# Supplementary material for: Crystal structure of 6-de­oxy-α-l-psico­furan­ose
Source: Acta Crystallogr E Crystallogr Commun. 2015 Nov 28;71(Pt 12):o993–4. doi: 10.1107/S2056989015022215 (PMC4719940; doi:10.1107/S2056989015022215)
Supplement: Supplementary file 1 [file e-71-0o993-sup1.cif]

##############################################################################
#                                                                            #
# This CIF contains the data in a paper accepted for publication in          #
# Acta Crystallographica Section E. It conforms to the requirements of       #
# Notes for Authors for Acta Crystallographica Section E, and has been       #
# peer reviewed under the auspices of the IUCr Commission on Journals.       #
#                                                                            #
# Full details of the Crystallographic Information File format               #
# are given in the paper "The Crystallographic Information File (CIF):       #
# a New Standard Archive File for Crystallography" by S. R. Hall, F. H.      #
# Allen and I. D. Brown [Acta Cryst. (1991), A47, 655-685].                  #
#                                                                            #
# The current version of the core CIF dictionary is obtainable from          #
# ftp://ftp.iucr.org/pub/cif_core.dic.                                       #
#                                                                            #
# Software is freely available for graphical display of the structure(s)     #
# in this CIF. For information consult the CIF software page                 #
# http://www.iucr.org/resources/cif/software.                                #
#                                                                            #
# This file may be used for bona fide research purposes within the           #
# scientific community so long as proper attribution is given to the journal # 
# article from which it was obtained.                                        #
#                                                                            #
##############################################################################
data_global
_audit_creation_method     'by CrystalStructure 4.1'
_journal_date_recd_electronic     2015-11-12
_journal_date_accepted     2015-11-20
_journal_name_full     'Acta Crystallographica, Section E'
_journal_year     2015
_journal_volume     71
_journal_issue     12
_journal_page_first     o993
_journal_page_last     o994
_journal_paper_category     HO
_journal_paper_doi     10.1107/S2056989015022215
_journal_coeditor_code     IS5433
_publ_contact_author_name     'Tomohiko Ishii'
_publ_contact_author_address
;
Department of Advanced Materials Science
Faculty of Engineering
Kagawa University
2217-20, Hayashicho, Takamatsu
Kagawa 761-0396
Japan
;
_publ_contact_author_email     tishii@eng.kagawa-u.ac.jp
_publ_contact_author_fax     '+81-87-864-2414'
_publ_contact_author_phone     '+81-87-864-2414'
_publ_section_title
;
Crystal structure of 6-deoxy-\a-<i>L</i>-psicofuranose
;
loop_
    _publ_author_name
    _publ_author_address
    'Yoshihara, Akihide'
;
Rare Sugar Research Center
Kagawa University
2393 Ikenobe
Kagawa 761-0795
Japan
;
    'Ishii, Tomohiko'
;
Department of Advanced Materials Science
Faculty of Engineering
Kagawa University
2217-20 Hayashi-cho, Takamatsu
Kagawa 761-0396
Japan
;
    'Kamakura, Tatsuya'
;
Department of Advanced Materials Science
Faculty of Engineering
Kagawa University
2217-20 Hayashi-cho, Takamatsu
Kagawa 761-0396
Japan
;
    'Taguchi, Hiroaki'
;
Department of Advanced Materials Science
Faculty of Engineering
Kagawa University
2217-20 Hayashi-cho, Takamatsu
Kagawa 761-0396
Japan
;
    'Fukada, Kazuhiro'
;
Department of Applied Biological Science
Faculty of Agriculture
Kagawa University
2393 Ikenobe
Kagawa 761-0795
Japan
;
data_I
_database_code_depnum_ccdc_archive 'CCDC 1437931'
_chemical_name_systematic
;
6-Deoxy-\a-<i>L</i>-psicofuranose
;
_chemical_formula_moiety     'C6 H12 O5'
_chemical_formula_sum     'C6 H12 O5'
_chemical_formula_iupac     'C6 H12 O5'
_chemical_formula_weight     164.16
_chemical_melting_point     ?
_space_group_crystal_system     orthorhombic
_space_group_name_H-M_alt     'P 21 21 21'
_space_group_name_Hall     'P 2ac 2ab'
loop_
    _symmetry_equiv_pos_site_id
    _space_group_symop_operation_xyz
    1 '+X,+Y,+Z'
    2 '1/2+X,1/2-Y,-Z'
    3 '-X,1/2+Y,1/2-Z'
    4 '1/2-X,-Y,1/2+Z'
_cell_length_a     5.7853(3)
_cell_length_b     8.9442(5)
_cell_length_c     14.3528(8)
_cell_angle_alpha     90.0000
_cell_angle_beta     90.0000
_cell_angle_gamma     90.0000
_cell_volume     742.69(7)
_cell_formula_units_Z     4
_cell_measurement_reflns_used     7546
_cell_measurement_theta_min     3.08
_cell_measurement_theta_max     68.32
_cell_measurement_temperature     296
_exptl_crystal_description     block
_exptl_crystal_colour     colorless
_exptl_crystal_size_max     0.100
_exptl_crystal_size_mid     0.100
_exptl_crystal_size_min     0.100
_exptl_crystal_density_diffrn     1.468
_exptl_crystal_density_meas     ?
_exptl_crystal_density_method     'not measured'
_exptl_crystal_F_000     352.00
_exptl_absorpt_coefficient_mu     1.118
_exptl_absorpt_correction_type     multi-scan
_exptl_absorpt_process_details
;
(ABSCOR; Higashi, 1995)
;
_exptl_absorpt_correction_T_min     0.732
_exptl_absorpt_correction_T_max     0.894
_diffrn_ambient_temperature     296
_diffrn_radiation_type     'Cu K\a'
_diffrn_radiation_wavelength     1.54187
_diffrn_measurement_device_type     'Rigaku R-AXIS RAPID'
_diffrn_measurement_method     \w
_diffrn_detector_area_resol_mean     10.000
_diffrn_reflns_number     13299
_diffrn_reflns_av_R_equivalents     0.0718
_diffrn_reflns_theta_min     5.829
_diffrn_reflns_theta_max     68.193
_diffrn_reflns_theta_full     67.687
_diffrn_measured_fraction_theta_max     1.000
_diffrn_measured_fraction_theta_full     1.000
_diffrn_reflns_limit_h_min     -6
_diffrn_reflns_limit_h_max     6
_diffrn_reflns_limit_k_min     -10
_diffrn_reflns_limit_k_max     10
_diffrn_reflns_limit_l_min     -17
_diffrn_reflns_limit_l_max     17
_diffrn_standards_number     0
_diffrn_standards_interval_count     .
_diffrn_standards_decay_%     ?
_refine_special_details
;
    Refinement was performed using all reflections. The weighted
    R-factor (wR) and goodness of fit (S) are based on F^2^.
    R-factor (gt) are based on F. The threshold expression of
    F^2^ > 2.0 sigma(F^2^) is used only for calculating R-factor (gt).
;
_reflns_number_total     1358
_reflns_number_gt     1330
_reflns_threshold_expression     F^2^>2\s(F^2^)
_refine_ls_structure_factor_coef     Fsqd
_refine_ls_R_factor_all     0.0274
_refine_ls_R_factor_gt     0.0267
_refine_ls_wR_factor_gt     0.0649
_refine_ls_wR_factor_ref     0.0654
_refine_ls_goodness_of_fit_ref     1.078
_refine_ls_number_reflns     1358
_refine_ls_number_parameters     105
_refine_ls_number_restraints     0
_refine_ls_hydrogen_treatment     constr
_refine_ls_weighting_scheme     calc
_refine_ls_weighting_details
            'w = 1/[\s^2^(Fo^2^)+(0.0207P)^2^+0.1732P] where P=(Fo^2^+2Fc^2^)/3'
_atom_sites_solution_hydrogens     geom
_atom_sites_solution_primary     direct
_atom_sites_solution_secondary     difmap
_refine_ls_shift/su_max     0.000
_refine_diff_density_max     0.15
_refine_diff_density_min     -0.14
_refine_ls_extinction_method     SHELXL
_refine_ls_extinction_coef     0.0144(15)
_refine_ls_abs_structure_details
;
Flack <i>x</i> determined using 521 quotients
[(<i>I</i>^+^)-(<i>I</i>^-^)]/[(<i>I</i>^+^)+(<i>I</i>^-^)]
(Parsons & Flack, 2004)
;
_refine_ls_abs_structure_Flack     0.03(8)
loop_
    _atom_type_symbol
    _atom_type_description
    _atom_type_scat_dispersion_real
    _atom_type_scat_dispersion_imag
    _atom_type_scat_source
    'C' 'C' 0.0181 0.0091
;
International Tables for Crystallography
(Vol. C, Tables 4.2.6.8 and 6.1.1.4)
;
    'H' 'H' 0.0000 0.0000
;
International Tables for Crystallography
(Vol. C, Table 6.1.1.4)
;
    'O' 'O' 0.0492 0.0322
;
International Tables for Crystallography
(Vol. C, Tables 4.2.6.8 and 6.1.1.4)
;
_computing_data_collection
;
RAPID-AUTO (Rigaku, 2009)
;
_computing_cell_refinement
;
RAPID-AUTO (Rigaku, 2009)
;
_computing_data_reduction
;
RAPID-AUTO (Rigaku, 2009)
;
_computing_structure_solution
;
<i>Il Milione</i> (Burla <i>et al</i>., 2012)
;
_computing_structure_refinement
;
SHELXL2013 (Sheldrick, 2015)
;
_computing_molecular_graphics
;
CrystalStructure (Rigaku, 2014)
;
_computing_publication_material
;
CrystalStructure (Rigaku, 2014)
;
loop_
    _atom_site_type_symbol
    _atom_site_label
    _atom_site_fract_x
    _atom_site_fract_y
    _atom_site_fract_z
    _atom_site_U_iso_or_equiv
    _atom_site_adp_type
    _atom_site_calc_flag
    _atom_site_refinement_flags
    _atom_site_occupancy
    _atom_site_disorder_assembly
    _atom_site_disorder_group
    O O1 1.1489(3) 0.60359(18) 0.19568(11) 0.0370(4) Uani d . 1 . .
    O O2 0.5730(3) 0.45936(18) 0.23138(13) 0.0419(4) Uani d . 1 . .
    O O3 0.5171(2) 0.68432(15) 0.34295(10) 0.0274(3) Uani d . 1 . .
    O O4 0.8265(3) 0.72675(18) 0.47842(10) 0.0371(4) Uani d . 1 . .
    O O5 0.8957(3) 0.41852(14) 0.32155(9) 0.0297(4) Uani d . 1 . .
    C C1 0.9314(4) 0.5411(2) 0.17460(13) 0.0299(5) Uani d . 1 . .
    C C2 0.7827(3) 0.5218(2) 0.26045(13) 0.0239(4) Uani d . 1 . .
    C C3 0.7513(3) 0.6680(2) 0.31678(13) 0.0217(4) Uani d . 1 . .
    C C4 0.9029(3) 0.6417(2) 0.40186(13) 0.0243(4) Uani d . 1 . .
    C C5 0.8846(4) 0.4748(2) 0.41607(13) 0.0288(5) Uani d . 1 . .
    C C6 1.0749(5) 0.4055(3) 0.47269(18) 0.0472(6) Uani d . 1 . .
    H H1A 1.14196 0.69485 0.19094 0.0444 Uiso calc R 1 . .
    H H1C 0.95355 0.44456 0.14516 0.0359 Uiso calc R 1 . .
    H H1B 0.85181 0.60539 0.13061 0.0359 Uiso calc R 1 . .
    H H2A 0.46647 0.5151 0.24595 0.0503 Uiso calc R 1 . .
    H H3A 0.47011 0.76663 0.32637 0.0328 Uiso calc R 1 . .
    H H3B 0.80479 0.75478 0.28114 0.0261 Uiso calc R 1 . .
    H H4A 0.93817 0.75318 0.50951 0.0445 Uiso calc R 1 . .
    H H4B 1.06309 0.66817 0.38712 0.0291 Uiso calc R 1 . .
    H H5A 0.73436 0.45008 0.44361 0.0346 Uiso calc R 1 . .
    H H6A 1.0678 0.44263 0.53538 0.0566 Uiso calc R 1 . .
    H H6B 1.05675 0.29881 0.47311 0.0566 Uiso calc R 1 . .
    H H6C 1.22165 0.4308 0.44577 0.0566 Uiso calc R 1 . .
loop_
    _atom_site_aniso_label
    _atom_site_aniso_U_11
    _atom_site_aniso_U_22
    _atom_site_aniso_U_33
    _atom_site_aniso_U_12
    _atom_site_aniso_U_13
    _atom_site_aniso_U_23
    O1 0.0306(8) 0.0317(8) 0.0486(9) 0.0022(7) 0.0045(7) 0.0026(7)
    O2 0.0265(8) 0.0310(9) 0.0683(11) -0.0008(7) -0.0091(7) -0.0203(8)
    O3 0.0221(7) 0.0249(8) 0.0351(7) 0.0048(6) -0.0004(6) 0.0008(6)
    O4 0.0320(8) 0.0467(10) 0.0325(8) 0.0046(8) -0.0052(6) -0.0198(7)
    O5 0.0448(9) 0.0177(7) 0.0266(7) 0.0073(6) -0.0022(7) 0.0004(5)
    C1 0.0384(11) 0.0263(11) 0.0249(10) 0.0058(9) -0.0033(8) -0.0040(8)
    C2 0.0267(11) 0.0170(9) 0.0282(9) 0.0018(8) -0.0066(8) -0.0025(7)
    C3 0.0223(9) 0.0165(9) 0.0262(9) 0.0002(8) 0.0014(8) -0.0022(7)
    C4 0.0231(9) 0.0244(11) 0.0253(9) 0.0001(9)  0.0000(8) -0.0055(8)
    C5 0.0333(11) 0.0283(11) 0.0248(9) 0.0004(9) -0.0008(8) 0.0004(8)
    C6 0.0607(16) 0.0405(14) 0.0404(12) 0.0144(12) -0.0125(12) 0.0049(10)
_geom_special_details
;
    ENTER SPECIAL DETAILS OF THE MOLECULAR GEOMETRY
;
loop_
    _geom_bond_atom_site_label_1
    _geom_bond_atom_site_label_2
    _geom_bond_site_symmetry_1
    _geom_bond_site_symmetry_2
    _geom_bond_distance
    _geom_bond_publ_flag
    O1 C1 . . 1.410(3) no
    O2 C2 . . 1.399(2) no
    O3 C3 . . 1.414(2) no
    O4 C4 . . 1.408(2) no
    O5 C2 . . 1.432(2) no
    O5 C5 . . 1.448(2) no
    C1 C2 . . 1.512(3) no
    C2 C3 . . 1.548(3) no
    C3 C4 . . 1.522(3) no
    C4 C5 . . 1.510(3) no
    C5 C6 . . 1.502(3) no
    O1 H1A . . 0.820 no
    O2 H2A . . 0.820 no
    O3 H3A . . 0.820 no
    O4 H4A . . 0.820 no
    C1 H1C . . 0.970 no
    C1 H1B . . 0.970 no
    C3 H3B . . 0.980 no
    C4 H4B . . 0.980 no
    C5 H5A . . 0.980 no
    C6 H6A . . 0.960 no
    C6 H6B . . 0.960 no
    C6 H6C . . 0.960 no
loop_
    _geom_angle_atom_site_label_1
    _geom_angle_atom_site_label_2
    _geom_angle_atom_site_label_3
    _geom_angle_site_symmetry_1
    _geom_angle_site_symmetry_2
    _geom_angle_site_symmetry_3
    _geom_angle
    _geom_angle_publ_flag
    C2 O5 C5 . . . 109.24(14) no
    O1 C1 C2 . . . 112.20(16) no
    O2 C2 O5 . . . 108.73(15) no
    O2 C2 C1 . . . 107.19(16) no
    O2 C2 C3 . . . 113.01(16) no
    O5 C2 C1 . . . 108.26(16) no
    O5 C2 C3 . . . 106.18(14) no
    C1 C2 C3 . . . 113.31(16) no
    O3 C3 C2 . . . 109.81(15) no
    O3 C3 C4 . . . 110.80(15) no
    C2 C3 C4 . . . 102.75(15) no
    O4 C4 C3 . . . 111.22(16) no
    O4 C4 C5 . . . 114.02(16) no
    C3 C4 C5 . . . 102.76(15) no
    O5 C5 C4 . . . 102.34(14) no
    O5 C5 C6 . . . 109.33(18) no
    C4 C5 C6 . . . 115.43(18) no
    C1 O1 H1A . . . 109.468 no
    C2 O2 H2A . . . 109.470 no
    C3 O3 H3A . . . 109.471 no
    C4 O4 H4A . . . 109.477 no
    O1 C1 H1C . . . 109.164 no
    O1 C1 H1B . . . 109.167 no
    C2 C1 H1C . . . 109.166 no
    C2 C1 H1B . . . 109.170 no
    H1C C1 H1B . . . 107.872 no
    O3 C3 H3B . . . 111.067 no
    C2 C3 H3B . . . 111.068 no
    C4 C3 H3B . . . 111.066 no
    O4 C4 H4B . . . 109.543 no
    C3 C4 H4B . . . 109.538 no
    C5 C4 H4B . . . 109.537 no
    O5 C5 H5A . . . 109.822 no
    C4 C5 H5A . . . 109.816 no
    C6 C5 H5A . . . 109.811 no
    C5 C6 H6A . . . 109.470 no
    C5 C6 H6B . . . 109.472 no
    C5 C6 H6C . . . 109.471 no
    H6A C6 H6B . . . 109.472 no
    H6A C6 H6C . . . 109.470 no
    H6B C6 H6C . . . 109.473 no
loop_
    _geom_torsion_atom_site_label_1
    _geom_torsion_atom_site_label_2
    _geom_torsion_atom_site_label_3
    _geom_torsion_atom_site_label_4
    _geom_torsion_site_symmetry_1
    _geom_torsion_site_symmetry_2
    _geom_torsion_site_symmetry_3
    _geom_torsion_site_symmetry_4
    _geom_torsion
    _geom_torsion_publ_flag
    C2 O5 C5 C4 . . . . -34.64(18) no
    C2 O5 C5 C6 . . . . -157.50(14) no
    C5 O5 C2 O2 . . . . -107.81(16) no
    C5 O5 C2 C1 . . . . 136.05(14) no
    C5 O5 C2 C3 . . . . 14.07(18) no
    O1 C1 C2 O2 . . . . -179.95(14) no
    O1 C1 C2 O5 . . . . -62.8(2) no
    O1 C1 C2 C3 . . . . 54.7(2) no
    O2 C2 C3 O3 . . . . 13.2(2) no
    O2 C2 C3 C4 . . . . 131.17(15) no
    O5 C2 C3 O3 . . . . -105.88(16) no
    O5 C2 C3 C4 . . . . 12.06(17) no
    C1 C2 C3 O3 . . . . 135.42(15) no
    C1 C2 C3 C4 . . . . -106.65(16) no
    O3 C3 C4 O4 . . . . -37.4(2) no
    O3 C3 C4 C5 . . . . 85.02(16) no
    C2 C3 C4 O4 . . . . -154.60(14) no
    C2 C3 C4 C5 . . . . -32.21(16) no
    O4 C4 C5 O5 . . . . 161.44(14) no
    O4 C4 C5 C6 . . . . -79.9(2) no
    C3 C4 C5 O5 . . . . 40.95(18) no
    C3 C4 C5 C6 . . . . 159.59(14) no
loop_
    _geom_hbond_atom_site_label_D
    _geom_hbond_atom_site_label_H
    _geom_hbond_atom_site_label_A
    _geom_hbond_site_symmetry_D
    _geom_hbond_site_symmetry_H
    _geom_hbond_site_symmetry_A
    _geom_hbond_distance_DH
    _geom_hbond_distance_HA
    _geom_hbond_distance_DA
    _geom_hbond_angle_DHA
    _geom_hbond_publ_flag
    O1 H1A O5 . . 3_755 0.82 2.02 2.839(2) 177 yes
    O2 H2A O1 . . 1_455 0.82 2.13 2.819(2) 142 yes
    O2 H2A O3 . . . 0.82 2.08 2.592(2) 121 yes
    O3 H3A O2 . . 3_655 0.82 1.93 2.732(2) 166 yes
    O4 H4A O3 . . 2_566 0.82 2.24 2.902(2) 138 yes
    O4 H4A O4 . . 2_566 0.82 2.26 2.987(2) 148 yes
_shelx_hkl_file
;
   0   0   1   12.38    0.69
   0   0  -1   13.35    0.69
   0   0  -1   12.03    0.72
   0   0  -1   11.48    0.64
   0   0   1   14.08    0.71
   0   0  -1   10.76    0.75
   0   0   1   16.77    0.83
   0   0  -1   12.09    0.48
   0   0   1   17.49    0.93
   0   0   1   15.42    0.81
   0   0   1   16.15    0.81
   0   0  -1   17.10    0.72
   0   0  -1   12.80    0.68
   0   0   1   12.00    0.84
   0   0  -1   12.03    0.64
   0   0   2 8311.00  998.47
   0   0  -2 9173.07 1104.52
   0   0   210365.76 1252.91
   0   0  -2 9617.74 1158.29
   0   0   210046.67 1213.51
   0   0   2 9054.71 1090.26
   0   0  -2 9231.56 1116.39
   0   0   2 9741.16 1174.01
   0   0   210266.87 1241.25
   0   0  -2 9973.34 1191.48
   0   0  -2 8011.34  965.64
   0   0  -2 7670.60  923.38
   0   0   2 9427.04 1135.25
   0   0   2 7887.93  950.81
   0   0  -2 7174.67  867.81
   0   0  -3   10.24    0.91
   0   0   3    6.52    2.69
   0   0   3    8.08    1.39
   0   0   3    6.05    2.67
   0   0   3   14.30    2.49
   0   0  -3    5.46    2.00
   0   0   3    6.15    1.77
   0   0  -3    5.45    2.47
   0   0  -3    9.01    1.80
   0   0  -3    5.43    1.61
   0   0   3    6.44    2.18
   0   0   3    5.96    1.79
   0   0  -3   -0.06    1.36
   0   0  -4 2261.01  206.86
   0   0  -4 2564.66  237.94
   0   0  -4 2168.06  199.42
   0   0   4 2453.91  224.80
   0   0   4 2315.93  212.29
   0   0  -4 2549.34  225.84
   0   0   4 2776.50  257.73
   0   0   4 2545.13  233.83
   0   0   4 2305.20  208.58
   0   0   4 2685.74  248.03
   0   0  -4 2575.89  230.64
   0   0  -4 2405.59  219.85
   0   0   4 2538.13  234.47
   0   0   4 2493.35  227.65
   0   0   4 2598.26  238.90
   0   0   5   -0.00    1.76
   0   0   5    5.68    1.36
   0   0   5   -0.01    1.26
   0   0  -5   10.24    1.51
   0   0   5    1.86    2.10
   0   0   5    0.38    1.83
   0   0  -5    0.80    1.99
   0   0   5    1.29    1.67
   0   0  -5    0.08    1.32
   0   0  -5    0.01    1.29
   0   0   5   -0.02    1.49
   0   0   6 5701.91  629.79
   0   0   6 5714.19  631.17
   0   0  -6 5432.84  581.13
   0   0   6 4885.47  546.11
   0   0  -6 5403.17  574.69
   0   0  -6 4675.04  515.47
   0   0  -6 5043.34  552.79
   0   0  -6 5137.37  569.64
   0   0   6 5232.84  571.63
   0   0   6 5405.48  594.40
   0   0   6 5603.16  609.47
   0   0   6 4849.24  531.71
   0   0  -6 4539.95  498.01
   0   0   6 5150.05  566.75
   0   0   7    3.28    2.82
   0   0  -7    0.00    2.04
   0   0   7    0.01    2.31
   0   0  -7    3.78    2.14
   0   0   7   13.97    3.11
   0   0  -7    6.59    3.11
   0   0   7    0.99    1.86
   0   0  -7    8.06    0.69
   0   0  -7   15.54    3.79
   0   0  -7    1.10    3.08
   0   0   7    0.95    2.40
   0   0   7    0.08    3.26
   0   0  -7    1.73    0.49
   0   0   7   -0.04    1.86
   0   0  -8 1414.02  123.67
   0   0   8 1385.25  120.22
   0   0  -8 1274.79  112.56
   0   0   8 1491.69  127.34
   0   0   8 1453.67  127.46
   0   0   8 1471.09  130.54
   0   0   8 1584.29  142.23
   0   0  -8 1443.81  125.97
   0   0   8 1501.75  132.04
   0   0   8 1558.74  144.91
   0   0  -8 1465.49  133.67
   0   0  -9   17.11    2.51
   0   0   9    0.30    3.36
   0   0  -9    0.29    2.77
   0   0   9    2.92    2.96
   0   0  -9   12.83    2.99
   0   0   9    0.06    2.98
   0   0  -9    2.28    3.70
   0   0   9    5.46    3.88
   0   0   9    0.01    2.16
   0   0  -9    5.04    3.88
   0   0   9    0.65    3.56
   0   0 -10  180.34   18.81
   0   0  10  239.51   17.96
   0   0 -10  151.70   13.50
   0   0 -10  192.11   16.78
   0   0 -10  192.92   17.30
   0   0  10  229.01   20.93
   0   0  10  196.80   18.31
   0   0  11    0.01    2.53
   0   0 -11    0.61    1.92
   0   0 -11    0.11    1.70
   0   0 -11    1.08    2.59
   0   0 -11   -0.05    1.47
   0   0  11   -0.47    2.30
   0   0  12 1711.43  175.30
   0   0 -12 1231.45  119.03
   0   0 -12 1663.32  158.53
   0   0  12 1705.04  162.96
   0   0 -12 1512.87  150.39
   0   0 -13    1.24    5.38
   0   0  13   24.50    6.30
   0   0  13    0.55    6.61
   0   0 -13    8.53    4.49
   0   0 -13    1.38    7.01
   0   0 -14 1209.20  116.33
   0   0 -14 1188.43  119.58
   0   0  14 1393.61  131.88
   0   0 -14 1245.44  116.77
   0   0  14 1425.78  136.83
   0   0 -15    0.35    3.77
   0   0  15    0.60    4.71
   0   0  15   -0.06    3.94
   0   0 -15    7.38    2.98
   0   0 -15    4.60    4.94
   0   0 -16   32.69    6.42
   0   0 -16   34.04    8.49
   0   0  16   38.74    7.80
   0   0  16   36.30    6.80
   0   0 -16   29.01    4.89
   0   0  17    0.32    2.57
   0   0 -17    0.18    3.00
   0   0 -17    1.06    1.73
   0   1   0    7.38    0.47
   0   1   0    7.34    0.69
   0   1   0    8.41    0.81
   0  -1   0    8.20    0.87
   0  -1   0    7.31    0.69
   0   1   0    5.27    0.63
   0  -1   1 4373.42  433.36
   0  -1   1 3928.73  390.59
   0  -1  -1 4014.68  398.03
   0   1   1 4507.74  443.97
   0   1   1 3933.33  391.14
   0   1  -1 3866.83  387.51
   0  -1   1 3732.43  365.09
   0   1  -1 3758.04  367.71
   0   1  -1 3992.90  398.05
   0   1  -1 4063.83  404.97
   0  -1  -1 4124.15  405.18
   0  -1   1 4137.82  412.28
   0  -1  -1 3888.50  387.40
   0   1  -1 4041.39  398.85
   0   1   1 4063.46  403.16
   0  -1  -1 4023.60  396.95
   0   1   1 3786.86  376.31
   0  -1  -1 3954.40  392.49
   0  -1  -1 4014.91  399.69
   0   1  -1 4084.95  406.55
   0  -1  -1 4343.64  431.57
   0  -1   1 3973.19  395.43
   0   1  -1 4018.02  393.25
   0  -1  -1 3798.09  372.92
   0   1   1 3567.20  355.05
   0   1  -1 4212.01  417.74
   0  -1   1 4315.90  425.38
   0  -1   1 4095.84  409.07
   0  -1  -2 4131.48  419.77
   0   1  -2 4091.62  417.88
   0  -1   2 4616.38  469.54
   0   1   2 4396.36  440.59
   0  -1  -2 3967.23  401.82
   0   1   2 3353.09  342.59
   0  -1  -2 4086.58  416.34
   0  -1   2 4318.56  433.18
   0   1   2 4324.25  441.10
   0  -1   2 4419.95  450.93
   0   1  -2 4093.31  417.37
   0  -1  -2 4074.50  413.03
   0  -1  -2 4486.12  452.59
   0   1  -2 4563.83  465.33
   0   1  -2 4208.84  430.14
   0   1  -2 4311.84  432.31
   0   1  -2 3852.10  394.13
   0  -1  -2 4606.49  467.07
   0  -1   2 4227.27  425.06
   0   1  -2 4382.17  448.95
   0  -1  -2 4144.29  422.06
   0  -1   2 4535.00  462.31
   0   1   2 4366.78  442.29
   0  -1  -2 4786.75  477.68
   0   1   2 4742.05  481.35
   0  -1   2 4580.51  466.74
   0   1   2 4160.10  424.46
   0  -1  -3   46.46    4.44
   0   1   3   48.24    4.82
   0   1  -3   43.05    3.88
   0   1   3   40.12    4.13
   0  -1   3   48.28    5.90
   0   1  -3   47.25    5.08
   0   1   3   43.14    4.45
   0  -1   3   62.97    5.98
   0  -1   3   44.65    3.38
   0   1  -3   45.58    5.05
   0   1   3   50.94    2.58
   0  -1   3   48.00    5.27
   0  -1  -3   55.50    2.64
   0  -1  -3   44.32    4.56
   0  -1  -3   46.15    4.83
   0   1   3   60.21    4.30
   0  -1  -3   44.97    4.95
   0   1   3   48.22    5.10
   0   1  -3   44.62    3.26
   0  -1   3   85.99    6.36
   0  -1   3   47.66    5.36
   0  -1  -3   45.99    3.93
   0   1  -3   51.62    5.07
   0  -1   3   62.12    4.24
   0  -1  -3   49.11    3.40
   0   1  -4 5034.81  538.17
   0  -1   4 5016.35  528.80
   0  -1   4 4887.25  512.43
   0   1   4 4429.55  466.11
   0  -1   4 5161.97  547.58
   0  -1  -4 4536.68  480.67
   0  -1  -4 4733.35  504.38
   0   1   4 5099.88  540.19
   0   1  -4 4706.50  508.76
   0   1  -4 4771.62  504.35
   0  -1   4 5286.85  564.24
   0  -1   4 5044.79  537.17
   0  -1   4 5339.40  571.23
   0   1  -4 4766.56  501.81
   0  -1   4 5126.88  546.47
   0  -1  -4 5353.15  546.62
   0   1   4 5323.90  568.19
   0   1  -4 4869.08  513.08
   0   1   4 4803.03  511.80
   0  -1   4 4750.33  507.68
   0  -1  -4 4911.58  523.81
   0   1   4 4576.45  487.62
   0  -1  -4 4626.54  493.12
   0  -1  -4 5019.93  512.25
   0  -1  -4 4076.15  431.99
   0   1  -4 4532.66  482.74
   0   1   4 3646.32  389.65
   0  -1   5   13.86    2.93
   0   1  -5   16.58    2.98
   0   1  -5   27.31    2.46
   0  -1   5   18.66    3.83
   0   1   5   12.62    2.83
   0   1   5   16.13    3.15
   0   1  -5   45.70    4.57
   0  -1   5   30.30    2.34
   0  -1  -5   17.97    3.14
   0  -1   5   13.48    3.62
   0   1   5   18.75    2.88
   0   1   5   14.40    1.96
   0  -1  -5   42.57    3.73
   0   1  -5   17.53    3.76
   0   1   5   18.20    3.68
   0   1  -5   14.10    1.86
   0  -1   5   13.95    4.12
   0   1  -5   14.77    2.67
   0  -1  -5   12.01    2.77
   0  -1   5   13.65    3.45
   0  -1  -5   14.51    3.38
   0  -1   5   13.75    2.39
   0  -1  -5   13.86    2.52
   0   1   5   13.42    2.68
   0  -1   5   13.59    3.50
   0   1   6  126.86   10.35
   0  -1   6  111.11   10.52
   0  -1   6  117.33    8.77
   0  -1   6  115.51    9.28
   0   1   6  113.49    9.12
   0   1  -6  102.96   10.02
   0  -1  -6   93.96    8.38
   0  -1   6  115.99   10.89
   0   1   6  111.85    9.01
   0  -1  -6  103.95    8.95
   0   1   6   97.14    9.84
   0  -1  -6  175.04   11.14
   0  -1   6  145.20   10.56
   0  -1   6  126.46    8.26
   0   1  -6  133.93    9.52
   0   1   6  106.27    9.49
   0  -1  -6  107.50    9.74
   0   1  -6   87.29    6.79
   0   1  -6  108.77   10.76
   0   1  -6   71.27    7.40
   0   1  -6  100.87    6.62
   0  -1  -6  100.16    8.88
   0   1  -6  126.73    8.70
   0  -1   7 1323.10  113.73
   0  -1  -7 1239.98  112.94
   0  -1  -7 1243.82  105.73
   0   1  -7 1160.01   98.35
   0   1   7 1274.17  103.64
   0  -1   7 1339.99  116.19
   0   1  -7 1254.17  103.06
   0   1  -7 1224.99  107.01
   0   1   7 1457.78  124.26
   0   1   7 1179.84  100.44
   0   1   7 1331.88  114.02
   0   1  -7 1238.41  102.78
   0   1  -7 1240.23  110.14
   0   1  -7  930.57   79.01
   0   1   7 1395.44  118.07
   0  -1  -7 1179.07   99.39
   0   1   7 1350.29  116.37
   0  -1  -7 1179.93  101.09
   0  -1   7 1367.38  114.55
   0  -1   7 1436.50  123.86
   0   1  -7 1308.25  105.45
   0  -1   7 1310.15  109.92
   0  -1   7 1249.74  102.36
   0  -1   7 1372.83  117.70
   0  -1   7 1316.20  110.95
   0   1   7 1322.27  111.22
   0  -1   8  200.56   14.30
   0  -1   8  233.16   18.83
   0  -1   8  236.39   20.59
   0   1   8  247.63   20.59
   0   1   8  195.47   15.85
   0  -1   8  223.61   19.92
   0  -1  -8  195.17   16.19
   0  -1  -8  221.36   18.11
   0   1  -8  168.23   13.17
   0   1  -8  214.34   15.64
   0  -1   8  221.79   16.93
   0   1   8  232.74   18.39
   0   1  -8  227.49   17.46
   0   1   8  274.48   18.57
   0   1  -8  211.05   19.70
   0  -1   8  227.77   19.82
   0   1   8  238.20   19.53
   0  -1   8  224.72   19.47
   0  -1  -8  244.23   20.55
   0   1   8  224.53   18.67
   0   1   8  232.14   19.29
   0  -1   8  235.25   17.82
   0  -1  -9  118.55   11.66
   0   1  -9   89.92    7.83
   0  -1   9  127.06   13.74
   0   1   9  102.72    9.60
   0  -1   9  133.74   19.06
   0  -1   9  124.54   13.51
   0  -1   9  127.75   11.98
   0   1   9  126.08   13.17
   0   1   9  129.94   13.11
   0  -1  -9  115.67   12.63
   0  -1  -9  129.60   11.98
   0   1  -9  117.76   13.44
   0   1   9  127.52   11.85
   0  -1   9  124.55   13.59
   0   1  -9  110.99   10.51
   0   1  -9  114.45   13.23
   0  -1  -9  132.69   13.24
   0  -1  -9  124.74   11.79
   0   1   9  129.96    9.71
   0  -1   9  121.48   10.39
   0  -1   9  142.42   11.32
   0  -1   9  117.77    8.79
   0   1   9  117.25   11.88
   0   1  -9  120.06    9.76
   0   1 -10  246.93   19.60
   0  -1 -10  272.57   23.37
   0   1 -10  287.81   24.40
   0   1 -10  296.91   23.47
   0   1  10  327.44   26.61
   0  -1 -10  294.65   25.06
   0  -1 -10  306.68   25.69
   0   1 -10  282.51   26.84
   0  -1  10  212.19   22.71
   0  -1  10  319.92   28.59
   0  -1  10  352.63   27.19
   0   1  10  324.76   35.04
   0  -1 -10  290.05   26.44
   0  -1  10  254.33   18.88
   0  -1 -11    3.30    3.96
   0   1 -11   10.65    3.10
   0  -1 -11   40.05    5.84
   0   1  11   -0.16    4.13
   0  -1 -11    8.58    3.64
   0  -1  11    2.11    5.44
   0  -1  11    1.33    5.37
   0  -1  11    1.91    3.13
   0   1  11    6.40    5.22
   0   1 -11    8.70    4.27
   0   1 -11    4.42    5.46
   0  -1 -11    1.39    4.30
   0  -1 -12  167.74   17.99
   0  -1 -12  158.82   19.80
   0   1  12  178.21   18.10
   0   1 -12  162.68   30.70
   0   1  12  179.54   20.61
   0  -1 -12  141.75   15.17
   0  -1  12  193.51   21.59
   0   1 -12  164.60   15.32
   0  -1 -12  165.64   17.63
   0   1 -12  167.45   17.88
   0  -1  12  183.32   21.69
   0   1  13  187.66   21.55
   0  -1 -13  168.16   20.91
   0  -1 -13  176.02   18.68
   0  -1  13  201.66   23.64
   0   1 -13  183.44   20.87
   0   1  13  185.75   18.77
   0  -1 -13  158.32   16.70
   0   1 -13  165.63   21.96
   0  -1  13  180.52   22.62
   0  -1 -13  184.19   19.23
   0  -1 -14  401.04   40.32
   0   1  14  484.00   42.63
   0   1 -14  400.04   41.47
   0   1 -14  445.50   41.73
   0  -1 -14  370.15   34.74
   0  -1 -14  452.77   41.67
   0  -1  14  443.29   42.38
   0   1  14  456.01   43.65
   0  -1 -14  396.15   36.65
   0  -1  14  472.91   55.48
   0   1  15  167.08   14.21
   0  -1 -15  121.95   17.44
   0  -1 -15  145.22   15.09
   0  -1 -15  153.67   16.33
   0  -1  15  162.02   18.26
   0  -1  15  160.75   18.68
   0   1  15  176.47   16.79
   0   1 -15  139.50   18.82
   0   1 -15  154.41   17.05
   0   1  15  167.95   18.84
   0  -1  16    0.55    4.88
   0   1 -16    0.49    3.25
   0  -1  16    0.08    2.89
   0  -1 -16    0.32    2.89
   0   1 -16    0.38    2.61
   0   1  16    0.39    5.01
   0  -1 -16    0.94    1.90
   0  -1 -16    1.18    2.14
   0   1 -17   18.01    6.57
   0  -1  17   21.82    6.08
   0  -1  17   20.71    5.48
   0   1  17   18.12    5.38
   0  -1 -17   18.90    5.89
   0   1 -17   18.19    4.92
   0  -2   0 6481.08  719.54
   0  -2   0 6313.49  699.80
   0   2   0 6475.49  729.73
   0   2   0 6296.78  698.85
   0  -2   0 6120.53  686.40
   0   2   0 5929.60  669.24
   0  -2   0 5949.54  669.46
   0  -2   0 6304.97  699.86
   0   2   0 6225.15  699.87
   0  -2   0 6780.03  763.55
   0   2   0 5750.45  639.99
   0  -2   0 6287.76  706.11
   0  -2   1 5712.52  616.28
   0  -2   1 5703.40  610.57
   0  -2  -1 6300.04  669.05
   0  -2  -1 5317.56  581.86
   0  -2  -1 5427.76  590.25
   0  -2   1 5958.47  648.18
   0  -2  -1 5664.95  617.23
   0  -2   1 5727.04  627.36
   0   2  -1 5427.31  597.74
   0  -2  -1 5628.46  614.83
   0  -2  -1 5189.58  565.81
   0   2  -1 5224.36  562.76
   0  -2  -1 5616.52  616.57
   0  -2  -1 5387.34  579.23
   0   2   1 5280.88  569.86
   0  -2   1 5364.20  575.97
   0   2  -1 5798.42  630.78
   0  -2   1 5443.31  598.10
   0   2  -1 5695.56  627.79
   0   2  -1 5289.63  580.52
   0  -2   1 5626.53  618.62
   0  -2   1 5529.40  608.63
   0   2   1 6218.78  659.48
   0   2   2 9415.29 1174.02
   0   2   2 9525.25 1190.48
   0  -2   2 9969.88 1245.21
   0   2  -2 8817.90 1113.31
   0  -2  -2 9377.52 1171.36
   0  -2  -2 9187.16 1146.26
   0   2   210340.84 1278.04
   0  -2  -2 9080.51 1132.90
   0  -2  -210187.47 1259.43
   0  -2  -2 9979.86 1241.74
   0  -2   2 9241.01 1136.46
   0  -2   2 9992.27 1251.40
   0  -2   210024.89 1255.47
   0  -2  -2 9933.53 1225.85
   0   2  -2 9996.19 1248.73
   0   2  -2 9333.53 1148.26
   0  -2  -210513.53 1313.49
   0  -2   2 9618.92 1204.02
   0   2  -2 9414.43 1182.52
   0  -2   2 9934.97 1231.81
   0  -2   2 9485.19 1194.37
   0  -2   210755.67 1324.76
   0  -2  -2 9007.24 1125.61
   0   2  -2 9393.27 1180.23
   0  -2  -3   28.10    2.57
   0  -2  -3   14.74    1.59
   0   2  -3    6.96    2.51
   0  -2  -3   10.95    2.09
   0  -2   3    9.20    1.03
   0  -2   3   21.51    3.11
   0  -2  -3    8.47    2.36
   0  -2  -3   12.65    1.87
   0  -2  -3    9.77    2.45
   0   2   3   10.18    1.76
   0  -2   3   10.17    2.06
   0   2  -3    8.70    0.98
   0   2   3   10.61    1.48
   0   2   3    7.61    3.57
   0   2  -3    8.56    2.86
   0   2  -3   17.72    2.91
   0  -2  -3   12.78    2.05
   0   2  -3    9.01    2.42
   0   2   3   14.03    2.48
   0   2  -3   12.65    2.67
   0  -2   3    8.39    2.67
   0   2  -3   13.98    2.60
   0  -2   3   23.68    2.93
   0  -2  -4  617.74   46.51
   0  -2  -4  712.24   48.32
   0   2   4  627.35   47.91
   0   2   4  739.39   53.58
   0  -2   4  733.10   51.78
   0   2  -4  702.95   53.50
   0  -2   4  763.09   57.90
   0  -2  -4  675.83   49.36
   0  -2   4  727.71   54.20
   0  -2  -4  720.99   54.44
   0  -2   4  692.80   48.01
   0  -2   4  734.59   54.80
   0  -2  -4  713.82   53.83
   0   2  -4  638.35   50.93
   0  -2  -4  677.82   50.59
   0   2  -4  703.27   53.08
   0   2   4  697.46   56.24
   0  -2   4  767.76   58.16
   0  -2  -4  710.59   51.28
   0   2  -4  776.87   57.98
   0   2  -4  769.93   57.88
   0  -2   4  742.64   52.41
   0   2  -4  701.64   52.50
   0  -2   4  808.72   60.48
   0  -2   4  774.38   59.27
   0   2   4  722.73   53.44
   0   2  -4  661.46   46.40
   0   2   4  773.39   53.22
   0  -2  -4  771.04   55.37
   0   2  -5 2929.65  280.82
   0  -2   5 3238.25  318.31
   0  -2  -5 3115.37  309.24
   0   2  -5 3049.27  298.54
   0   2  -5 2738.38  270.07
   0  -2   5 3245.40  319.07
   0  -2   5 3072.18  303.03
   0   2   5 3309.37  319.72
   0  -2  -5 3226.69  315.96
   0   2   5 2710.15  267.91
   0   2  -5 3008.43  297.45
   0  -2  -5 2901.40  286.32
   0   2   5 3368.50  326.78
   0  -2   5 3133.38  315.13
   0  -2   5 3067.50  292.37
   0  -2  -5 3090.59  304.56
   0  -2   5 3466.14  343.54
   0  -2   5 3444.74  336.18
   0  -2   5 3314.84  318.71
   0  -2   5 2952.88  280.94
   0   2  -5 2991.81  292.54
   0  -2  -5 2878.50  279.95
   0  -2  -5 3005.62  276.57
   0   2   5 3101.73  303.90
   0   2  -5 2942.55  296.59
   0   2   5 3094.28  305.67
   0  -2  -5 2873.36  275.60
   0   2  -6 4167.62  452.46
   0   2   6 4896.10  523.47
   0  -2   6 4538.08  481.37
   0   2   6 3796.17  417.33
   0  -2   6 4766.80  512.73
   0  -2   6 4543.52  491.36
   0  -2  -6 4502.42  484.98
   0   2  -6 4295.80  463.67
   0  -2  -6 4451.28  480.68
   0  -2  -6 4351.30  470.19
   0   2  -6 4282.65  472.12
   0   2   6 4475.19  482.20
   0  -2   6 4435.05  466.33
   0  -2   6 4761.90  523.34
   0  -2  -6 4009.03  430.01
   0  -2   6 4570.40  479.09
   0  -2   6 5160.62  558.98
   0  -2   6 4691.62  507.74
   0  -2   6 4790.90  511.46
   0   2   6 4820.87  512.94
   0  -2  -6 4683.32  500.44
   0   2  -6 4540.55  485.88
   0  -2   6 5022.26  540.84
   0   2  -6 4254.45  459.00
   0   2   6 4488.25  474.51
   0   2   6 4619.52  500.10
   0  -2  -7   30.67    5.84
   0   2  -7   27.96    5.49
   0  -2   7   33.08    6.01
   0   2  -7   30.38    5.28
   0  -2   7   37.19    3.04
   0  -2   7   29.04    2.60
   0   2  -7   41.55    3.96
   0   2  -7   33.41    6.69
   0  -2  -7   31.12    5.74
   0  -2  -7   29.58    5.19
   0  -2  -7   28.75    4.91
   0  -2   7   34.72    3.93
   0   2   7   34.45    6.14
   0  -2   7   39.57    6.41
   0  -2   7   30.39    6.60
   0   2   7   62.20    4.35
   0   2  -7   40.26    5.34
   0   2   7   28.31    4.94
   0   2   7   33.60    4.22
   0  -2   7   35.26    6.54
   0  -2  -7   41.86    4.67
   0  -2   7   34.38    3.57
   0   2  -7   29.61    3.15
   0   2   7   36.43    5.01
   0   2   7   43.43    5.42
   0  -2   7   34.44    5.67
   0  -2   7   38.78    6.69
   0  -2   8  252.72   20.24
   0   2   8  270.09   21.20
   0  -2   8  292.85   19.77
   0   2   8  216.14   17.81
   0   2   8  231.87   17.74
   0  -2   8  249.45   22.14
   0  -2   8  255.19   16.67
   0  -2  -8  243.95   20.04
   0   2  -8  250.72   19.70
   0  -2   8  247.30   21.35
   0  -2   8  259.60   20.61
   0   2  -8  221.24   15.74
   0   2   8  240.71   19.78
   0   2  -8  221.73   18.15
   0  -2  -8  228.66   19.70
   0  -2   8  231.33   16.67
   0   2  -8  224.14   21.27
   0  -2   8  252.33   22.22
   0  -2  -8  201.70   17.30
   0  -2   8  236.02   15.60
   0   2  -8  230.30   16.29
   0   2  -8  228.49   20.31
   0   2   8  242.76   21.03
   0   2   8  273.56   18.25
   0  -2  -8  232.50   20.14
   0  -2   8  248.62   21.49
   0  -2  -8  258.84   19.36
   0  -2   9  554.31   44.32
   0  -2  -9  482.12   40.95
   0  -2  -9  458.99   38.93
   0  -2   9  514.56   43.69
   0  -2   9  512.85   44.18
   0  -2   9  458.70   35.26
   0   2  -9  439.87   33.62
   0   2   9  567.47   44.08
   0   2   9  490.25   40.90
   0   2   9  575.01   44.95
   0   2   9  519.90   42.36
   0   2  -9  465.70   38.22
   0   2  -9  460.15   40.37
   0   2   9  551.16   44.96
   0  -2  -9  508.89   43.06
   0  -2 -10   21.14    6.37
   0  -2 -10   21.24    6.46
   0   2  10   25.21    4.98
   0  -2  10   19.28    5.04
   0   2  10   39.35    6.88
   0  -2  10   19.41    7.34
   0  -2 -10   27.30    5.37
   0   2 -10   18.30    6.57
   0  -2 -10   18.77    5.91
   0   2 -10   39.73    5.96
   0  -2  10   28.60    7.15
   0   2 -11   34.47    7.71
   0   2  11   36.53    6.32
   0   2  11   34.90    8.26
   0   2 -11   28.76    8.57
   0  -2 -11   31.72    7.24
   0  -2  11   42.56    6.54
   0  -2 -11   33.62    8.03
   0  -2 -11   32.45    8.18
   0  -2  11   37.82    9.46
   0  -2  11   33.67    9.10
   0  -2 -11   35.79    6.86
   0  -2  12  294.75   30.18
   0  -2  12  290.36   31.24
   0  -2 -12  245.23   24.27
   0   2  12  292.88   28.86
   0  -2 -12  264.79   27.11
   0   2 -12  242.37   26.90
   0  -2  12  302.90   25.72
   0   2  12  302.63   25.86
   0   2 -12  279.68   26.83
   0  -2 -12  265.24   26.59
   0  -2 -12  266.59   25.26
   0  -2 -13   31.76    7.25
   0  -2  13   38.74   10.97
   0   2  13   42.65    9.56
   0   2  13   49.15    7.17
   0   2 -13   45.19    9.07
   0  -2 -13   39.54    8.77
   0  -2 -13   39.20    9.05
   0  -2 -13   40.36    8.11
   0   2 -13   36.24    9.78
   0  -2  13   35.25    9.87
   0  -2 -14   46.17   14.64
   0   2 -14   51.70   10.13
   0  -2 -14   45.91    8.09
   0  -2 -14   42.75    7.41
   0  -2 -14   46.97    9.24
   0  -2  14   51.14   11.25
   0   2 -14   47.26   10.31
   0  -2  14   50.54   10.60
   0   2  14   69.78   16.31
   0  -2 -15    1.59    2.40
   0  -2 -15    2.88    2.97
   0  -2  15    1.72    3.77
   0   2  15    1.70    3.47
   0   2 -15    1.97    3.53
   0   2 -15    0.06    3.99
   0  -2  15    2.48    4.10
   0  -2 -15    1.20    3.29
   0  -2 -15    1.91    3.51
   0  -2 -16   64.18    9.34
   0   2  16   73.61    7.78
   0  -2  16   71.66   10.78
   0   2  16   75.08   10.29
   0   2 -16   66.42    9.85
   0   2 -16   64.30   10.57
   0  -2  16   42.68    9.67
   0  -2 -16   65.38    8.83
   0   3   0    3.48    1.14
   0  -3   0    3.48    1.16
   0  -3   0    2.39    1.10
   0   3   0    1.55    2.40
   0   3   0    3.55    1.05
   0  -3   0   17.59    2.91
   0  -3   0    1.45    2.09
   0  -3   0    5.62    1.09
   0  -3   0    4.75    2.31
   0  -3   0   18.97    2.28
   0  -3   113265.92 1797.47
   0   3  -113444.58 1830.03
   0  -3   113668.50 1859.01
   0   3  -112644.51 1724.40
   0  -3  -113966.50 1889.72
   0  -3   115399.87 2091.54
   0  -3   113172.83 1762.52
   0  -3   113686.73 1857.32
   0  -3  -113751.56 1864.00
   0   3  -113283.36 1790.47
   0   3   111809.20 1599.71
   0  -3  -113334.90 1796.93
   0  -3  -112603.45 1685.21
   0  -3  -113410.01 1814.25
   0  -3   113119.23 1753.25
   0   3  -112150.05 1650.35
   0  -3  -114179.55 1925.04
   0   3   111885.34 1618.26
   0   3  -111554.87 1552.13
   0  -3   114087.42 1897.31
   0   3   113337.12 1790.09
   0  -3  -113317.94 1793.38
   0  -3   2 5454.02  589.32
   0  -3  -2 5303.34  569.50
   0  -3   2 5515.12  598.22
   0   3  -2 3753.08  414.84
   0   3  -2 4815.35  507.86
   0   3  -2 4967.13  539.61
   0  -3   2 5465.35  586.45
   0   3   2 4445.56  471.78
   0  -3   2 4839.90  508.25
   0  -3   2 5644.44  611.89
   0   3   2 4676.31  486.89
   0   3   2 5000.32  538.63
   0  -3  -2 4821.22  519.63
   0   3  -2 5279.40  567.28
   0   3   2 4720.90  508.10
   0  -3  -2 5016.06  538.44
   0  -3  -2 5106.58  537.43
   0   3  -2 4907.61  535.85
   0  -3  -2 5266.69  564.29
   0  -3   2 5362.59  583.85
   0  -3  -2 4893.80  526.61
   0  -3  -2 5804.61  626.98
   0  -3  -2 5424.88  567.05
   0   3  -2 4569.11  479.30
   0  -3   2 5010.68  528.45
   0  -3  -3 1070.99   81.22
   0  -3  -3 1099.22   85.25
   0  -3   3 1328.37  106.59
   0   3   3 1002.45   76.47
   0  -3   3 1062.30   82.54
   0   3  -3 1068.44   87.50
   0   3   3 1055.79   85.27
   0  -3   3 1153.00   92.64
   0   3  -3 1048.67   78.73
   0  -3  -3 1082.14   86.75
   0  -3   3 1125.61   92.74
   0  -3  -3 1131.44   90.80
   0  -3  -3 1040.55   79.85
   0   3   3  995.03   78.79
   0  -3   3 1186.32   98.10
   0   3  -3 1146.69   92.07
   0   3  -3 1024.74   89.00
   0   3  -3 1036.30   89.96
   0   3   3 1089.93   86.26
   0  -3   3 1197.54   97.04
   0  -3  -3 1056.70   85.20
   0  -3   3 1084.28   80.25
   0  -3   3 1118.02   83.32
   0  -3  -3 1183.63   94.61
   0  -3  -3 1166.31   92.61
   0   3  -4 2226.72  195.56
   0  -3   4 2385.89  221.55
   0  -3   4 2336.47  204.03
   0   3   4 2296.26  217.94
   0  -3   4 2403.21  222.88
   0  -3  -4 2306.10  210.46
   0   3  -4 2175.49  203.35
   0   3   4 2504.97  227.09
   0  -3   4 2381.68  220.37
   0  -3   4 2535.93  235.95
   0   3  -4 2285.40  213.92
   0  -3   4 2463.26  229.36
   0  -3   4 2348.92  213.72
   0  -3  -4 2219.82  198.16
   0  -3   4 2207.19  192.43
   0  -3  -4 2349.21  214.31
   0   3   4 2108.86  190.84
   0  -3  -4 2344.09  209.89
   0  -3  -4 2401.17  222.03
   0   3   4 2615.77  235.29
   0   3  -4 2280.64  219.19
   0   3  -4 2261.69  211.67
   0  -3  -4 2147.62  199.36
   0  -3  -4 1612.74  148.67
   0  -3  -4 2302.16  211.76
   0   3   5 6229.61  756.45
   0  -3   5 6993.53  814.61
   0  -3  -5 7775.71  938.07
   0   3  -5 6883.25  830.05
   0   3  -5 7441.67  900.26
   0   3  -5 6954.25  818.10
   0  -3  -5 7564.58  904.12
   0  -3  -5 7521.13  883.98
   0   3   5 7430.06  899.02
   0   3  -5 7569.85  917.19
   0  -3  -5 8612.33 1025.80
   0  -3   5 8094.45  975.11
   0   3   5 7689.56  911.45
   0   3   5 7962.25  938.44
   0  -3  -5 7354.36  887.89
   0  -3   5 8565.63 1035.95
   0  -3   5 7768.48  931.99
   0  -3   5 7899.91  953.04
   0   3   5 7964.09  951.18
   0  -3   5 7232.69  843.39
   0  -3  -5 7423.20  892.14
   0  -3   5 7975.35  961.95
   0   3   5 7011.80  839.12
   0   3  -5 7169.33  870.96
   0  -3   5 8404.85 1012.17
   0   3  -5 7469.35  903.48
   0  -3  -5 7491.43  896.55
   0  -3   6    5.09    3.42
   0   3  -6    6.67    2.60
   0   3   6    4.82    3.23
   0  -3  -6    4.72    2.39
   0   3  -6   14.13    3.27
   0   3   6    5.12    2.06
   0   3  -6    4.07    2.93
   0  -3  -6    7.42    2.22
   0   3  -6    9.04    2.78
   0  -3  -6    3.14    3.18
   0   3   6    4.85    2.00
   0  -3  -6    2.27    2.02
   0  -3  -6   17.62    3.55
   0  -3   6    6.88    3.51
   0  -3   6    5.38    3.74
   0   3   6    8.59    1.66
   0  -3  -6    5.08    1.45
   0  -3   6    2.14    2.65
   0  -3   6    0.05    3.37
   0  -3   6    3.78    2.60
   0   3  -6    3.05    2.82
   0  -3   6    3.64    3.17
   0   3   6   -0.05    2.84
   0  -3   7  275.89   22.58
   0   3   7  222.93   19.18
   0   3  -7  250.94   23.22
   0   3  -7  237.81   19.81
   0   3   7  242.06   18.55
   0  -3   7  285.40   24.08
   0   3  -7  251.95   19.69
   0   3   7  274.50   20.25
   0  -3   7  265.19   20.18
   0  -3   7  275.60   26.36
   0  -3  -7  251.31   21.57
   0  -3  -7  234.27   18.27
   0  -3   7  266.41   22.22
   0  -3  -7  281.69   21.60
   0  -3   7  306.74   24.92
   0   3   7  277.38   19.21
   0  -3  -7  258.91   19.95
   0  -3   7  270.95   23.01
   0  -3  -7  269.65   22.72
   0   3   7  271.60   23.11
   0   3  -7  299.60   22.66
   0   3  -7  261.35   21.42
   0   3   7  279.19   19.10
   0  -3   8 1242.92  108.06
   0   3   8 1371.98  113.74
   0   3  -8 1394.31  122.12
   0   3  -8 1250.74  110.97
   0  -3  -8 1149.11  101.05
   0  -3   8 1275.10  113.92
   0  -3   8 1324.27  119.07
   0  -3   8 1383.06  121.64
   0  -3  -8 1251.73  110.56
   0  -3  -8 1225.42  110.53
   0   3   8 1210.58  102.89
   0  -3   8 1290.37  114.50
   0  -3   8 1272.67  114.48
   0  -3  -8 1174.30  105.80
   0   3   8 1158.82  105.83
   0   3  -8 1153.83  104.51
   0   3   8 1464.68  126.80
   0   3  -8 1108.15   97.11
   0  -3  -9 1326.59  123.06
   0   3  -9 1338.82  121.39
   0   3  -9 1276.55  114.22
   0  -3   9 1452.99  133.44
   0  -3  -9 1343.04  123.65
   0  -3  -9 1241.91  113.39
   0  -3  -9 1400.22  126.48
   0   3  -9 1256.28  117.25
   0  -3  -9 1467.67  133.60
   0  -3   9 1563.62  140.16
   0  -3   9 1413.89  129.20
   0  -3 -10   17.28    5.78
   0  -3  10    5.26    5.39
   0  -3 -10    7.25    4.74
   0  -3 -10    3.81    5.06
   0  -3  10    5.35    3.94
   0  -3  10    4.40    4.98
   0   3 -10    3.15    4.20
   0   3 -10    7.05    4.21
   0  -3 -10    9.82    3.99
   0   3  10    3.83    4.57
   0  -3 -11  840.68   78.32
   0   3 -11  836.18   75.42
   0  -3  11  940.27   82.99
   0  -3  11  943.77   88.09
   0  -3  11  934.07   85.70
   0  -3 -11  871.98   81.38
   0  -3 -11  895.95   82.14
   0   3  11  975.23   87.19
   0   3 -11  767.81   72.99
   0  -3 -11  829.36   74.89
   0   3  12  263.28   25.75
   0   3 -12  203.06   22.73
   0  -3  12  249.53   27.81
   0  -3 -12  243.86   24.23
   0  -3 -12  215.69   23.09
   0   3 -12  227.88   23.64
   0  -3  12  258.67   23.41
   0  -3  12  244.63   26.10
   0  -3 -12  235.70   25.39
   0   3 -13  331.40   31.60
   0   3 -13  278.52   29.29
   0  -3  13  357.97   35.97
   0  -3  13  368.76   31.24
   0  -3 -13  302.57   30.11
   0  -3 -13  347.47   33.28
   0   3  13  357.77   33.39
   0  -3  13  341.60   33.76
   0  -3 -13  327.93   32.60
   0   3 -14  107.44   20.03
   0  -3  14  115.66   15.12
   0  -3 -14  108.18   13.15
   0   3  14  110.24   13.60
   0   3 -14   86.79   12.84
   0  -3 -14  101.07   12.97
   0  -3 -14  108.30   14.37
   0  -3  14  109.95   15.58
   0   3  15   25.38    6.40
   0   3 -15   23.10    6.87
   0  -3  15   23.57    7.30
   0   3 -15   21.08    6.76
   0  -3 -15   22.18    5.79
   0  -3  15   22.69    7.90
   0  -3 -15   20.28    6.09
   0  -3 -15   24.62    6.67
   0  -3  16   89.76   11.43
   0   3 -16   80.42   10.98
   0   3 -16   70.80   10.26
   0  -3  16   85.66   11.81
   0  -3 -16   71.85    8.69
   0   3  16   88.98   10.29
   0  -3 -16   78.90   10.24
   0   3  16   84.24    9.03
   0  -4   0   64.08    6.89
   0  -4   0   61.76    7.11
   0  -4   0   63.22    7.55
   0   4   0   54.95    3.97
   0  -4   0   62.72    4.66
   0   4   0   64.17    6.94
   0   4   0   57.81    7.62
   0  -4   0   68.71    4.73
   0  -4   0   68.69    8.28
   0  -4   0   56.07    3.97
   0   4  -1 5515.43  630.72
   0  -4  -1 6560.61  749.93
   0  -4  -1 6200.63  702.57
   0  -4   1 6798.21  777.64
   0   4  -1 5812.74  667.10
   0   4  -1 6159.67  692.36
   0  -4   1 5840.21  654.23
   0   4   1 5723.45  644.90
   0  -4   1 5737.13  636.90
   0   4   1 5950.76  660.75
   0  -4   1 6359.25  729.73
   0  -4   1 6385.56  710.27
   0   4   1 5514.48  631.47
   0  -4  -1 6080.03  684.37
   0   4  -1 5483.18  617.12
   0  -4   1 6248.53  713.52
   0  -4  -1 5848.35  658.20
   0  -4  -1 5427.37  601.30
   0   4   1 5338.68  605.58
   0   4   1 5919.10  678.76
   0  -4  -1 6385.27  725.85
   0  -4  -1 6403.05  730.73
   0  -4   1 6432.02  733.73
   0  -4   2   97.97    9.36
   0  -4   2  104.45    9.10
   0  -4  -2   90.09    7.43
   0  -4   2   87.99    5.58
   0   4   2   89.37    6.63
   0  -4  -2   98.50   10.04
   0   4   2   83.38    6.63
   0   4  -2   87.26    8.62
   0  -4   2   98.12    7.32
   0   4  -2  108.54    5.95
   0   4  -2   95.72    6.95
   0  -4  -2   92.64    5.11
   0  -4  -2   98.61    9.10
   0  -4  -2  105.26    8.15
   0   4   2   87.33    7.03
   0  -4  -2  101.70    7.60
   0  -4   2   98.05    8.73
   0   4   2   95.41    5.39
   0  -4  -2  121.26    8.30
   0   4  -2  110.63   10.36
   0   4  -2   88.05    9.35
   0   4  -2   81.90    4.28
   0  -4   2  105.84   10.76
   0  -4  -3  584.15   43.88
   0   4  -3  577.31   46.80
   0   4   3  661.07   48.45
   0  -4   3  645.26   49.47
   0  -4   3  648.62   50.96
   0  -4   3  605.47   39.44
   0  -4  -3  678.03   49.12
   0  -4  -3  654.47   48.58
   0  -4   3  632.87   41.80
   0  -4   3  646.46   50.90
   0  -4   3  596.06   53.62
   0   4  -3  619.17   55.56
   0  -4  -3  596.62   40.05
   0  -4   3  635.11   43.80
   0  -4  -3  649.48   49.37
   0  -4  -3  620.37   46.74
   0  -4   3  627.89   49.74
   0   4   3  633.29   47.66
   0   4   3  548.20   42.39
   0   4  -3  633.69   49.20
   0  -4  -3  642.82   48.14
   0   4   3  512.56   35.43
   0   4  -3  487.18   31.21
   0   4   3  583.83   43.83
   0  -4   4 2641.48  253.45
   0  -4   4 2563.08  241.09
   0  -4  -4 2576.05  242.72
   0  -4  -4 2341.93  220.61
   0   4  -4 2485.92  240.00
   0  -4  -4 2623.75  249.91
   0  -4  -4 2812.46  266.79
   0   4   4 2280.64  218.76
   0  -4   4 2559.13  246.96
   0   4  -4 2243.76  217.29
   0  -4   4 2572.39  249.62
   0  -4  -4 2363.51  226.12
   0  -4  -4 2713.43  253.01
   0   4  -4 2388.71  232.48
   0   4   4 2712.60  255.42
   0  -4   4 2542.35  242.14
   0  -4   4 2664.95  254.76
   0   4  -4 2304.92  225.71
   0  -4  -4 2395.02  226.95
   0   4   4 2172.36  210.89
   0   4   4 2664.58  250.58
   0  -4   5  115.25   11.08
   0   4   5  121.65    8.69
   0   4  -5  116.80   11.12
   0   4   5  115.84    9.96
   0  -4   5  117.39    8.38
   0   4   5  101.61   13.51
   0  -4   5  121.16   10.45
   0  -4   5  123.39   12.17
   0  -4  -5  120.02    9.48
   0  -4  -5  111.07   10.08
   0  -4  -5  107.57    8.69
   0  -4   5  128.69   11.36
   0   4  -5  117.98   11.49
   0   4  -5  106.03   10.67
   0  -4  -5  114.32    8.87
   0   4  -5  106.57   10.11
   0  -4   5  118.56   11.11
   0  -4  -5  115.75   10.67
   0  -4  -6  907.74   76.15
   0  -4  -6  900.00   72.67
   0   4  -6  963.96   80.58
   0  -4  -6  887.51   74.67
   0   4  -6  801.78   66.25
   0   4  -6  837.46   71.79
   0  -4   6  896.64   72.70
   0   4  -6  800.19   72.42
   0   4   6  876.24   73.75
   0   4  -6  903.93   76.00
   0  -4  -6  844.04   69.39
   0  -4   6 1000.44   83.76
   0  -4   6  998.43   83.10
   0  -4   6 1005.93   85.03
   0   4   6  926.77   76.34
   0  -4   6  942.57   78.53
   0  -4  -6  832.73   65.52
   0  -4   6 1055.19   87.82
   0  -4   7  708.58   57.85
   0   4  -7  577.47   47.65
   0  -4   7  707.17   59.69
   0  -4   7  628.42   50.61
   0   4  -7  619.57   51.77
   0  -4   7  720.13   59.83
   0   4  -7  623.06   52.09
   0  -4   7  750.13   62.08
   0   4   7  726.80   56.96
   0  -4  -7  593.66   51.35
   0  -4  -7  656.20   55.03
   0  -4   7  704.83   58.93
   0  -4  -7  682.50   57.37
   0  -4  -7  612.79   46.05
   0  -4  -7  657.71   52.57
   0   4   8  896.69   75.97
   0  -4  -8  861.42   76.27
   0  -4  -8  939.37   79.76
   0  -4   8  927.21   79.19
   0   4  -8  777.52   68.57
   0  -4   8  940.55   82.27
   0  -4   8  922.42   80.64
   0  -4   8  989.32   86.46
   0   4  -8  859.07   74.60
   0  -4  -8  843.80   71.89
   0  -4  -8  879.64   77.73
   0  -4   9   45.85    6.51
   0  -4  -9   42.05    6.89
   0  -4  -9   47.69    9.15
   0  -4   9   50.97    8.69
   0  -4  -9   39.49    8.75
   0  -4   9   48.05    8.82
   0   4  -9   37.19    7.40
   0   4  -9   39.90    6.69
   0  -4   9   42.61    8.71
   0  -4 -10  455.38   43.31
   0   4 -10  382.69   36.18
   0  -4  10  497.38   44.22
   0  -4  10  499.82   46.20
   0  -4 -10  478.97   44.44
   0   4  10  547.59   46.72
   0  -4  10  493.70   45.03
   0   4 -10  443.71   39.91
   0  -4  11   13.35    5.82
   0  -4  11   13.97   12.04
   0  -4 -11   15.94    7.48
   0   4 -11   14.89    6.18
   0   4  11   13.13    6.26
   0  -4 -11   17.98    7.33
   0   4 -11   12.72    5.32
   0  -4  11   15.27    7.61
   0  -4 -12  107.28   15.15
   0   4 -12   91.01   12.60
   0  -4  12  120.80   16.65
   0   4  12  118.78   14.45
   0  -4  12  110.22   16.26
   0  -4  12  126.99   15.16
   0  -4 -12  109.46   15.67
   0   4 -12  120.68   15.07
   0  -4  13  425.58   40.81
   0   4  13  423.04   37.62
   0   4 -13  399.21   37.48
   0  -4  13  483.74   41.51
   0  -4 -13  373.61   36.36
   0  -4 -13  406.25   39.65
   0   4 -13  317.96   38.76
   0  -4  13  454.77   42.40
   0  -4  14   91.72    9.99
   0  -4 -14   74.47   11.03
   0  -4  14   80.45   11.64
   0   4  14   76.04   10.07
   0   4 -14   61.62   10.16
   0  -4  14   74.35   12.13
   0   4 -14   70.15   10.45
   0  -4 -14   70.80   11.64
   0  -4 -15   77.84   10.64
   0  -4 -15   80.56   11.46
   0  -4  15   87.12   12.09
   0   4  15   85.47    9.65
   0  -4  15   91.18   11.62
   0   4 -15   79.02   11.08
   0   4 -15   70.51    9.87
   0  -4 -16   13.27    5.15
   0  -4  16   15.24    5.54
   0  -4  16   13.60    5.06
   0   4 -16   14.92    5.44
   0   4  16   15.39    4.62
   0  -5   0    6.80    2.20
   0   5   0    1.18    5.55
   0  -5   0   -0.07    2.38
   0   5   0   13.56    1.50
   0   5   1  893.05   76.55
   0   5  -1 1156.05   91.67
   0  -5   1 1214.02  100.91
   0  -5   1 1111.79   87.24
   0   5   1 1081.09   92.94
   0   5   1  983.16   80.66
   0  -5   1 1143.21   96.55
   0  -5  -1 1243.55  102.46
   0   5   1 1006.62   82.76
   0   5  -1 1115.19   96.49
   0  -5   1 1275.14  108.51
   0  -5  -1 1104.14   88.52
   0  -5   1 1251.76  105.56
   0  -5  -1 1164.65   93.76
   0  -5  -1 1102.17   91.71
   0  -5  -1 1226.82  101.99
   0  -5  -1 1292.86  109.53
   0   5  -1 1016.04   86.60
   0   5  -2  597.94   50.04
   0  -5   2  670.60   50.16
   0   5   2  520.53   40.68
   0   5   2  606.82   49.19
   0  -5   2  644.81   51.79
   0  -5  -2  732.55   58.28
   0  -5  -2  660.34   50.87
   0  -5   2  714.81   59.00
   0  -5   2  586.14   43.31
   0  -5  -2  615.89   48.77
   0   5  -2  642.13   53.11
   0   5   2  563.06   42.68
   0   5   2  630.75   49.89
   0   5   2  593.05   46.37
   0  -5  -2  627.32   48.95
   0   5  -2  603.00   48.39
   0  -5   2  684.99   55.30
   0  -5  -2  666.12   50.10
   0  -5   2  683.66   53.57
   0  -5  -2  656.52   50.74
   0   5   3 2826.43  281.95
   0  -5  -3 2837.22  282.20
   0   5   3 2680.49  269.47
   0  -5   3 3299.80  330.31
   0   5  -3 2823.36  285.47
   0   5   3 3109.53  309.81
   0  -5  -3 2927.06  288.95
   0  -5  -3 3152.83  308.88
   0   5  -3 2768.88  278.03
   0  -5   3 2991.41  297.15
   0   5   3 2348.32  239.38
   0   5  -3 2668.40  272.38
   0  -5   3 3093.57  309.32
   0   5   3 2503.70  248.66
   0  -5  -3 3050.61  300.11
   0  -5  -3 3161.07  312.78
   0  -5   3 3437.24  346.02
   0  -5   3 3262.39  320.97
   0  -5  -3 3311.94  324.47
   0  -5   3 3046.37  298.34
   0   5   3 2346.73  237.72
   0   5   4  159.69   11.77
   0  -5  -4  183.92   14.72
   0   5   4  176.91   13.73
   0  -5   4  192.34   18.20
   0   5  -4  258.38   19.77
   0  -5  -4  165.13   12.71
   0  -5  -4  174.89   13.98
   0   5  -4  157.19   13.61
   0  -5   4  179.07   15.52
   0  -5   4  175.91   13.49
   0   5   4  141.76   11.30
   0   5  -4  166.23   15.75
   0   5   4  118.93   11.33
   0   5  -4  155.53   14.01
   0  -5  -4  159.45   12.29
   0  -5   4  181.30   16.70
   0  -5  -4  163.56   11.67
   0  -5  -4  154.41   12.39
   0   5   4  157.15   11.95
   0  -5   4  181.27   14.07
   0  -5  -5  289.28   21.64
   0  -5   5  329.08   28.17
   0   5   5  255.78   18.52
   0   5   5  225.25   18.09
   0  -5   5  274.70   23.65
   0  -5  -5  263.53   19.59
   0  -5  -5  276.85   22.00
   0   5  -5  260.20   21.78
   0  -5  -5  277.61   22.41
   0   5  -5  253.17   21.06
   0  -5   5  298.76   23.39
   0  -5  -5  235.20   18.46
   0   5   5  209.05   18.11
   0  -5   5  306.27   23.94
   0  -5   6    2.62    4.15
   0  -5  -6   16.94    3.03
   0  -5   6    2.67    5.27
   0  -5  -6    0.07    3.25
   0   5  -6   15.98    3.70
   0  -5   6    3.24    5.59
   0  -5  -6    3.20    6.99
   0  -5   6    7.52    4.04
   0  -5  -6   10.31    3.63
   0   5  -7   16.55    5.01
   0  -5   7   18.15    6.11
   0  -5  -7   16.84    5.94
   0  -5   7   42.35    8.10
   0  -5   7   19.55    5.41
   0  -5  -7   40.45    6.29
   0  -5   7   52.24    6.80
   0  -5  -7   16.28    4.15
   0  -5   8    4.07    5.17
   0  -5  -8    2.00    4.39
   0  -5   8    5.93    4.37
   0  -5  -8    4.06    3.08
   0   5  -8    5.11    3.69
   0  -5   8   -0.06    3.84
   0  -5   8    7.24    3.71
   0  -5  -8    2.72    4.14
   0  -5   9 1120.52  102.97
   0  -5   9 1099.71  101.31
   0  -5   9 1228.09  114.92
   0  -5   9 1154.43  107.15
   0  -5  -9  997.12  103.11
   0  -5  -9 1030.71   97.53
   0   5  -9  954.38   87.80
   0  -5  -9  989.81   89.98
   0   5 -10    1.74    3.81
   0  -5 -10    8.47    5.17
   0   5 -10    9.35    4.34
   0   5  10   -0.08    4.08
   0  -5  10    5.05    5.19
   0  -5  10    6.30    5.58
   0  -5  10    0.28    8.61
   0  -5 -10    3.43    5.56
   0  -5 -11 1752.69  177.60
   0  -5  11 1932.29  192.16
   0   5 -11 1624.77  161.63
   0  -5  11 1921.08  191.32
   0   5  11 1925.33  186.65
   0  -5 -11 1780.07  180.58
   0  -5  11 2030.68  202.08
   0  -5  12   39.19    9.39
   0   5 -12   43.83    8.74
   0  -5  12   39.11    9.20
   0  -5 -12   37.09    9.63
   0  -5 -12   36.75    9.32
   0   5  12   41.60    7.46
   0  -5  12   40.38    8.55
   0   5  13   38.26    6.83
   0  -5 -13   34.86   14.39
   0   5 -13   32.70    7.59
   0  -5 -13   34.72    8.52
   0  -5  13   37.53    8.19
   0  -5  13   40.36    8.89
   0  -5  13   52.61    8.50
   0  -5 -14   37.58    8.04
   0  -5 -14   36.31    8.10
   0   5  14   41.59    6.72
   0  -5  14   38.61    7.95
   0  -5  14   41.15    6.75
   0  -5  14   37.41    7.46
   0   5 -14   33.03    7.41
   0  -5  15   29.40    6.48
   0  -5 -15   28.31    6.94
   0  -5 -15   28.80    6.97
   0  -5  15   30.79    6.31
   0   5 -15   28.27    6.83
   0  -6   0   35.75    6.53
   0  -6   0   43.58    6.49
   0   6   0   29.40    4.87
   0  -6   0   32.16    4.60
   0  -6   1  165.13   14.55
   0   6  -1  147.66   13.13
   0  -6   1  166.43   14.22
   0  -6  -1  178.18   15.10
   0   6   1  120.58   11.17
   0  -6  -1  141.44   11.91
   0  -6  -1  176.01   16.92
   0  -6   1  161.95   15.17
   0  -6   1  168.16   16.42
   0  -6  -2  237.18   18.63
   0  -6  -2  233.09   17.33
   0  -6   2  285.40   30.87
   0  -6   2  285.32   25.20
   0   6   2  189.77   14.67
   0  -6  -2  313.52   25.77
   0   6   2  239.40   20.14
   0  -6   2  303.27   24.44
   0  -6  -2  276.24   20.95
   0  -6   2  272.17   21.68
   0   6   2  185.25   15.99
   0  -6  -2  283.80   21.87
   0  -6  -3    6.70    2.64
   0  -6  -3    0.01    3.24
   0  -6  -3    5.10    2.41
   0  -6   3    5.92    4.36
   0  -6   3    4.38    3.14
   0   6  -3    3.22    2.62
   0   6   3   10.37    2.12
   0   6   3    5.11    2.69
   0  -6   3    3.76    4.57
   0   6  -4  582.78   49.70
   0   6   4  522.53   42.75
   0  -6   4  701.87   61.43
   0  -6   4  694.11   63.11
   0  -6  -4  690.38   54.94
   0  -6   4  744.58   65.71
   0  -6  -4  700.20   61.62
   0  -6  -4  783.21   64.08
   0  -6  -4  623.53   54.36
   0  -6   5  293.38   29.38
   0   6  -5  240.69   21.25
   0  -6  -5  279.20   25.70
   0  -6  -5  270.78   23.32
   0  -6  -5  248.34   21.35
   0  -6  -5  274.25   22.06
   0  -6   5  272.21   26.27
   0  -6   5  266.34   23.69
   0  -6   6  814.75   75.70
   0  -6  -6  694.81   60.71
   0  -6   6  740.17   67.31
   0   6  -6  594.19   52.79
   0  -6   6  736.13   62.82
   0  -6  -6  700.52   58.30
   0  -6  -6  711.45   62.75
   0  -6   6  693.06   61.22
   0  -6  -7  939.94   82.17
   0   6  -7  825.20   75.45
   0  -6   7 1054.64  100.01
   0  -6  -7  958.44   87.80
   0  -6   7  920.97   83.91
   0  -6   7  997.56   92.64
   0  -6   7  941.02   83.97
   0  -6  -7  906.76   81.99
   0  -6  -8  127.19   14.57
   0  -6   8  124.75   13.70
   0  -6   8  118.14   14.76
   0  -6   8  132.23   18.93
   0   6  -8  119.30   13.61
   0  -6   8  169.14   17.84
   0  -6  -8  129.00   16.09
   0  -6  -8  130.74   13.55
   0  -6  -9  739.11   66.49
   0  -6  -9  742.43   68.70
   0  -6   9  885.96   83.73
   0  -6   9  815.72   74.87
   0  -6  -9  822.22   85.69
   0   6  -9  691.24   63.08
   0  -6   9  850.12   75.58
   0  -6   9  779.63   71.47
   0  -6  10   14.77    6.66
   0  -6 -10   23.82    7.09
   0   6 -10   22.16    6.84
   0   6 -10   29.78    6.55
   0  -6  10   15.06    6.54
   0  -6  10   28.60    9.00
   0  -6 -10   32.97    8.33
   0   6  10   33.42    6.38
   0   6  11   55.05    7.84
   0   6 -11   45.81    7.92
   0  -6  11   58.38   10.70
   0  -6  11   49.46    8.55
   0  -6  11   50.27    9.06
   0  -6 -11   51.92   10.22
   0  -6 -11   48.22    9.33
   0  -6  12  211.78   20.99
   0   6 -12  173.26   17.76
   0   6  12  223.04   19.70
   0  -6  12  193.82   18.96
   0  -6  12  194.73   19.23
   0  -6 -12  184.99   19.78
   0  -6 -12  191.90   19.83
   0  -6  13  109.40   11.91
   0   6 -13   92.33   11.20
   0  -6  13   99.27   11.18
   0  -6 -13  103.19   13.06
   0  -6 -13   95.19   11.70
   0  -6  13  103.62   11.74
   0  -6  14   33.50    4.59
   0   6 -14   50.21    8.03
   0  -6 -14   49.45    7.76
   0  -6  14   51.32    7.01
   0  -6 -14   53.15    8.80
   0  -6  14   54.88    7.32
   0  -7   0    0.90    5.01
   0  -7   0    4.34    5.61
   0  -7   0   26.44    4.33
   0  -7   1  107.25   14.05
   0  -7  -1  132.00   14.14
   0  -7   1   92.65   10.26
   0  -7   1   98.49   12.60
   0  -7  -1   90.95    9.57
   0  -7  -1   96.72   11.17
   0  -7  -2    6.30    4.97
   0  -7  -2   11.13    4.28
   0  -7   2    5.64    6.17
   0  -7   2   10.92    6.05
   0  -7  -2   25.72    3.94
   0   7  -2    5.15    3.19
   0  -7   2    7.26    3.98
   0  -7  -3 1799.45  172.06
   0  -7  -3 1727.56  162.82
   0  -7  -3 1958.07  188.42
   0  -7   3 1764.65  175.02
   0  -7   3 1874.18  185.12
   0   7  -3 1468.80  143.14
   0  -7   3 1876.22  183.86
   0  -7   4   71.28   12.66
   0  -7   4   65.93    9.46
   0  -7  -4   60.11    7.65
   0  -7   4   73.61   13.79
   0   7  -4   61.74    8.04
   0  -7  -4   69.88    8.54
   0  -7  -4   67.09    7.94
   0  -7   5 1238.86  113.36
   0  -7  -5 1272.11  113.72
   0  -7   5 1313.79  124.71
   0   7  -5  986.77   92.43
   0  -7  -5 1185.73  106.42
   0  -7   5 1308.78  126.20
   0  -7  -5 1164.68  107.16
   0  -7   6  196.74   24.05
   0  -7   6  181.81   18.18
   0  -7  -6  181.14   15.73
   0   7  -6  159.57   15.27
   0  -7  -6  188.20   18.60
   0  -7   6  195.23   22.71
   0   7  -7    2.37    3.11
   0  -7  -7    3.59    3.78
   0  -7  -7    7.32    3.06
   0  -7   7    3.69    6.06
   0  -7   7    1.92    5.26
   0  -7  -7    3.03    2.99
   0  -7   7    7.93    3.93
   0  -7   8  731.15   64.18
   0  -7  -8  669.46   58.90
   0  -7  -8  679.74   60.59
   0  -7   8  824.01   77.65
   0   7  -8  620.46   55.37
   0  -7  -8  772.99   69.98
   0  -7   8  797.52   73.86
   0   7  -9    9.34    2.96
   0  -7   9    0.30    3.36
   0  -7   9    2.30    4.96
   0   7   9   -0.03    2.59
   0  -7  -9    1.45    3.92
   0  -7  -9    1.74    3.06
   0  -7 -10   18.78    5.62
   0  -7  10   21.73    7.89
   0  -7  10   12.09    5.55
   0   7  10   21.59    4.83
   0  -7 -10   25.97    6.90
   0   7 -10   23.13    6.75
   0   7 -10   39.37    5.62
   0  -7 -11   41.33    6.71
   0  -7  11   39.28    5.59
   0  -7  11   52.34    9.62
   0   7 -11   41.88    6.99
   0  -7  11   46.01    7.25
   0   7 -11   43.45    7.33
   0  -7 -11   44.19    7.99
   0  -7 -12   35.50    7.21
   0  -7  12   35.79    6.29
   0   7 -12   30.69    5.99
   0  -7  12   32.14    4.74
   0  -7 -12   32.18    5.97
   0  -7  12   37.87    7.36
   0  -7  13    0.59    2.08
   0   7 -13    0.56    3.75
   0  -7 -13    0.68    1.88
   0  -7 -13    1.29    2.49
   0  -7  13    0.35    1.80
   0  -8   0  282.62   28.72
   0  -8   0  276.00   26.80
   0  -8   0  294.13   25.83
   0  -8   1  260.97   27.70
   0  -8   1  278.80   27.29
   0  -8  -1  249.41   23.94
   0  -8  -1  290.41   27.82
   0  -8  -1  250.87   24.91
   0  -8   1  240.27   21.81
   0  -8   2  329.69   32.34
   0  -8  -2  310.73   28.57
   0  -8  -2  360.81   32.63
   0  -8   2  335.82   33.99
   0  -8   2  320.62   27.43
   0  -8  -2  301.68   24.80
   0  -8   3    2.07    4.48
   0  -8  -3    1.22    5.37
   0  -8   3    2.20    2.58
   0  -8   3    2.30    4.73
   0  -8  -3    1.82    2.03
   0  -8   4  129.66   17.30
   0  -8  -4  115.02   11.33
   0  -8   4  110.61   11.69
   0  -8   4  121.18   25.01
   0  -8   5  308.35   26.82
   0   8  -5  255.16   22.61
   0  -8   5  342.17   35.02
   0  -8   5  353.24   35.09
   0  -8   6  818.40   76.47
   0   8  -6  619.17   55.00
   0  -8   6  801.90   75.78
   0  -8   7  193.64   22.94
   0  -8  -7  166.06   16.72
   0  -8   7  196.80   21.74
   0   8  -7  144.60   13.80
   0  -8   7  190.89   17.63
   0   8  -8   52.99    6.95
   0  -8   8   65.36   12.31
   0  -8   8   68.01   11.25
   0  -8   8   65.27    8.52
   0  -8  -8   59.87    8.79
   0  -8   9    0.83    3.35
   0   8  -9   -0.44    2.92
   0  -8  -9    2.12    2.17
   0  -8   9   -0.62    2.04
   0   8  -9    1.28    1.84
   0  -8  10  105.51   20.59
   0  -8 -10   90.77   10.72
   0   8 -10   83.86    8.83
   0  -8  10  112.50   10.95
   0   8 -10   97.78   11.61
   0   8 -11   52.79    6.79
   0  -8  11   71.23    7.40
   0  -8 -11   65.85    8.70
   0  -8  11   77.25   11.02
   0  -9   0    0.51    2.47
   0  -9   0    0.13    2.29
   0  -9   1   60.47   10.69
   0  -9  -1   56.22    8.95
   0  -9   1   63.10   10.60
   0  -9  -1   59.80    9.18
   0  -9  -2  142.99   14.24
   0  -9   2  166.28   19.55
   0  -9   2  157.51   18.59
   0  -9   3    0.05    4.82
   0  -9   3    8.60    4.94
   0  -9  -3    2.07    2.59
   0  -9   4  382.32   38.47
   0  -9   4  381.02   37.77
   0  -9   5  213.32   23.87
   0  -9   5  210.47   22.98
   0  -9   6   11.22    5.56
   0  -9   6    3.59    4.48
   0  -9   6    6.55    5.85
   0  -9   7  113.12   15.39
   0  -9   7  110.40    9.77
   0   9  -7   84.66   12.93
   0  -9   8    9.65    2.71
   0   9  -8   11.91    5.32
   0  -9   8   10.90    6.37
   0  -9   9  176.06   19.53
   0   9  -9  159.49   17.07
   0 -10   0    7.21    2.92
   0  10   0    0.12    3.27
   0  10  -1   -0.17    3.84
   0 -10  -1   10.09    3.32
   0 -10   1   12.73    4.32
   0 -10   2   10.77    3.36
   0  10  -2   -0.67    3.04
   0 -10  -2    0.27    1.92
   0 -10   2   -0.04    3.26
   0 -10   3   53.44    8.59
   0  10  -3   29.44    7.20
   0  10  -4    9.92    5.05
   0 -10   4   11.71    5.33
   0 -10   5   58.35    9.93
   0  10  -5   43.92    8.70
   0  10  -6  125.63   14.71
   0 -10   6  155.38   16.93
  -1   0   0    6.54    1.04
   1   0   0    2.44    1.11
   1   0   0    2.11    1.63
  -1   0   0    8.55    2.00
  -1   0   0   12.60    1.53
  -1   0   0    8.24    1.46
   1   0   0    3.68    1.44
   1   0   0    2.44    1.49
   1   0   0    4.87    2.09
  -1   0   0    1.51    1.25
   1   0   1 3352.51  307.00
  -1   0  -1 2800.96  256.68
   1   0  -1 3193.12  300.26
   1   0  -1 2746.79  257.56
  -1   0   1 2857.91  263.91
  -1   0  -1 3158.88  299.79
   1   0   1 3409.09  323.17
  -1   0   1 2650.76  249.25
   1   0  -1 3002.06  281.01
   1   0  -1 3185.08  298.94
   1   0  -1 3066.73  288.18
  -1   0  -1 3021.80  277.84
   1   0   1 3104.63  290.61
   1   0  -1 2270.10  211.36
   1   0  -1 3041.68  282.07
  -1   0   1 2343.94  220.49
  -1   0   1 2664.46  251.04
   1   0   1 3444.91  324.79
  -1   0  -1 2434.17  231.94
  -1   0  -1 3056.38  286.45
   1   0   1 2896.21  277.04
   1   0   1 2958.24  275.07
   1   0  -1 3285.42  311.52
   1   0  -1 3231.57  299.21
  -1   0   1 2919.60  271.69
   1   0   1 3090.85  288.92
  -1   0  -2 8516.48 1051.24
   1   0   2 9890.27 1234.05
  -1   0  -2 8401.17 1050.26
  -1   0   2 9103.74 1124.25
  -1   0   2 7024.38  873.92
  -1   0   2 7581.89  945.27
  -1   0   2 8970.60 1115.84
  -1   0   210566.31 1314.02
   1   0  -210279.58 1269.40
   1   0  -210671.92 1313.70
  -1   0   2 9874.72 1218.41
   1   0  -2 9766.68 1211.61
   1   0   2 9743.95 1205.08
   1   0  -210366.96 1280.51
  -1   0  -2 9217.47 1144.86
   1   0  -2 8879.45 1103.59
  -1   0   210338.20 1284.71
   1   0   210705.18 1317.23
  -1   0  -210606.60 1289.59
   1   0   2 9734.83 1204.88
   1   0   211019.27 1376.31
  -1   0  -210411.62 1300.26
   1   0   211141.91 1389.30
   1   0   210630.02 1315.08
  -1   0  -210258.24 1271.90
   1   0  -210247.29 1272.98
  -1   0  -2 8793.73 1099.24
  -1   0   2 8498.64 1049.97
  -1   0  -3 4514.90  488.88
   1   0   3 5306.97  571.50
  -1   0   3 5516.82  594.03
  -1   0   3 4184.29  452.77
  -1   0   3 5267.88  560.31
  -1   0   3 4364.36  469.15
  -1   0  -3 5286.91  567.42
  -1   0  -3 4635.50  499.95
   1   0   3 6144.16  665.38
  -1   0   3 5800.04  625.35
   1   0  -3 5283.66  562.14
   1   0  -3 5603.98  593.02
   1   0  -3 5745.18  618.08
   1   0  -3 3968.76  424.11
  -1   0   3 4895.73  528.45
   1   0  -3 5102.51  549.41
  -1   0  -3 4856.98  526.85
   1   0  -3 5617.50  604.67
   1   0   3 5393.99  577.79
  -1   0  -3 4818.90  502.39
   1   0   3 5481.00  584.14
  -1   0  -3 4812.73  516.99
   1   0   3 5197.05  560.98
  -1   0  -3 4883.51  523.33
   1   0   3 5578.39  597.79
  -1   0  -3 5214.64  566.20
   1   0  -3 5260.04  564.85
   1   0   4 2025.58  169.51
   1   0   4 1936.56  167.82
  -1   0  -4 1844.91  160.49
   1   0  -4 1671.42  145.06
   1   0  -4 2034.11  176.53
  -1   0   4 1721.34  149.17
  -1   0   4 1409.56  124.84
   1   0   4 1980.62  172.16
  -1   0   4 1936.17  170.39
  -1   0   4 1625.84  140.76
  -1   0   4 1744.05  153.56
   1   0  -4 1891.03  161.95
   1   0  -4 1987.52  174.00
   1   0  -4 1901.64  165.01
  -1   0  -4 1861.76  165.83
  -1   0  -4 1620.51  134.57
  -1   0   4 1891.92  161.76
  -1   0  -4 1734.87  151.02
  -1   0  -4 1640.04  143.58
   1   0  -4 1908.25  159.39
   1   0   4 1922.00  165.63
  -1   0  -4 1919.64  166.61
   1   0  -4 1830.71  156.05
   1   0   4 1911.19  167.50
   1   0   4 1932.51  166.81
  -1   0  -4 1771.27  153.67
   1   0  -4 1764.36  155.00
  -1   0  -4 1705.87  151.23
  -1   0   4 1964.62  171.79
   1   0   4 2121.40  187.86
  -1   0  -5   28.47    4.35
  -1   0  -5   27.42    5.00
   1   0   5   32.25    4.43
   1   0   5   35.49    4.11
  -1   0   5   29.39    2.93
   1   0  -5   32.07    4.62
  -1   0   5   31.63    4.96
   1   0   5   33.99    3.48
   1   0   5   30.73    4.15
  -1   0  -5   24.97    2.86
  -1   0   5   28.53    7.18
  -1   0   5   22.76    2.79
   1   0  -5   26.81    3.53
   1   0  -5   32.51    1.81
   1   0   5   38.46    4.43
   1   0  -5   32.28    3.08
  -1   0   5   49.32    4.22
  -1   0   5   35.13    4.59
   1   0  -5   30.53    3.87
   1   0   5   31.64    5.49
   1   0  -5   28.41    4.47
  -1   0  -5   24.87    3.00
  -1   0  -5   24.09    3.80
  -1   0   5   30.38    3.49
  -1   0  -5   29.72    3.68
   1   0  -6 2752.55  262.67
  -1   0  -6 2843.14  271.32
   1   0   6 2974.96  289.88
   1   0   6 2975.71  297.60
  -1   0  -6 2749.10  272.24
   1   0  -6 2582.29  247.50
   1   0  -6 2870.86  277.22
  -1   0  -6 2474.46  243.82
   1   0   6 3238.10  318.73
   1   0   6 3365.57  314.15
  -1   0   6 2651.89  259.95
  -1   0   6 2454.02  238.69
  -1   0   6 2848.81  272.33
   1   0  -6 3140.81  305.44
   1   0  -6 2626.37  258.25
   1   0  -6 2880.20  281.68
  -1   0  -6 2800.15  270.71
  -1   0   6 3023.03  297.17
   1   0   6 2996.11  289.71
  -1   0   6 2901.43  283.74
   1   0   6 2809.06  274.63
   1   0   6 2932.85  284.35
  -1   0  -6 2616.27  255.31
  -1   0   6 2669.74  257.59
  -1   0  -6 2467.58  237.75
  -1   0   7 2070.92  202.73
   1   0   7 2348.86  218.25
   1   0   7 2210.27  206.25
  -1   0  -7 2182.43  202.33
   1   0  -7 1823.25  168.04
  -1   0   7 1907.35  178.17
  -1   0  -7 2139.01  204.59
   1   0  -7 2309.01  216.64
  -1   0   7 2053.36  188.77
  -1   0   7 2202.37  210.10
   1   0  -7 2146.78  199.78
   1   0  -7 2050.25  187.31
   1   0   7 2492.17  221.89
   1   0   7 2471.35  234.26
  -1   0   7 2126.51  200.37
  -1   0   7 2140.37  202.22
  -1   0  -7 1876.98  178.14
   1   0  -7 2162.29  204.61
  -1   0  -7 1965.76  184.76
  -1   0  -7 2069.06  189.34
  -1   0   7 2170.72  202.46
   1   0   7 2314.12  215.90
   1   0   7 2293.17  212.23
  -1   0   7 2045.23  189.27
   1   0   7 2601.51  244.89
  -1   0  -7 2110.51  191.86
   1   0   8   43.90    8.01
   1   0   8   41.19    5.41
  -1   0  -8   39.87    5.21
  -1   0   8   37.60    4.27
  -1   0   8   42.28    6.20
   1   0  -8   42.01    6.12
  -1   0   8   43.28    7.60
  -1   0  -8   36.46    7.55
  -1   0   8   40.59    6.55
   1   0   8   44.33    5.89
  -1   0   8   43.47    6.99
  -1   0   8   39.88    6.57
   1   0  -8   35.86    7.11
   1   0  -8   42.28    5.81
   1   0   8   40.38    6.42
   1   0  -8   35.44    4.23
  -1   0  -8   35.82    5.67
   1   0  -8   48.52    4.56
   1   0   8   41.59    6.27
  -1   0  -8   36.20    3.05
   1   0   8   42.07    7.78
  -1   0   8   49.67    6.06
  -1   0  -8   41.89    3.55
  -1   0  -8   34.61    6.09
  -1   0   8   37.59    6.61
   1   0   9 1798.86  163.33
  -1   0   9 1663.80  153.52
   1   0  -9 1553.69  145.72
  -1   0   9 1568.01  144.66
   1   0   9 1637.63  147.71
   1   0  -9 1713.62  158.35
  -1   0  -9 1562.10  141.93
  -1   0   9 1750.28  158.15
   1   0  -9 1649.79  151.07
  -1   0  -9 1530.72  145.47
  -1   0  -9 1562.73  145.30
   1   0   9 1624.76  147.47
   1   0  -9 1334.44  121.81
  -1   0  -9 1307.74  123.11
   1   0  -9 1607.91  146.53
  -1   0   9 1577.73  140.81
  -1   0   9 1639.04  150.95
   1   0   9 1852.88  168.34
  -1   0 -10  220.81   20.23
   1   0  10  311.57   27.09
   1   0  10  295.88   31.53
  -1   0  10  265.73   24.61
  -1   0  10  274.53   25.29
  -1   0  10  281.64   23.63
   1   0 -10  266.58   23.22
  -1   0 -10  250.82   25.06
   1   0 -10  279.78   22.21
   1   0 -10  256.72   24.85
   1   0 -10  246.33   19.96
  -1   0 -10  249.33   23.71
  -1   0 -10  254.02   21.01
  -1   0  10  251.00   19.65
  -1   0 -11  876.35   81.16
  -1   0 -11  905.91   79.62
   1   0 -11  882.79   78.52
   1   0 -11  931.72   80.21
  -1   0 -11  880.02   83.68
   1   0  11 1052.13   93.88
  -1   0  11  997.55   86.70
  -1   0  11  957.93   87.02
  -1   0  11  979.93   88.53
  -1   0 -11  702.81   65.35
   1   0  11 1009.52   89.28
   1   0 -11  900.33   93.66
   1   0 -12  865.57   78.99
  -1   0  12  965.07   85.70
  -1   0  12  888.52   82.62
   1   0 -12  852.68   83.20
   1   0 -12  927.73   87.61
  -1   0 -12  831.89   79.36
   1   0  12 1002.80   91.87
  -1   0 -12  802.25   80.36
  -1   0 -12  833.35   74.90
   1   0  12  873.57   77.27
  -1   0  12  895.76   84.43
   1   0  12  956.78   86.29
  -1   0 -13  930.72   85.73
   1   0  13 1046.82   93.91
  -1   0  13 1150.23  101.70
  -1   0  13 1044.90   99.41
   1   0 -13  976.83   90.93
   1   0 -13  965.07   95.39
  -1   0  13 1048.64  110.49
   1   0 -13 1106.24  100.61
  -1   0 -13  835.14   82.17
  -1   0 -13  957.28   95.02
   1   0  13 1081.99   99.27
   1   0  13 1124.52  104.81
  -1   0 -14   75.54   14.38
   1   0  14   86.75   12.42
  -1   0 -14   77.94   13.30
   1   0  14   79.37    9.20
  -1   0  14   85.55   13.90
  -1   0  14   82.20   13.08
   1   0 -14   75.99   15.76
   1   0 -14   77.92   22.56
   1   0 -14   79.69   10.08
   1   0  14   84.71   11.35
  -1   0 -15   57.51   10.39
  -1   0 -15   58.10   11.71
   1   0 -15   58.62   11.43
   1   0  15   65.80    9.87
  -1   0  15   63.27   11.36
   1   0  15   70.56    9.71
  -1   0  15   62.19   10.53
   1   0 -15   51.67    7.94
   1   0 -15   53.71    7.85
   1   0 -16    4.01    4.60
  -1   0 -16    5.22    8.14
  -1   0  16    5.47    4.27
   1   0 -16    6.52    5.14
  -1   0 -16    3.31    7.77
   1   0  16    4.30    3.83
  -1   0  16    4.44    4.24
  -1   0 -17   91.63   10.96
   1   0 -17   91.66   12.19
  -1   0  17   94.74   10.89
  -1   0 -17   86.32   12.38
  -1   0  17   96.01   11.41
  -1   1   010187.31 1273.12
  -1  -1   0 9844.27 1260.38
  -1  -1   011030.78 1404.54
   1   1   010237.34 1290.21
  -1  -1   010068.26 1269.28
  -1   1   0 9755.53 1254.41
  -1   1   010425.44 1327.99
  -1  -1   010790.70 1375.87
   1  -1   010455.28 1328.17
  -1   1   0 9353.72 1193.59
   1   1   011628.27 1465.95
  -1  -1   010721.08 1350.70
   1  -1   011733.40 1481.21
  -1   1   010744.63 1365.86
  -1   1   0 8685.10 1107.76
  -1  -1   010929.81 1392.75
   1  -1   011174.74 1407.69
   1  -1   011172.68 1422.50
   1   1   010981.76 1400.91
   1  -1   010897.62 1363.34
   1   1   011163.05 1424.46
   1  -1   012632.11 1605.62
   1   1   010574.30 1354.27
  -1   1   0 9792.11 1254.19
  -1   1  -1 2863.35  272.89
  -1  -1   1 3081.64  285.07
   1   1   1 3416.08  329.15
   1   1   1 3322.79  302.08
  -1  -1   1 3002.19  288.25
  -1  -1   1 2854.09  262.85
  -1  -1   1 2882.45  272.88
   1  -1  -1 3191.17  302.20
   1  -1  -1 3493.95  333.45
  -1   1  -1 2820.74  263.55
  -1   1  -1 2860.46  278.08
   1   1   1 3259.23  298.93
  -1   1  -1 3113.69  299.88
   1  -1  -1 2930.42  281.01
   1  -1  -1 3256.83  309.02
   1  -1  -1 3208.76  304.79
   1  -1  -1 3362.28  322.02
   1  -1  -1 2992.13  282.19
  -1   1  -1 3038.21  290.95
  -1   1  -1 2376.78  230.67
   1   1   1 3080.23  296.06
  -1  -1   1 2786.54  262.93
   1   1   1 3195.81  307.65
  -1  -1   1 2933.00  282.23
  -1   1  -1 3129.89  297.71
  -1  -1   1 3036.65  290.49
  -1  -1  -1 2732.92  264.79
  -1  -1  -1 2975.22  286.71
   1   1  -1 3174.50  299.57
   1   1  -1 3013.40  287.70
   1   1  -1 3250.48  312.36
  -1   1   1 3134.12  296.75
   1  -1   1 3065.27  296.80
   1  -1   1 3288.90  314.43
   1   1  -1 2980.50  276.45
   1   1  -1 3054.53  295.29
  -1   1   1 3049.33  291.17
  -1   1   1 2604.42  251.93
  -1   1   1 2918.87  278.82
   1  -1   1 3251.79  308.59
   1  -1   1 3183.74  305.42
  -1   1   1 2569.71  249.35
  -1   1   1 2881.98  275.56
   1  -1   1 3085.99  290.21
  -1  -1  -1 3218.83  296.08
  -1  -1  -1 2941.33  283.55
   1  -1   1 2990.35  279.72
  -1  -1  -1 3134.98  300.96
  -1  -1  -1 3179.96  303.33
   1   1  -1 3145.18  302.11
  -1  -1  -1 3159.17  294.30
   1   1   2 5347.08  594.02
  -1  -1   2 5457.12  596.07
  -1  -1   2 5727.80  635.93
   1   1   2 6304.22  685.71
   1   1   2 6192.50  688.02
  -1   1  -2 4892.88  546.32
   1  -1  -2 5648.15  624.91
  -1   1  -2 5787.58  643.59
  -1   1  -2 6133.21  681.79
   1  -1  -2 5950.03  656.93
  -1  -1   2 5388.28  595.21
  -1   1  -2 5525.52  611.80
  -1   1  -2 5269.49  590.79
   1  -1  -2 6018.92  662.73
   1  -1  -2 5667.03  623.54
   1  -1  -2 5645.80  604.82
  -1   1  -2 5701.69  626.24
  -1   1  -2 5187.32  568.52
   1  -1  -2 5668.52  624.98
   1  -1  -2 6457.13  694.13
   1   1   2 5877.86  657.83
  -1  -1   2 5975.12  645.88
  -1  -1   2 6157.26  681.28
  -1  -1   2 5509.55  599.48
  -1  -1   2 5789.44  637.24
   1   1   2 6240.03  675.61
   1   1   2 6205.98  687.25
   1  -1  -2 5860.76  644.84
  -1  -1  -2 6139.10  667.45
  -1  -1  -2 5955.74  662.56
  -1  -1  -2 5923.00  657.44
   1   1  -2 6011.33  662.46
   1  -1   2 6303.58  698.90
  -1   1   2 5254.77  576.30
  -1   1   2 5047.83  562.82
   1   1  -2 6033.54  666.99
  -1  -1  -2 5270.38  586.05
  -1   1   2 5887.10  649.96
  -1   1   2 4373.48  490.88
   1  -1   2 6245.09  691.26
   1  -1   2 6426.81  712.72
  -1   1   2 4912.10  545.14
   1  -1   2 5790.06  639.15
   1  -1   2 6784.19  751.69
   1   1  -2 5784.38  638.76
  -1   1   2 5860.34  647.81
   1  -1   2 6172.95  679.73
   1   1  -2 5914.25  656.12
   1   1  -2 5972.58  660.22
  -1  -1  -2 5711.77  633.37
   1  -1   2 5834.80  633.09
   1   1  -2 6089.74  677.09
  -1  -1  -2 5723.17  636.89
   1   1   3 2983.37  282.78
   1   1   3 3157.88  298.09
  -1  -1   3 2747.55  251.15
  -1  -1   3 3149.07  298.80
  -1  -1   3 2805.52  260.45
  -1  -1   3 2755.54  260.44
  -1   1  -3 2788.89  266.93
   1  -1  -3 2872.25  269.50
   1  -1  -3 2963.83  279.54
  -1   1  -3 2650.20  255.13
   1   1   3 2601.48  248.11
   1   1   3 3278.98  309.75
   1   1   3 3053.92  283.01
  -1   1  -3 2474.47  236.93
  -1   1  -3 2586.43  242.72
  -1   1  -3 2825.47  263.50
   1  -1  -3 2866.30  270.10
   1  -1  -3 2566.91  240.82
  -1   1  -3 2845.38  271.04
  -1   1  -3 2663.10  252.51
  -1  -1   3 2915.92  275.07
   1  -1  -3 2657.25  249.24
   1  -1  -3 2762.61  261.30
   1   1   3 3010.44  278.33
  -1  -1   3 2755.94  262.89
  -1  -1   3 2613.84  244.55
   1  -1  -3 3150.95  290.06
   1  -1  -3 2620.36  239.49
  -1  -1  -3 2862.11  273.11
  -1  -1  -3 2722.32  258.95
   1   1  -3 3007.88  283.73
   1   1  -3 2765.78  261.04
   1   1  -3 2901.93  273.60
   1  -1   3 2894.58  272.88
  -1   1   3 2649.78  241.98
   1  -1   3 3064.42  291.93
  -1   1   3 2029.23  197.51
   1  -1   3 3024.23  287.44
  -1  -1  -3 2706.66  258.27
  -1  -1  -3 2878.17  266.56
  -1  -1  -3 2936.82  280.55
   1  -1   3 3164.49  299.58
  -1   1   3 2473.67  236.89
  -1   1   3 2993.03  283.71
  -1   1   3 2856.87  269.77
   1  -1   3 3160.90  298.16
   1  -1   3 2808.86  258.87
   1  -1   3 2779.26  262.46
  -1   1   3 2471.02  235.50
   1   1  -3 2970.39  283.23
   1   1  -3 2586.86  245.86
   1   1  -3 2990.32  283.53
  -1  -1  -3 2622.63  248.32
  -1   1   3 2862.71  271.58
   1   1   4 6061.32  672.24
  -1  -1   4 6048.20  674.40
  -1  -1   4 5614.70  618.23
  -1   1  -4 5401.98  597.96
  -1  -1   4 5712.22  634.29
   1  -1  -4 6349.38  697.63
   1  -1  -4 5255.29  572.57
  -1   1  -4 5952.04  663.58
  -1   1  -4 5221.63  581.88
   1   1   4 6087.54  668.73
   1   1   4 6372.42  679.69
   1   1   4 6038.55  663.35
  -1  -1   4 5978.38  664.40
  -1   1  -4 5387.13  600.42
   1  -1  -4 5763.36  637.13
   1  -1  -4 5197.66  574.09
   1  -1  -4 5969.71  661.60
  -1   1  -4 5730.06  642.70
  -1  -1   4 5314.87  587.94
  -1   1  -4 5567.45  611.18
   1   1   4 5830.70  648.95
   1  -1  -4 5413.53  597.14
   1  -1  -4 6211.11  689.17
  -1  -1   4 5851.50  650.43
  -1  -1   4 5729.12  624.89
   1   1   4 6811.91  755.68
   1   1   4 5492.67  613.77
  -1   1  -4 5135.99  578.07
   1  -1  -4 5813.43  645.71
  -1  -1  -4 5724.68  640.92
   1   1  -4 5843.92  646.95
   1   1  -4 5947.13  659.94
  -1  -1  -4 5227.67  578.98
   1  -1   4 5919.62  655.33
   1  -1   4 5601.45  612.79
   1  -1   4 6295.72  700.96
   1   1  -4 5391.30  598.37
   1  -1   4 6314.12  703.02
  -1   1   4 5571.59  619.29
  -1   1   4 4483.16  501.05
   1  -1   4 6131.26  680.38
   1  -1   4 5930.42  657.80
  -1   1   4 5881.16  655.88
  -1   1   4 3560.51  406.01
  -1   1   4 5835.65  650.12
   1   1  -4 6185.94  690.94
   1   1  -4 6049.84  666.65
   1   1  -4 6029.63  671.85
   1   1  -4 5132.18  574.58
  -1  -1  -4 5745.80  640.21
  -1  -1  -4 5419.82  604.99
   1  -1   4 6337.50  708.56
  -1  -1  -4 5483.81  613.14
   1   1   5  497.06   35.20
  -1  -1   5  512.07   39.25
  -1  -1   5  410.80   30.14
  -1   1  -5  508.38   38.26
   1   1   5  516.14   39.84
  -1   1  -5  450.92   34.08
  -1   1  -5  443.96   32.46
   1   1   5  454.60   39.34
  -1   1  -5  484.94   37.71
  -1   1  -5  441.70   32.21
   1   1   5  495.04   36.73
  -1  -1   5  412.25   30.83
  -1  -1   5  447.76   34.35
   1  -1  -5  540.11   39.87
   1  -1  -5  494.02   35.42
   1  -1  -5  473.62   34.85
   1  -1  -5  486.69   32.57
   1  -1  -5  454.79   32.92
   1  -1  -5  465.85   34.89
  -1   1  -5  468.68   31.73
  -1  -1   5  456.90   32.91
  -1  -1   5  440.56   33.37
   1   1   5  450.09   33.64
  -1  -1   5  454.78   30.28
   1   1   5  505.17   31.70
   1  -1  -5  552.12   38.60
   1   1   5  491.72   35.11
  -1  -1   5  478.10   35.73
   1   1  -5  469.65   34.59
  -1  -1  -5  437.69   30.91
   1   1  -5  466.23   35.73
  -1  -1  -5  458.39   32.00
   1  -1   5  547.48   41.74
   1  -1   5  553.70   40.41
   1  -1   5  502.54   34.05
   1  -1   5  552.23   46.01
   1  -1   5  544.78   39.38
   1  -1   5  541.69   40.77
  -1   1   5  406.25   30.56
  -1   1   5  537.91   40.06
  -1   1   5  538.91   40.41
  -1   1   5  465.55   33.53
  -1  -1  -5  429.67   33.44
  -1   1   5  510.54   36.87
   1   1  -5  588.35   39.66
   1   1  -5  473.63   34.25
  -1  -1  -5  443.48   34.76
  -1  -1  -5  455.42   34.35
   1   1  -5  544.46   44.67
  -1  -1  -5  494.84   36.83
   1   1   6  980.95   78.03
  -1  -1   6  856.71   68.86
  -1  -1   6  882.70   68.52
  -1  -1   6  888.92   71.04
  -1  -1   6  926.31   75.61
   1   1   6 1044.47   73.75
  -1   1  -6  756.12   59.22
  -1   1  -6  834.03   67.92
  -1   1  -6  801.06   64.03
   1   1   6  938.25   72.29
   1  -1  -6  803.31   65.19
   1  -1  -6  783.98   62.55
  -1  -1   6  839.62   68.17
   1  -1  -6  800.41   60.47
   1  -1  -6  794.15   64.59
   1  -1  -6  890.38   69.48
   1   1   6  962.34   78.52
  -1   1  -6  758.55   58.42
  -1   1  -6  800.91   60.27
  -1   1  -6  598.30   49.53
  -1  -1   6  847.32   67.88
  -1  -1   6  787.72   62.82
  -1   1  -6  785.11   62.90
  -1   1  -6  793.17   66.49
   1   1   6  859.33   69.19
   1  -1  -6  799.27   64.19
   1   1   6  880.38   69.73
  -1  -1   6  934.57   68.40
   1  -1  -6  730.01   57.70
   1   1   6  923.39   71.43
  -1  -1  -6  803.56   65.90
  -1  -1  -6  848.59   64.06
   1   1  -6  864.77   70.21
   1  -1   6  872.72   72.26
   1  -1   6  867.25   71.38
   1  -1   6  811.03   61.63
  -1   1   6  842.91   68.87
  -1  -1  -6  760.29   62.27
  -1   1   6  801.99   63.58
  -1   1   6  832.49   68.38
  -1   1   6  803.56   62.85
   1  -1   6  821.33   64.90
   1  -1   6  852.62   69.22
   1   1  -6  844.78   65.92
   1   1  -6  930.33   69.12
   1   1  -6  900.03   73.18
   1   1  -6  807.54   63.14
   1  -1   6  874.11   70.24
  -1  -1  -6  841.63   67.50
  -1  -1  -6  830.67   68.45
  -1   1   6  646.23   53.06
  -1  -1  -6  811.42   61.56
  -1  -1   7 1260.91  106.20
  -1  -1   7 1306.95  111.97
  -1  -1   7 1248.56  107.60
   1   1   7 1237.97  104.82
   1   1   7 1417.18  121.60
   1   1   7 1347.48  112.30
   1   1   7 1306.94  110.86
  -1   1  -7 1121.63   93.25
  -1   1  -7 1214.31  107.52
  -1  -1   7 1335.28  116.56
   1  -1  -7 1242.89  106.01
   1  -1  -7 1163.92   98.62
  -1  -1   7 1241.99  106.16
  -1   1  -7 1159.73   95.02
  -1   1  -7  874.10   76.78
   1  -1  -7 1180.53   96.92
   1  -1  -7 1295.57  109.69
   1  -1  -7 1119.38   96.78
   1  -1  -7 1155.36  100.07
   1  -1  -7 1233.89  106.44
  -1   1  -7 1132.41   94.17
  -1  -1   7 1231.98   99.55
  -1   1  -7 1098.19   92.98
  -1  -1   7 1225.65  106.40
  -1  -1   7 1269.40  108.47
   1   1   7 1244.63  107.21
  -1   1  -7 1230.63  105.30
   1   1   7 1411.45  122.25
  -1  -1  -7 1178.15  102.36
  -1  -1  -7 1243.95  106.62
  -1  -1  -7 1167.73   95.03
   1   1  -7 1239.78  104.24
   1   1  -7 1249.93  108.89
   1  -1   7 1342.49  117.25
   1  -1   7 1434.17  116.68
   1  -1   7 1254.52  103.30
   1  -1   7 1297.27  113.32
  -1  -1  -7 1211.85   98.16
  -1   1   7 1273.65  106.47
   1  -1   7 1312.61  112.98
   1   1  -7 1281.13  107.29
  -1  -1  -7 1232.13  108.22
   1  -1   7 1372.06  117.54
  -1   1   7 1282.67  111.68
   1  -1   7 1313.67  110.85
  -1   1   7 1241.07  105.06
  -1   1   7 1295.03  112.65
   1   1  -7 1294.23  112.89
   1   1  -7 1305.38  105.20
  -1   1   7  986.98   86.26
  -1  -1  -7 1147.80  100.38
   1   1   8  997.86   81.32
  -1  -1   8  937.91   77.58
  -1  -1   8  919.84   72.01
  -1   1  -8  896.79   76.24
  -1   1  -8  886.26   71.94
  -1   1  -8  846.29   69.45
   1  -1  -8 1032.72   85.44
   1  -1  -8  773.17   67.29
  -1  -1   8  911.62   76.98
   1   1   8  901.15   76.48
  -1   1  -8  856.49   77.39
  -1   1  -8  914.19   80.68
  -1   1  -8  904.55   72.46
   1  -1  -8  903.82   72.34
   1   1   8 1024.97   84.67
   1  -1  -8  908.77   77.40
   1  -1  -8  942.68   79.52
   1  -1  -8  864.69   72.03
  -1  -1   8  941.27   79.42
  -1  -1   8  971.77   84.04
  -1  -1   8  951.37   80.30
  -1  -1   8  944.55   80.42
  -1  -1   8  901.35   77.35
   1   1   8 1137.03   96.01
   1   1   8  974.50   81.37
   1   1   8  999.18   85.94
  -1  -1  -8  828.69   71.73
   1   1  -8  931.93   80.66
   1   1  -8  935.60   80.80
  -1   1   8  997.68   80.78
  -1   1   8  940.39   79.11
   1  -1   8 1064.40   89.44
   1  -1   8  974.56   84.38
  -1  -1  -8  901.29   77.23
   1  -1   8  993.44   84.12
   1  -1   8 1033.04   81.48
   1  -1   8  995.73   80.15
   1  -1   8  955.68   78.46
   1   1  -8  957.83   82.69
  -1   1   8  931.24   76.88
  -1   1   8  963.22   82.77
  -1   1   8  745.66   64.52
  -1   1   8  956.80   82.25
   1   1  -8  910.29   74.89
  -1  -1  -8  924.79   80.46
  -1  -1  -8  917.98   77.13
  -1  -1   9 1229.52  110.33
  -1  -1   9 1197.28  106.59
  -1  -1   9 1164.00  103.49
   1   1   9 1272.45  109.82
  -1   1  -9 1169.13  108.13
  -1   1  -9 1165.25  103.77
   1  -1  -9 1174.65  100.06
   1  -1  -9 1316.25  115.52
   1  -1  -9 1183.74  103.59
   1  -1  -9 1147.21  103.39
   1  -1  -9 1189.91  105.37
  -1   1  -9 1128.69   96.74
  -1  -1   9 1319.84  116.06
   1   1   9 1240.04  109.33
   1   1   9 1350.12  117.51
   1   1  -9 1145.11  104.85
   1  -1   9 1271.59  113.65
   1   1  -9 1243.36  118.65
   1   1  -9 1153.46  100.38
   1  -1   9 1225.12  105.50
   1  -1   9 1198.62  103.59
  -1   1   9 1287.58  113.75
  -1   1   9 1244.25  109.91
  -1  -1  -9 1174.85  104.46
   1  -1   9 1332.78  118.09
   1  -1   9 1148.59   98.34
  -1   1   9 1183.62  103.09
   1   1  -9 1174.01  101.68
  -1   1   9 1261.23  107.70
  -1  -1  -9  951.29   93.02
  -1  -1  -9 1096.03  101.06
  -1  -1  -9 1077.05   97.44
  -1   1 -10  388.88   34.54
  -1   1 -10  412.82   32.74
  -1  -1  10  488.59   41.09
  -1  -1  10  449.33   39.43
   1   1  10  492.75   41.01
  -1   1 -10  411.42   38.90
   1  -1 -10  404.85   36.37
   1  -1 -10  384.85   32.33
   1  -1 -10  407.14   35.47
   1  -1 -10  493.98   39.08
  -1  -1  10  459.97   40.77
   1   1  10  495.28   44.89
  -1  -1 -10  409.08   36.48
  -1  -1 -10  386.51   34.41
   1   1 -10  425.50   38.80
   1  -1  10  459.50   40.37
   1  -1  10  454.32   36.91
  -1   1  10  425.32   38.09
  -1  -1 -10  415.43   38.13
   1  -1  10  469.49   40.95
  -1   1  10  483.43   38.91
   1   1 -10  440.17   35.70
   1   1 -10  438.91   35.73
  -1  -1 -10  438.46   37.17
  -1   1  10  468.20   39.81
   1  -1  10  429.83   33.60
  -1  -1  11  163.34   18.81
  -1   1 -11  141.52   17.52
  -1  -1  11  168.26   17.16
   1   1  11  171.82   17.51
   1  -1 -11  152.69   18.10
   1  -1 -11  144.38   14.38
   1  -1 -11  164.30   14.78
   1  -1 -11  150.16   16.35
  -1  -1  11  162.58   18.56
   1   1  11  180.38   16.55
  -1   1 -11  137.09   18.23
   1   1 -11  148.42   25.48
   1  -1  11  164.88   18.64
   1  -1  11  162.60   18.11
   1  -1  11  153.95   14.08
  -1   1  11  148.71   17.82
  -1   1  11  150.98   16.97
  -1   1  11  160.54   15.31
   1   1 -11  148.96   14.07
   1   1 -11  165.71   15.62
  -1  -1 -11  140.07   15.70
  -1  -1 -11  162.05   15.88
  -1  -1 -11  141.95   23.61
  -1  -1 -11  157.06   18.48
   1   1  12  955.26   84.65
  -1   1 -12  806.57   80.41
  -1   1 -12  879.65   83.39
   1   1  12  982.06   88.76
  -1  -1  12  918.94   86.80
   1  -1 -12  879.18   81.04
   1  -1 -12  902.89   85.85
   1  -1 -12  905.34   80.50
   1  -1 -12  784.54   71.50
  -1  -1  12  941.91   87.83
  -1  -1  12  956.07   92.30
  -1  -1 -12  840.34   76.74
  -1  -1 -12  809.37   89.85
   1   1 -12  873.28   78.93
   1   1 -12  847.96   82.99
  -1   1  12  955.90   89.43
   1  -1  12  992.81  101.48
   1  -1  12  932.12   81.02
   1  -1  12 1012.35   93.05
  -1   1  12  967.27   87.88
  -1   1  12 1052.65   91.28
  -1  -1 -12  752.07   71.93
  -1  -1 -12  861.07   82.24
   1   1 -12  932.24   82.74
   1   1  13  354.40   32.61
  -1  -1  13  324.18   33.43
  -1  -1  13  325.15   32.78
  -1   1 -13  308.16   31.62
   1  -1 -13  303.93   31.73
   1  -1 -13  255.40   23.69
   1  -1 -13  305.69   30.03
  -1  -1  13  357.88   31.69
   1   1  13  356.27   30.62
  -1   1 -13  292.45   32.79
  -1  -1 -13  298.04   32.24
  -1  -1 -13  291.93   27.63
   1   1 -13  296.33   32.16
   1  -1  13  322.69   31.78
  -1   1  13  354.89   29.45
  -1   1  13  318.38   32.75
  -1   1  13  322.91   31.45
   1   1 -13  306.49   27.86
   1  -1  13  340.84   33.33
   1   1 -13  320.60   28.50
  -1  -1 -13  307.53   32.13
   1   1  14  131.85   14.33
  -1  -1  14  146.57   19.12
  -1  -1  14  139.12   18.02
  -1  -1  14  152.28   14.97
  -1   1 -14  164.61   18.69
   1   1  14  146.55   14.49
  -1   1 -14  126.25   19.11
   1  -1 -14  133.57   15.87
   1  -1 -14  130.83   17.63
   1   1  14  152.50   16.67
  -1  -1 -14  133.91   17.48
   1   1 -14  141.67   15.14
   1  -1  14  142.95   17.16
   1  -1  14  147.31   25.32
  -1   1  14  139.89   18.42
  -1   1  14  142.13   16.47
   1   1 -14  118.73   27.01
   1   1 -14  260.99   24.53
  -1  -1 -14  128.80   18.05
  -1  -1 -14  127.94   14.56
  -1  -1  15  111.25   14.80
  -1  -1  15  104.35   13.48
  -1   1 -15   96.28   14.71
   1  -1 -15  102.82   13.95
   1  -1 -15  104.89   12.52
  -1   1 -15  107.14   14.61
   1   1  15  116.04   12.87
   1   1  15  107.47   11.49
   1   1 -15   97.61   14.46
  -1  -1 -15  104.47   15.66
   1  -1  15  114.27   13.57
   1   1 -15   98.78   10.48
   1  -1  15  120.05   13.96
  -1   1  15  116.62   14.89
  -1   1  15  121.88   13.48
   1   1 -15  113.03   12.57
  -1  -1 -15   99.73   14.27
  -1  -1 -15  107.96   20.53
  -1  -1  16   18.59    6.04
  -1   1 -16   14.92    6.42
   1  -1 -16   22.85    8.19
   1  -1 -16   17.71    6.13
  -1  -1  16   17.54    6.61
  -1   1 -16   23.32    6.92
   1   1  16   19.92    3.98
   1   1  16   21.29    5.04
  -1   1  16   24.80    5.30
   1  -1  16   21.45    5.57
   1  -1  16   21.18    6.09
  -1   1  16   20.05    6.76
   1   1 -16   19.80    6.88
   1   1 -16   16.14    4.93
  -1  -1 -16   12.13    3.88
  -1  -1 -16   19.05    5.62
  -1  -1 -16   19.12    6.62
  -1  -1  17   22.18    9.60
   1  -1 -17   22.66    5.73
   1  -1 -17    8.26    2.41
  -1   1 -17   20.76    6.48
  -1  -1  17   23.38    5.64
  -1   1 -17   21.92    6.01
   1  -1  17   28.20    5.56
  -1  -1 -17   18.75    4.07
  -1  -1 -17   20.77    5.90
   1  -1  17   23.03    3.45
  -1   1  17   23.27    5.78
   1   1 -17   23.63    6.46
   1  -2   0   42.02    3.53
  -1   2   0   27.17    1.73
   1  -2   0   16.92    1.37
   1  -2   0   18.45    2.33
   1  -2   0   17.54    3.69
  -1   2   0   16.39    2.90
   1  -2   0   19.61    4.13
  -1   2   0   13.28    3.54
   1  -2   0   18.59    3.19
  -1   2   0   14.44    3.33
   1  -2   0   16.93    3.45
  -1   2   0   11.43    3.29
   1   2   0   32.99    1.85
  -1  -2   0   22.18    3.94
  -1  -2   0   22.37    3.46
  -1  -2   0   24.89    1.53
  -1  -2   0   23.90    2.82
  -1  -2   0   21.95    1.23
   1   2   0   25.59    4.67
   1   2   0   35.65    4.52
  -1  -2   0   25.63    1.26
  -1  -2   0   23.03    3.36
  -1  -2   0   30.83    2.35
   1   2   0   24.78    2.46
  -1  -2   1 3790.41  384.56
   1  -2  -1 4170.30  420.39
  -1   2  -1 3389.69  346.36
   1  -2  -1 3843.94  380.78
   1  -2  -1 3048.26  308.08
  -1   2  -1 3802.11  387.18
   1  -2  -1 4686.44  474.01
   1  -2  -1 3771.56  373.80
   1  -2  -1 3963.23  399.88
   1  -2  -1 4230.87  424.09
   1  -2  -1 4101.09  412.92
  -1   2  -1 3651.45  361.09
  -1  -2   1 3743.50  377.43
   1   2   1 3859.41  382.40
  -1  -2   1 3831.13  377.90
   1   2   1 3935.48  386.19
  -1   2  -1 3716.47  377.95
  -1  -2   1 4019.72  396.25
  -1  -2   1 3947.68  396.86
  -1  -2   1 3672.79  362.55
  -1  -2   1 3699.99  378.44
   1   2   1 3941.47  402.51
  -1   2  -1 3661.49  370.01
  -1   2  -1 3586.30  364.73
   1   2   1 4017.89  410.77
  -1  -2  -1 3537.28  346.66
  -1  -2  -1 3897.76  390.06
   1  -2   1 3664.32  368.47
  -1   2   1 3170.17  325.66
   1  -2   1 3928.32  377.93
   1  -2   1 3897.01  394.58
   1  -2   1 4076.96  410.38
  -1   2   1 3593.55  364.63
  -1   2   1 3455.67  352.46
  -1   2   1 3797.74  378.07
   1  -2   1 4191.40  424.46
   1  -2   1 4299.21  434.69
   1  -2   1 3658.49  353.06
   1  -2   1 4158.93  419.73
   1   2  -1 3528.46  354.08
   1   2  -1 3917.79  400.99
  -1  -2  -1 3852.88  390.64
  -1  -2  -1 3875.85  388.07
  -1  -2  -1 3682.61  376.13
   1   2  -1 3907.21  385.33
  -1  -2  -1 3866.16  393.03
  -1  -2  -1 3784.14  381.57
   1   2  -1 3774.76  381.46
   1   2  -1 3816.75  370.88
   1   2  -1 3886.24  398.22
  -1  -2   2 1055.62   84.51
   1   2   2 1208.86   97.07
  -1   2  -2  928.37   76.18
   1  -2  -2 1324.98  105.46
   1  -2  -2 1185.49   90.84
   1  -2  -2 1131.49   89.26
   1  -2  -2 1151.57   90.70
  -1   2  -2 1077.58   85.23
   1  -2  -2 1128.37   86.45
   1  -2  -2 1107.06   87.41
  -1   2  -2 1065.08   85.79
  -1   2  -2 1107.95   85.13
  -1   2  -2 1103.08   89.21
  -1   2  -2 1096.90   87.60
   1  -2  -2 1207.81   94.08
   1  -2  -2 1103.91   85.53
   1   2   2 1210.46   90.51
   1   2   2 1088.88   87.56
  -1  -2   2 1028.33   78.72
  -1  -2   2 1112.23   85.81
  -1  -2   2 1082.23   87.98
  -1  -2   2 1080.08   83.20
  -1  -2   2 1101.07   87.69
   1   2   2 1138.37   91.64
  -1   2   2  836.21   69.67
   1  -2   2 1245.08   98.85
   1  -2   2 1192.41   95.75
   1  -2   2 1286.57  101.91
  -1   2   2 1120.46   89.70
   1  -2   2 1205.62   96.72
   1  -2   2 1075.73   83.98
  -1   2   2 1056.76   82.73
  -1   2   2  964.85   78.61
   1   2  -2 1184.54   92.68
  -1  -2  -2 1080.74   81.43
  -1  -2  -2 1075.94   85.92
  -1  -2  -2 1151.90   90.81
  -1  -2  -2 1132.57   91.09
   1   2  -2 1076.05   84.55
   1   2  -2 1187.86  101.03
  -1  -2  -2 1150.01   91.05
   1   2  -2 1205.00   91.75
   1   2  -2 1137.25   93.27
  -1  -2  -2 1055.80   78.67
   1  -2   2 1139.44   92.02
  -1  -2  -2 1054.80   85.48
   1   2  -2 1040.43   81.93
   1  -2  -3 1206.16   97.05
  -1   2  -3 1042.78   85.52
  -1   2  -3 1116.28   89.99
   1  -2  -3 1182.68   94.43
   1  -2  -3 1213.84   96.93
   1  -2  -3 1233.92   97.49
   1  -2  -3 1113.99   83.44
  -1   2  -3 1065.68   87.72
  -1   2  -3 1139.37   89.79
   1  -2  -3 1221.58   95.87
  -1   2  -3 1120.00   92.14
   1  -2  -3 1217.30   97.42
  -1   2  -3 1260.90  105.23
   1   2   3 1293.06  104.79
  -1  -2   3 1098.70   86.52
   1   2   3 1191.54   97.12
  -1  -2   3 1248.74  100.30
  -1  -2   3 1210.11   94.59
  -1  -2   3 1153.92   92.29
  -1  -2   3 1191.06   94.63
  -1  -2   3 1195.55   98.26
   1   2   3 1323.56  106.26
  -1  -2   3 1127.46   89.47
   1   2   3 1243.78   93.11
   1   2   3 1140.66   85.20
  -1  -2   3 1146.57   93.40
  -1   2   3  980.75   81.43
   1  -2   3 1274.80  103.62
   1  -2   3 1320.28  105.58
   1  -2   3 1150.85   91.09
   1  -2   3 1401.15  111.83
  -1   2   3 1155.88   94.06
  -1   2   3 1106.29   85.75
  -1   2   3 1163.49   86.83
  -1   2   3 1096.48   88.12
   1  -2   3 1230.49   98.67
  -1   2   3 1085.56   86.35
  -1   2   3  839.62   71.40
   1  -2   3 1244.94  100.41
   1  -2   3 1237.48  100.95
  -1  -2  -3 1100.02   88.12
   1   2  -3 1145.71   93.48
   1   2  -3 1077.90   85.78
  -1  -2  -3 1178.59   96.39
  -1  -2  -3 1118.75   94.09
  -1  -2  -3 1108.90   91.34
  -1  -2  -3 1018.33   79.33
   1   2  -3 1202.67   99.88
  -1  -2  -3 1002.90   75.14
  -1  -2  -3 1221.55   98.53
   1   2  -3 1298.62  103.23
   1   2  -3 1146.69   92.00
  -1   2  -4  191.74   15.09
   1  -2  -4  182.38   13.08
  -1   2  -4  182.64   14.01
  -1   2  -4  192.16   13.21
  -1   2  -4  179.72   13.81
   1  -2  -4  219.61   15.63
   1  -2  -4  181.90   13.36
   1  -2  -4  182.06   13.15
  -1   2  -4  173.01   12.10
   1  -2  -4  203.90   13.70
   1  -2  -4  192.29   13.83
   1  -2  -4  186.41   10.88
  -1   2  -4  170.21   13.19
  -1  -2   4  261.89   16.37
  -1  -2   4  174.33   12.12
   1   2   4  182.41   13.94
   1   2   4  190.52   13.27
   1   2   4  174.25   13.86
  -1  -2   4  193.89   13.20
  -1  -2   4  171.41   12.60
  -1  -2   4  194.93   14.11
   1   2   4  156.45    8.46
  -1  -2   4  167.83   13.48
  -1  -2   4  188.50   14.37
   1   2   4  175.08   10.36
  -1  -2   4  171.14   14.08
  -1  -2  -4  160.17   13.26
  -1   2   4  182.34   13.92
   1  -2   4  207.16   14.35
   1  -2   4  212.93   14.62
   1  -2   4  196.06   14.74
   1  -2   4  189.76   14.53
  -1   2   4  178.56   13.44
  -1   2   4  180.54   12.66
  -1   2   4  166.11    9.92
   1  -2   4  212.18   16.17
   1  -2   4  222.80   15.67
   1  -2   4  178.80   12.21
  -1   2   4  192.22   14.02
  -1   2   4  176.10    9.23
   1  -2   4  172.74    9.35
   1   2  -4  197.25   15.07
   1   2  -4  159.95   14.00
  -1  -2  -4  152.58   10.81
   1   2  -4  161.07   11.39
   1   2  -4  168.94   12.76
   1   2  -4  186.76   13.81
  -1  -2  -4  173.21   13.51
  -1  -2  -4  146.26   12.57
  -1  -2  -4  166.35   10.77
  -1  -2  -4  153.02   15.81
   1   2   5 5045.38  569.33
   1  -2  -5 5386.47  597.12
  -1   2  -5 5346.90  604.59
  -1   2  -5 5404.04  602.25
   1  -2  -5 5552.44  616.18
   1  -2  -5 5661.15  632.56
   1  -2  -5 5588.73  623.47
  -1   2  -5 5744.76  648.71
  -1   2  -5 5153.66  581.38
   1  -2  -5 6681.31  736.29
   1  -2  -5 5926.80  660.46
   1  -2  -5 5507.89  604.34
   1  -2  -5 5329.91  595.71
  -1   2  -5 4929.16  554.70
  -1   2  -5 5159.12  575.75
  -1  -2   5 5211.72  555.92
   1   2   5 5887.11  632.45
  -1  -2   5 5055.33  570.35
  -1  -2   5 5493.10  614.29
   1   2   5 5420.19  608.24
  -1  -2   5 5445.40  603.87
  -1  -2   5 5493.99  609.60
   1   2   5 5913.01  660.59
   1   2   5 6383.52  710.77
   1   2   5 5764.23  632.55
   1   2   5 6142.88  689.81
  -1  -2   5 5563.29  624.15
  -1  -2   5 5981.13  680.93
  -1  -2   5 5660.48  636.52
   1   2  -5 5649.27  627.38
   1   2  -5 5215.87  586.08
   1   2  -5 5388.49  601.64
   1  -2   5 5776.43  646.07
   1  -2   5 5919.85  666.02
  -1   2   5 5648.67  634.56
  -1   2   5 3996.20  455.69
   1  -2   5 6227.82  690.90
  -1   2   5 5487.32  620.60
   1  -2   5 5925.91  663.84
   1  -2   5 5607.44  621.45
  -1   2   5 5369.16  605.05
   1  -2   5 5856.96  650.55
   1  -2   5 5850.44  635.97
  -1  -2  -5 5367.90  606.01
   1  -2   5 6019.15  676.13
  -1  -2  -5 5470.62  616.56
   1   2  -5 5132.27  576.95
  -1  -2  -5 5127.87  567.69
  -1  -2  -5 5390.82  606.28
   1   2  -5 6014.91  674.07
  -1  -2  -5 4868.54  540.51
  -1  -2  -5 5502.58  618.66
   1   2  -5 5527.37  628.68
   1   2   6 3077.61  294.37
  -1   2  -6 2676.66  265.87
  -1  -2   6 2833.22  279.20
  -1  -2   6 2634.61  256.34
  -1   2  -6 2699.30  264.99
   1  -2  -6 2668.79  259.98
  -1   2  -6 2471.21  245.17
  -1   2  -6 2911.62  287.92
   1  -2  -6 2633.64  257.51
   1  -2  -6 2831.44  274.76
  -1   2  -6 2555.78  245.87
  -1   2  -6 2533.46  246.94
  -1   2  -6 2425.45  237.94
   1  -2  -6 2939.86  283.17
   1  -2  -6 2766.29  269.35
   1  -2  -6 2743.78  266.09
   1  -2  -6 2742.20  260.58
  -1  -2   6 2719.09  266.93
   1   2   6 2657.84  261.72
   1   2   6 2784.79  265.14
   1   2   6 2954.29  288.02
  -1  -2   6 2711.92  264.45
   1   2   6 3080.39  302.38
   1   2   6 3073.07  280.70
   1   2   6 3020.50  289.12
  -1  -2   6 2657.41  243.55
  -1  -2   6 2835.82  273.47
   1   2   6 2530.49  249.79
  -1  -2   6 2785.07  266.90
  -1  -2   6 2970.24  291.79
   1   2  -6 2698.62  259.90
   1  -2   6 2741.52  267.34
   1  -2   6 2977.71  290.80
   1  -2   6 2928.04  286.57
  -1   2   6 2661.80  261.74
  -1   2   6 2453.13  237.75
  -1   2   6 2837.96  287.48
  -1   2   6 2084.52  209.15
   1  -2   6 2917.11  280.90
   1  -2   6 3119.18  292.65
  -1   2   6 2613.85  255.96
  -1  -2  -6 2743.71  270.87
   1  -2   6 2835.57  278.48
  -1  -2  -6 2727.85  269.24
  -1  -2  -6 2668.34  253.52
  -1  -2  -6 2688.74  265.25
  -1  -2  -6 2556.32  253.48
   1   2  -6 2654.53  261.83
   1   2  -6 2721.83  272.43
   1   2  -6 2646.05  259.65
   1  -2   6 3006.45  296.37
   1   2  -6 2843.94  278.98
   1   2  -6 2921.15  286.44
  -1   2  -7 1565.64  144.22
  -1   2  -7 1626.16  147.14
  -1   2  -7 1683.77  156.62
  -1   2  -7 1677.15  150.93
   1  -2  -7 1628.50  147.69
   1  -2  -7 1696.73  153.36
   1  -2  -7 1714.54  155.22
  -1   2  -7 1724.91  151.80
   1  -2  -7 1657.51  151.20
   1  -2  -7 1796.27  161.75
   1  -2  -7 1602.06  141.05
  -1  -2   7 1702.25  156.21
   1   2   7 1971.50  178.56
  -1  -2   7 1703.82  155.69
   1   2   7 1763.42  154.62
   1   2   7 1706.20  156.02
   1   2   7 1506.93  138.82
   1   2   7 1854.60  169.23
   1   2   7 1858.22  165.11
  -1  -2   7 1765.58  162.01
  -1  -2   7 1945.58  172.75
  -1  -2   7 1799.46  167.78
   1  -2  -7 1912.57  170.72
  -1  -2   7 1783.36  164.30
  -1  -2   7 1753.03  156.91
   1  -2   7 1890.96  173.61
   1  -2   7 1807.67  160.65
   1  -2   7 1733.15  153.55
   1  -2   7 2007.95  185.76
  -1   2   7 1328.12  124.77
  -1   2   7 1835.57  169.52
  -1   2   7 1644.73  150.07
  -1   2   7 1655.87  151.46
   1  -2   7 1787.44  162.64
   1  -2   7 1886.90  162.77
   1  -2   7 1824.64  161.91
  -1   2   7 1765.25  157.26
   1  -2   7 1810.47  166.10
  -1  -2  -7 1679.11  154.60
  -1  -2  -7 1630.93  150.60
   1   2  -7 1744.52  163.03
  -1  -2  -7 1695.03  156.86
  -1  -2  -7 1613.01  148.93
   1   2  -7 1621.94  149.69
   1   2  -7 1557.56  141.45
   1   2  -7 1664.60  147.30
   1   2  -7 1655.33  148.16
  -1  -2   8 1034.71   88.88
  -1  -2   8  942.53   80.01
  -1  -2   8  924.10   79.77
  -1  -2   8  939.00   80.95
  -1   2  -8  885.79   78.34
  -1   2  -8  874.26   79.81
   1  -2  -8  905.56   77.43
   1  -2  -8  927.80   78.80
   1  -2  -8  980.72   83.23
  -1   2  -8  930.12   75.89
  -1   2  -8  862.89   71.41
  -1   2  -8  931.38   79.18
   1  -2  -8  949.82   79.93
   1  -2  -8  891.45   76.48
   1  -2  -8  831.24   67.86
  -1  -2   8  954.41   83.94
   1   2   8  944.46   76.22
   1   2   8  933.80   80.16
   1   2   8  948.08   81.81
   1   2   8  810.26   70.61
   1   2   8 1048.13   88.86
  -1  -2   8  984.00   84.79
   1   2   8  987.47   81.49
   1  -2   8 1034.52   89.82
   1  -2   8  960.75   78.03
   1  -2   8  978.31   84.05
  -1   2   8  914.06   77.94
  -1   2   8 1061.70   87.97
  -1   2   8  722.97   64.63
  -1   2   8  991.95   86.72
   1  -2   8 1102.59   96.21
   1  -2   8  971.98   79.07
  -1   2   8 1638.73  127.47
  -1   2   8 1035.86   86.63
   1  -2   8 1020.81   83.19
   1  -2   8  982.14   85.04
   1   2  -8  892.58   79.79
  -1  -2  -8  875.99   77.24
   1   2  -8  876.01   76.57
  -1  -2  -8  884.86   77.28
  -1  -2  -8  937.84   81.64
  -1  -2  -8  928.59   80.36
   1   2  -8  893.68   75.45
   1   2  -8  869.21   71.18
  -1  -2   9  756.25   66.03
   1   2   9  832.32   66.27
   1   2   9  842.76   69.31
  -1   2  -9  732.50   63.03
   1  -2  -9  725.54   62.97
   1  -2  -9  672.38   54.61
   1  -2  -9  666.10   58.04
   1  -2  -9  763.00   65.34
   1  -2  -9  811.00   68.00
  -1   2  -9  703.87   63.29
   1  -2  -9  752.45   69.63
  -1  -2   9  797.80   68.61
  -1   2  -9  699.25   58.49
  -1   2  -9  731.08   58.81
  -1  -2   9  764.48   65.17
   1  -2   9  717.65   57.86
   1  -2   9  810.76   69.45
   1  -2   9  827.69   72.33
   1  -2   9  892.09   71.26
  -1   2   9  856.07   68.44
  -1   2   9  816.02   68.03
   1   2  -9  796.21   64.84
   1   2  -9  697.47   61.82
   1  -2   9  826.62   66.60
  -1  -2  -9  716.37   62.74
  -1  -2  -9  737.78   65.05
  -1  -2  -9  681.34   60.83
  -1  -2  -9  734.73   63.79
   1   2  -9  680.53   57.63
  -1  -2  10  897.48   78.32
  -1  -2  10  820.96   73.55
  -1   2 -10  782.74   69.60
  -1   2 -10  728.48   68.04
   1  -2 -10  802.64   71.43
   1  -2 -10  801.64   70.16
   1  -2 -10  796.78   70.99
  -1  -2  10  843.13   73.91
   1   2  10  938.67   79.27
   1   2 -10  794.27   67.87
   1   2 -10  830.38   69.67
   1  -2  10  893.90   73.30
   1  -2  10  864.73   77.90
   1  -2  10  880.09   77.64
   1   2 -10  734.84   67.33
  -1   2  10  863.53   73.92
  -1   2  10  909.61   80.20
  -1   2  10  909.13   75.20
  -1  -2 -10  792.72   70.49
  -1  -2 -10  812.94   73.51
  -1  -2 -10  723.51   65.90
  -1  -2 -10  796.18   72.26
  -1  -2  11  553.51   51.76
  -1   2 -11  502.81   46.09
  -1   2 -11  458.03   45.13
   1  -2 -11  529.16   48.34
   1  -2 -11  505.63   46.88
   1  -2 -11  476.96   42.75
  -1  -2  11  541.87   49.33
   1   2  11  565.22   48.41
  -1  -2  11  575.55   51.18
   1   2 -11  485.63   46.44
   1  -2  11  597.26   53.45
   1  -2  11  548.69   51.50
  -1   2  11  660.09   57.89
  -1   2  11  650.97   52.51
  -1   2  11  550.27   47.67
   1   2 -11  635.64   52.24
  -1  -2 -11  488.18   45.70
  -1  -2 -11  481.32   46.32
  -1  -2 -11  493.60   44.96
  -1  -2 -11  526.72   49.33
   1   2 -11  497.29   41.54
  -1   2 -12  228.72   25.83
  -1  -2  12  277.00   29.33
  -1   2 -12  267.13   37.29
   1  -2 -12  264.18   26.94
   1  -2 -12  250.53   23.72
   1  -2 -12  277.75   27.58
  -1  -2  12  267.81   27.21
  -1  -2  12  292.23   27.51
   1   2  12  292.44   26.35
   1   2 -12  233.09   20.72
   1   2 -12  246.99   26.82
   1  -2  12  277.36   28.95
   1  -2  12  280.12   28.62
  -1   2  12  288.96   23.92
  -1   2  12  263.50   28.16
  -1   2  12  267.74   24.82
   1   2 -12  283.84   26.23
  -1  -2 -12  237.49   25.09
  -1  -2 -12  260.56   26.20
  -1  -2 -12  255.65   26.99
  -1  -2 -12  257.65   27.46
  -1  -2  13  243.17   23.08
  -1  -2  13  238.18   26.56
  -1   2 -13  207.20   24.82
  -1   2 -13  225.99   24.91
   1  -2 -13  219.27   23.75
   1  -2 -13  213.46   21.16
   1   2  13  250.59   23.33
  -1  -2  13  239.85   32.93
   1   2 -13  245.31   23.11
   1  -2  13  242.04   26.22
   1  -2  13  247.02   25.89
  -1   2  13  260.78   24.29
  -1   2  13  241.97   26.29
   1   2 -13  206.92   23.96
  -1  -2 -13  217.13   22.86
  -1  -2 -13  234.32   31.96
  -1  -2 -13  215.74   23.17
  -1  -2 -13  219.66   24.25
   1   2  14    3.73    4.74
  -1   2 -14    5.60    5.44
  -1   2 -14    3.76    5.55
   1  -2 -14    5.78    3.63
   1  -2 -14    7.03    4.76
   1  -2 -14    3.28    4.95
  -1  -2  14    6.98    4.89
   1   2  14   -0.06    4.03
  -1  -2  14   10.33    3.99
  -1  -2  14    6.25    6.08
   1   2 -14    4.71    4.15
   1  -2  14    5.25    5.54
   1  -2  14    4.34    5.38
  -1   2  14    6.13    4.10
  -1   2  14    5.85    5.69
   1   2 -14   10.13    5.50
  -1  -2 -14    3.80    4.36
  -1  -2 -14    6.26    4.67
  -1  -2 -14   12.49    5.25
  -1  -2  15    4.69    5.16
  -1   2 -15    5.73    4.76
  -1  -2  15    7.78    3.03
  -1   2 -15    4.92    8.02
   1  -2 -15    4.62    2.99
   1  -2 -15    5.54    4.08
   1  -2 -15    5.39    4.22
  -1  -2  15    4.19    4.23
   1   2  15    0.02    3.27
   1   2  15    4.21    3.73
   1   2 -15    3.69    4.75
   1  -2  15    6.21    4.66
   1  -2  15    5.05    4.80
  -1   2  15    5.60    4.74
  -1  -2 -15    4.49    7.61
  -1  -2 -15    4.19    6.16
  -1  -2 -15    6.04    3.80
   1   2 -15    3.56    3.77
  -1  -2  16   25.98    6.28
  -1   2 -16   21.77    7.05
  -1   2 -16   26.29    7.25
   1  -2 -16   24.11    6.02
   1  -2 -16   24.03    6.20
  -1  -2  16   26.55    7.56
   1   2  16   25.99    5.07
   1  -2  16   25.43    6.52
   1  -2  16   26.83    6.86
  -1   2  16   26.28    7.12
   1   2 -16   24.78    7.04
  -1  -2 -16   22.91    8.26
  -1  -2 -16   21.69    4.96
  -1  -2 -16   28.31    6.70
   1   2 -16   28.17    5.64
  -1  -3   0  372.20   23.69
  -1  -3   0  344.75   25.32
   1  -3   0  381.75   27.95
   1  -3   0  372.60   26.72
   1  -3   0  407.56   30.57
   1  -3   0  365.47   25.30
   1  -3   0  388.80   23.49
  -1   3   0  459.00   30.49
  -1   3   0  346.77   21.49
   1   3   0  317.50   21.80
  -1  -3   0  337.23   23.85
  -1  -3   0  356.39   27.39
   1   3   0  349.12   24.03
   1  -3   0  343.85   20.62
   1   3   0  356.73   22.81
  -1  -3   0  337.17   23.31
  -1  -3   0  349.91   21.98
   1   3   0  357.59   27.41
   1   3   0  371.19   28.71
   1  -3   0  341.12   24.34
  -1   3   0  340.29   24.62
  -1   3   0  305.49   23.83
   1  -3   0  328.61   19.74
  -1   3   0  333.06   20.01
   1  -3  -1 2512.00  224.39
  -1   3  -1 2444.64  221.53
  -1   3  -1 2295.10  217.15
   1  -3  -1 2431.52  225.15
   1  -3  -1 2667.34  237.51
   1  -3  -1 2426.59  224.45
   1   3   1 2661.16  243.79
   1   3   1 2423.67  219.12
  -1  -3   1 2501.04  233.61
  -1  -3   1 2350.47  213.04
  -1  -3   1 2428.54  223.93
   1  -3  -1 2654.14  248.02
   1  -3  -1 2402.88  212.74
  -1  -3   1 2508.39  223.84
   1   3   1 2686.52  253.83
  -1  -3   1 2544.59  235.80
  -1  -3   1 2385.78  212.36
  -1  -3   1 2497.10  236.35
   1  -3  -1 2918.96  273.79
   1  -3  -1 2615.99  241.67
   1  -3  -1 2141.91  193.17
  -1   3  -1 2295.84  215.93
  -1   3  -1 2144.78  203.24
  -1   3  -1 2244.59  208.68
  -1  -3  -1 2320.99  208.46
   1  -3   1 2680.52  250.59
   1  -3   1 2552.76  238.63
   1  -3   1 2403.35  224.24
   1  -3   1 2774.56  260.35
  -1   3   1 2289.19  213.75
  -1   3   1 2248.23  214.92
   1  -3   1 2460.87  220.87
  -1  -3  -1 2700.69  247.50
   1   3  -1 2164.31  197.23
   1   3  -1 2430.82  221.12
  -1  -3  -1 2499.37  236.76
  -1  -3  -1 2352.41  216.99
   1   3  -1 2440.53  213.33
   1   3  -1 2307.28  202.13
  -1  -3  -1 2411.45  219.48
  -1  -3  -1 2512.57  233.69
  -1   3   1 2292.56  217.14
   1   3  -1 2471.61  241.06
  -1  -3  -1 2552.05  237.67
   1   3  -1 2486.67  236.66
  -1   3   1 2009.09  189.42
  -1   3   1 2274.68  206.14
   1  -3   1 2498.16  229.87
   1   3  -1 2656.47  246.08
   1   3   2 3547.49  347.15
   1  -3  -2 3739.55  367.68
  -1   3  -2 3008.25  299.24
   1   3   2 3639.76  366.06
  -1   3  -2 3040.72  307.34
  -1   3  -2 3016.23  305.60
  -1   3  -2 3361.66  338.17
  -1   3  -2 3003.01  304.41
  -1   3  -2 3129.34  307.23
   1  -3  -2 3576.97  347.33
   1  -3  -2 3708.39  369.39
   1  -3  -2 3133.98  307.27
   1  -3  -2 3504.12  346.37
  -1  -3   2 3413.35  341.14
  -1  -3   2 3518.10  342.37
  -1  -3   2 3557.13  354.78
  -1  -3   2 3446.36  337.62
  -1  -3   2 3264.13  330.77
   1  -3  -2 3754.01  375.67
   1  -3  -2 3189.74  316.51
   1  -3  -2 3483.18  335.65
   1  -3  -2 3583.05  342.36
  -1  -3   2 3337.40  325.09
   1  -3   2 3638.98  363.37
   1  -3   2 3657.98  365.35
   1  -3   2 3293.81  324.69
   1  -3   2 3781.56  378.00
   1  -3   2 3444.78  345.56
   1  -3   2 3351.96  326.94
  -1   3   2 2858.57  292.82
  -1   3   2 3250.08  308.13
   1   3  -2 3135.67  308.58
   1   3  -2 3425.40  336.10
  -1  -3  -2 3435.96  343.51
   1   3  -2 3396.94  343.91
   1   3  -2 3605.17  365.94
  -1  -3  -2 3323.43  321.80
  -1  -3  -2 3349.22  330.73
   1   3  -2 3262.74  322.17
  -1  -3  -2 3318.14  325.72
  -1   3   2 3170.28  311.91
  -1  -3  -2 3274.18  330.39
  -1  -3  -2 3483.93  346.60
  -1  -3  -2 3282.04  323.08
  -1   3   2 3240.54  325.46
  -1   3   2 2762.30  281.13
   1   3  -2 3907.01  388.12
  -1   3  -3 1769.29  153.96
  -1   3  -3 1601.54  145.26
  -1   3  -3 1614.91  145.22
  -1   3  -3 1617.77  146.17
  -1   3  -3 1829.23  164.52
   1  -3  -3 1897.55  169.44
   1  -3  -3 1818.67  160.22
   1  -3  -3 1781.32  152.05
   1   3   3 1944.03  173.67
   1   3   3 1907.21  162.50
  -1  -3   3 1795.66  155.65
  -1  -3   3 1860.20  160.93
   1  -3  -3 1817.45  160.47
   1  -3  -3 1693.07  147.56
  -1  -3   3 1811.82  164.20
  -1  -3   3 1713.16  156.78
  -1  -3   3 1782.73  159.14
  -1  -3   3 1762.91  153.19
   1   3   3 1922.60  171.09
   1  -3  -3 1808.14  151.89
   1  -3  -3 2106.01  186.92
   1  -3  -3 1895.39  162.34
   1  -3  -3 1900.62  163.83
  -1   3   3 1685.27  147.94
   1  -3   3 1964.22  174.88
   1  -3   3 1877.05  167.61
   1  -3   3 1811.04  156.83
   1  -3   3 1924.50  172.36
   1  -3   3 1728.47  149.66
   1  -3   3 2072.77  184.52
   1  -3   3 2101.96  183.51
  -1   3   3 1801.58  148.96
   1   3  -3 1794.23  164.91
  -1  -3  -3 1659.31  149.98
   1   3  -3 1894.56  167.52
   1   3  -3 1783.74  161.42
  -1   3   3 1714.25  153.98
   1   3  -3 1676.46  146.71
  -1  -3  -3 1780.70  156.21
  -1  -3  -3 1659.21  144.21
  -1  -3  -3 1719.44  150.67
  -1  -3  -3 1829.68  163.38
  -1  -3  -3 1805.27  159.05
   1   3  -3 1671.23  145.54
  -1  -3  -3 1754.78  148.85
   1   3  -3 1942.03  168.16
  -1   3   3 1452.58  132.68
   1  -3  -4 1536.21  134.59
   1   3   4 1804.93  152.31
   1  -3  -4 1654.46  145.28
  -1   3  -4 1508.59  136.76
  -1   3  -4 1463.41  132.84
  -1   3  -4 1593.03  139.16
  -1   3  -4 1738.53  156.19
  -1   3  -4 1559.15  139.47
  -1   3  -4 1670.57  146.83
  -1  -3   4 1631.68  144.00
   1   3   4 1841.78  162.56
  -1  -3   4 1795.23  155.49
  -1  -3   4 1782.32  159.07
   1  -3  -4 1688.87  140.65
   1  -3  -4 1799.64  158.22
   1  -3  -4 1722.20  151.15
   1  -3  -4 1673.80  143.59
  -1  -3   4 1739.77  155.26
  -1  -3   4 1665.72  144.87
  -1  -3   4 1774.98  155.56
   1   3   4 1934.56  169.06
  -1  -3   4 1604.12  139.57
   1   3   4 1756.41  152.56
   1  -3  -4 1763.12  152.32
  -1  -3   4 1760.88  159.90
   1   3  -4 1706.43  153.41
  -1   3   4 1588.44  140.49
  -1  -3  -4 1701.69  152.36
   1   3  -4 1979.27  173.80
   1  -3   4 1910.81  169.26
   1  -3   4 1754.86  155.56
   1  -3   4 1802.49  161.06
   1  -3   4 1882.91  162.76
   1  -3   4 1783.52  159.04
   1  -3   4 1562.64  134.61
   1  -3   4 1875.81  166.69
  -1   3   4 1802.45  149.49
  -1  -3  -4 1648.92  147.99
   1   3  -4 1644.29  143.63
   1   3  -4 1724.10  158.40
  -1   3   4 1286.91  118.63
  -1  -3  -4 1599.16  143.60
   1   3  -4 1635.66  141.12
  -1  -3  -4 1685.23  148.94
  -1  -3  -4 1558.84  131.16
  -1  -3  -4 1713.52  148.08
  -1  -3  -4 1644.79  139.53
  -1   3   4 1620.41  145.88
  -1   3   4 1673.88  141.69
   1   3   5  227.88   13.81
   1  -3  -5  156.40   12.30
   1  -3  -5  213.23   15.63
  -1   3  -5  205.65   17.04
  -1   3  -5  198.27   17.88
  -1   3  -5  231.24   19.85
  -1   3  -5  219.68   16.29
  -1   3  -5  201.53   15.67
  -1   3  -5  200.80   16.08
  -1  -3   5  208.62   15.44
   1   3   5  232.44   16.83
   1   3   5  256.65   17.94
  -1  -3   5  260.99   20.92
   1   3   5  260.89   19.61
   1  -3  -5  228.66   18.33
   1  -3  -5  215.58   16.47
  -1  -3   5  220.57   16.53
  -1  -3   5  221.14   16.99
  -1  -3   5  242.79   17.73
  -1  -3   5  232.65   20.01
   1  -3  -5  223.46   17.54
   1   3   5  222.48   18.68
  -1  -3   5  216.64   16.45
  -1  -3   5  232.40   17.41
   1  -3  -5  199.51   12.49
   1  -3  -5  257.83   19.43
  -1   3   5  210.87   15.00
   1   3  -5  210.90   15.99
   1  -3   5  209.16   14.31
   1  -3   5  264.20   20.35
   1  -3   5  249.64   26.46
   1  -3   5  239.73   19.33
   1  -3   5  232.17   19.83
   1  -3   5  216.90   16.10
   1  -3   5  218.22   15.33
  -1   3   5  160.53   15.12
  -1   3   5  218.32   18.61
  -1  -3  -5  221.74   24.25
  -1   3   5  231.70   14.24
   1   3  -5  268.69   20.68
  -1  -3  -5  234.53   15.83
  -1  -3  -5  202.72   15.56
  -1  -3  -5  186.28   11.61
  -1  -3  -5  217.81   17.87
  -1  -3  -5  220.91   15.05
   1   3  -5  202.30   14.03
  -1  -3  -5  197.14   17.08
   1   3  -5  291.47   23.50
   1   3  -5  218.36   17.80
  -1   3   5  217.86   17.31
  -1  -3   6 4112.27  440.22
   1   3   6 3319.85  358.22
  -1   3  -6 3988.30  438.67
  -1   3  -6 4182.23  449.90
  -1   3  -6 3896.31  423.33
   1  -3  -6 4665.51  502.32
  -1   3  -6 4423.08  481.37
  -1   3  -6 4132.34  442.81
  -1   3  -6 4114.11  448.12
   1  -3  -6 4367.35  463.21
   1   3   6 4695.07  502.96
  -1  -3   6 4634.35  495.67
   1   3   6 4239.64  460.75
  -1  -3   6 5310.38  569.95
  -1  -3   6 4622.28  499.64
  -1  -3   6 4380.19  469.73
  -1  -3   6 4527.61  486.16
   1   3   6 4172.27  448.55
   1  -3  -6 3978.93  428.13
   1  -3  -6 4423.15  476.16
   1  -3  -6 4259.68  444.39
   1  -3  -6 4416.25  471.60
   1  -3  -6 4429.03  472.93
  -1  -3   6 4661.89  502.43
  -1   3   6 4137.45  443.36
   1  -3   6 4652.31  503.54
   1  -3   6 4099.26  432.90
   1  -3   6 4762.34  513.39
   1  -3   6 4799.92  516.77
   1  -3   6 4454.32  478.80
   1  -3   6 4451.85  473.07
   1  -3   6 5284.90  564.13
  -1   3   6 3177.30  351.67
  -1   3   6 4028.13  438.43
   1   3  -6 4169.05  450.55
  -1  -3  -6 4212.17  454.79
   1   3  -6 4167.85  468.59
   1   3  -6 4960.93  533.76
   1   3  -6 4141.02  448.81
  -1   3   6 4326.83  468.37
  -1  -3  -6 4226.67  464.98
  -1  -3  -6 4080.26  433.39
  -1  -3  -6 4302.01  466.21
  -1  -3  -6 4071.81  441.45
  -1  -3  -6 4631.74  486.34
   1   3  -6 3887.49  420.19
   1   3  -6 4427.55  468.60
   1  -3  -7 1303.17  113.28
  -1   3  -7 1249.63  107.77
  -1   3  -7 1141.66  102.51
  -1   3  -7 1139.56  102.89
  -1   3  -7 1224.40  106.85
  -1   3  -7 1160.95  102.84
  -1  -3   7 1472.07  130.30
   1  -3  -7 1245.66  108.09
   1   3   7 1097.29   98.58
   1   3   7 1439.88  129.60
   1   3   7 1209.71  106.25
  -1  -3   7 1443.07  126.11
  -1  -3   7 1422.28  124.95
  -1  -3   7 1427.26  121.54
  -1  -3   7 1394.14  121.94
  -1  -3   7 1301.58  113.13
   1   3   7 1353.09  119.91
  -1  -3   7 1438.12  122.70
   1  -3  -7 1255.62  108.60
   1  -3  -7 1369.33  120.94
   1  -3  -7 1203.93  105.95
   1   3   7 1588.29  133.35
   1  -3   7 1376.47  123.34
   1  -3   7 1426.85  128.56
   1  -3   7 1344.77  117.81
   1  -3   7 1483.22  131.25
   1  -3   7 1292.91  109.30
   1  -3   7 1333.92  120.67
   1  -3   7 1427.50  126.91
   1  -3   7 1163.74   97.45
  -1   3   7 1185.91  103.61
  -1   3   7 1358.00  127.41
  -1  -3  -7 1238.48  108.92
  -1  -3  -7 1289.23  115.38
   1   3  -7 1330.58  121.57
   1   3  -7 1186.02  105.17
   1   3  -7 1311.08  115.65
  -1  -3  -7 1315.55  117.17
   1   3  -7 1328.81  120.23
   1   3  -7 1291.45  108.29
  -1   3   7 1327.13  114.16
  -1  -3  -7 1377.50  122.55
  -1   3   7 1207.75  108.45
  -1   3   7  912.56   85.22
   1   3  -7 1451.12  127.84
  -1   3  -8  129.84   12.29
  -1   3  -8  125.24   12.93
  -1   3  -8  142.41   12.05
  -1   3  -8  153.43   15.29
  -1   3  -8  150.62   13.80
   1  -3  -8  150.74   14.54
   1  -3  -8  143.20   12.56
  -1  -3   8  190.67   16.20
   1  -3  -8  135.54   13.59
  -1  -3   8  143.85   15.20
   1   3   8  217.83   16.08
  -1  -3   8  140.14   13.51
  -1  -3   8  141.88   11.18
  -1  -3   8  136.30   13.55
   1   3   8  138.30   12.14
   1  -3  -8  149.14   14.26
  -1  -3  -8  139.98   13.29
   1  -3   8  139.51   13.34
   1  -3   8  149.74   15.95
   1  -3   8  147.06   15.38
  -1   3   8  122.44   11.22
  -1  -3  -8  132.35   14.61
   1   3  -8  125.46   11.12
  -1   3   8  147.88   12.30
   1   3  -8  121.70   12.42
  -1  -3  -8  147.47   14.48
  -1  -3  -8  136.02   14.69
   1   3  -8  128.67   12.84
  -1   3   8  136.57   12.51
   1   3  -8  181.45   12.37
   1  -3  -9  149.63   15.63
  -1   3  -9  143.98   15.16
  -1   3  -9  171.52   16.07
  -1   3  -9  145.46   19.01
  -1  -3   9  173.79   17.70
   1   3   9  195.46   16.24
   1  -3  -9  174.79   15.79
  -1  -3   9  170.99   17.15
  -1  -3   9  172.88   16.48
   1  -3  -9  151.25   15.61
   1  -3  -9  153.60   15.37
  -1  -3  -9  157.30   15.55
   1  -3   9  211.25   17.58
   1  -3   9  173.81   18.00
   1  -3   9  164.81   17.95
   1   3  -9  144.80   14.79
  -1   3   9  175.66   15.27
   1   3  -9  161.07   15.20
  -1  -3  -9  160.74   16.76
  -1  -3  -9  209.86   19.24
  -1  -3  -9  162.42   16.35
  -1   3   9  173.01   17.64
  -1   3 -10  161.59   17.19
  -1   3 -10  158.08   16.85
   1  -3 -10  147.79   16.49
   1  -3 -10  174.22   16.90
  -1  -3  10  178.11   19.05
   1  -3 -10  164.16   17.31
  -1  -3  10  170.34   17.20
   1   3  10  201.06   17.70
  -1  -3  10  171.39   19.01
   1  -3 -10  167.30   18.09
   1  -3  10  206.29   17.68
   1  -3  10  177.99   19.81
  -1   3  10  182.21   16.22
   1  -3  10  176.10   20.34
  -1  -3 -10  185.42   19.81
   1   3 -10  185.22   25.23
   1   3 -10  164.63   16.43
  -1  -3 -10  157.83   18.20
  -1  -3 -10  163.45   17.60
  -1  -3 -10  179.44   18.50
  -1   3  10  192.24   15.84
   1  -3 -11  291.84   28.39
   1  -3 -11  302.24   28.22
  -1   3 -11  281.53   27.74
  -1   3 -11  269.27   36.22
   1   3  11  331.21   28.61
  -1  -3  11  316.19   31.58
  -1  -3  11  320.17   31.09
  -1  -3  11  308.17   29.17
   1  -3 -11  294.13   29.48
   1  -3  11  325.35   32.52
   1  -3  11  315.88   32.75
  -1  -3 -11  301.76   29.57
  -1  -3 -11  293.91   39.27
   1   3 -11  272.22   27.73
  -1   3  11  332.50   32.75
   1   3 -11  295.04   27.36
  -1  -3 -11  289.61   29.63
  -1  -3 -11  279.02   27.88
  -1   3  11  371.81   29.50
  -1   3  11  321.85   27.52
  -1   3 -12  404.39   38.05
  -1  -3  12  413.62   40.37
  -1   3 -12  354.71   36.17
  -1  -3  12  424.82   47.46
  -1  -3  12  404.44   37.99
   1   3  12  444.52   38.05
   1  -3 -12  393.66   37.01
   1  -3 -12  389.74   47.13
   1  -3 -12  413.12   38.45
  -1   3  12  430.22   36.23
   1  -3  12  429.82   41.41
   1  -3  12  427.77   53.15
  -1   3  12  441.13   41.86
  -1  -3 -12  375.08   35.67
  -1  -3 -12  403.25   38.62
  -1  -3 -12  381.80   37.53
   1   3 -12  338.98   34.47
  -1  -3 -12  374.72   37.49
   1   3 -12  393.43   35.30
  -1   3 -13  311.44   32.51
  -1   3 -13  368.22   36.48
   1  -3 -13  340.15   32.34
   1  -3 -13  360.95   34.46
  -1  -3  13  378.48   35.22
  -1  -3  13  386.21   38.23
   1   3  13  417.09   35.56
  -1  -3  13  395.07   35.65
   1  -3 -13  376.37   36.78
  -1   3  13  408.57   38.57
  -1  -3 -13  375.62   36.11
   1  -3  13  416.65   40.67
   1  -3  13  431.99   40.89
  -1  -3 -13  337.10   31.63
   1   3 -13  374.82   34.08
   1   3 -13  315.89   40.14
  -1  -3 -13  346.79   34.91
  -1  -3 -13  350.57   34.22
  -1   3 -14   32.10    8.28
  -1   3 -14   39.76    9.30
   1  -3 -14   38.18    9.10
   1   3  14   46.65    7.08
  -1  -3  14   40.91    8.37
  -1  -3  14   44.85    9.98
   1  -3 -14   34.58    7.36
  -1  -3  14   42.71    7.14
   1  -3 -14   31.70    6.88
  -1  -3 -14   41.71    8.26
   1  -3  14   43.93    9.69
   1  -3  14   38.92    9.93
  -1   3  14   45.69    9.42
   1   3 -14   34.29    8.40
   1   3 -14   42.62    8.05
  -1  -3 -14   38.03    8.64
  -1  -3 -14   37.38    7.27
  -1  -3 -14   34.42    8.13
  -1   3 -15   11.53    5.90
  -1   3 -15   -0.14    9.15
   1  -3 -15   12.05    4.52
   1   3  15   14.66    5.23
  -1  -3  15   11.11    6.38
   1  -3 -15   14.29    5.74
  -1  -3  15   17.17    4.67
  -1  -3  15   14.79    5.63
   1  -3 -15   10.94    4.27
  -1  -3 -15   12.70    4.98
   1  -3  15   18.38    6.16
   1  -3  15   14.89    6.35
  -1  -3 -15   13.68    5.36
  -1  -3 -15   12.94    4.37
   1   3 -15   12.42    5.61
  -1   3  15   12.19    6.00
   1   3 -15   12.36    5.35
  -1   3 -16    4.68    3.90
  -1   3 -16    4.53    4.92
  -1  -3  16   -0.01    4.12
  -1  -3  16   10.59    4.95
   1   3  16    9.43    3.72
   1  -3 -16    6.77    4.30
   1  -3  16    5.98    4.62
   1  -3  16    4.84    4.47
   1   3 -16    6.91    3.92
   1   3 -16    5.86    4.24
  -1  -3 -16    8.57    4.32
  -1   3  16    5.87    2.73
  -1  -3 -16    6.94    3.63
  -1   3  16    5.10    4.30
  -1   4   0  309.83   18.27
  -1  -4   0  355.65   28.29
   1  -4   0  333.01   20.09
   1   4   0  276.81   16.99
   1   4   0  324.29   20.46
   1   4   0  355.41   25.59
  -1  -4   0  387.32   28.43
   1  -4   0  373.69   30.17
  -1   4   0  289.49   24.21
   1   4   0  360.12   24.18
  -1   4   0  333.27   21.54
  -1  -4   0  446.58   28.91
  -1  -4   0  370.82   26.94
   1  -4   0  367.21   27.43
  -1  -4   0  371.13   23.40
   1  -4   0  321.62   23.32
  -1  -4   0  339.96   24.22
  -1   4   0  273.96   20.84
   1   4   0  384.86   31.29
  -1   4   0  301.51   22.06
   1  -4   0  348.98   24.13
  -1   4  -1 1935.37  182.25
  -1  -4   1 2236.62  193.41
  -1  -4   1 2139.56  182.68
  -1  -4   1 2245.11  207.67
   1  -4  -1 2215.48  201.90
   1   4   1 2182.18  196.50
   1   4   1 1653.61  144.41
   1   4   1 2412.55  227.59
   1  -4  -1 2069.86  183.56
   1  -4  -1 2392.41  219.02
   1  -4  -1 2574.15  240.36
  -1  -4   1 2300.33  215.48
  -1   4  -1 1991.17  185.29
  -1   4  -1 1885.61  173.57
   1  -4  -1 2255.08  200.34
  -1  -4   1 2186.30  188.46
  -1  -4   1 2230.89  205.45
  -1  -4   1 2197.10  199.99
   1  -4  -1 2194.27  199.44
  -1   4  -1 2223.42  199.66
   1  -4  -1 2415.18  224.95
   1   4   1 2351.66  214.94
  -1   4  -1 1903.62  181.11
  -1  -4   1 2236.85  200.88
   1   4  -1 2301.48  207.77
   1  -4   1 2023.70  183.14
  -1   4   1 1878.07  179.44
  -1   4   1 1911.63  182.55
   1   4  -1 2301.71  212.69
  -1   4   1 1893.55  176.16
  -1   4   1 2105.03  186.40
  -1   4   1 1820.47  169.13
  -1  -4  -1 2235.51  202.62
   1  -4   1 2524.86  236.21
  -1  -4  -1 2277.58  209.75
  -1  -4  -1 2044.90  187.83
   1  -4   1 2070.11  194.89
   1  -4   1 3176.67  289.13
  -1  -4  -1 2252.58  201.40
   1   4  -1 2245.29  220.75
   1   4  -1 1843.16  162.51
   1   4  -1 2030.58  172.70
  -1  -4  -1 2195.74  200.96
  -1  -4  -1 2311.44  217.56
   1  -4   1 2429.00  225.22
  -1   4  -2 3333.90  348.30
  -1   4  -2 3364.34  347.85
  -1   4  -2 3741.25  377.19
   1  -4  -2 3590.78  360.35
   1  -4  -2 3767.72  381.92
  -1   4  -2 3235.88  330.11
   1   4   2 3144.50  312.29
   1   4   2 3628.09  366.27
  -1  -4   2 3751.62  391.13
   1  -4  -2 4244.69  436.57
  -1  -4   2 3691.33  379.38
   1   4   2 2916.90  288.56
  -1  -4   2 3837.14  395.24
  -1   4  -2 3255.74  340.10
   1  -4  -2 4284.47  439.57
  -1  -4   2 3808.02  379.46
  -1  -4   2 3771.51  374.51
   1  -4  -2 3811.30  387.99
   1  -4  -2 3860.29  389.47
  -1  -4   2 3572.72  360.49
  -1   4  -2 3278.67  342.68
   1   4   2 3852.65  399.82
   1   4   2 3827.54  387.71
   1  -4  -2 3688.83  368.12
   1  -4   2 3662.50  358.83
  -1  -4  -2 3739.11  376.11
   1   4  -2 4068.83  417.88
   1  -4   2 3694.68  378.20
  -1   4   2 3366.13  347.53
   1  -4   2 4045.97  417.22
   1   4  -2 3288.22  333.99
  -1  -4  -2 3749.28  379.98
  -1  -4  -2 3581.23  367.02
  -1  -4  -2 3747.89  378.68
  -1  -4  -2 3774.74  385.04
  -1   4   2 3067.54  323.05
  -1   4   2 2945.24  303.28
  -1   4   2 3393.21  339.78
  -1   4   2 3520.95  356.56
   1   4  -2 3592.49  375.94
   1  -4   2 4079.74  419.36
   1  -4   2 3927.97  395.62
  -1  -4  -2 3756.17  390.97
   1   4  -2 3115.45  313.54
   1  -4   2 4333.13  447.54
   1   4  -2 3852.61  389.61
  -1   4  -3  544.33   44.21
  -1   4  -3  548.73   40.31
   1   4   3  747.81   53.05
   1  -4  -3  579.44   42.16
   1   4   3  610.61   48.32
  -1  -4   3  639.19   45.36
   1  -4  -3  720.49   56.65
   1  -4  -3  689.54   49.87
  -1  -4   3  560.25   44.90
   1   4   3  596.28   43.42
  -1   4  -3  565.74   44.80
  -1  -4   3  577.60   47.74
   1  -4  -3  632.62   49.17
   1  -4  -3  597.84   45.71
   1  -4  -3  543.04   39.78
  -1  -4   3  588.17   46.67
  -1  -4   3  572.98   41.37
  -1   4  -3  563.87   46.26
   1   4   3  510.21   36.68
  -1   4  -3  533.91   43.99
   1   4   3  611.80   48.01
  -1  -4   3  549.65   40.53
  -1  -4  -3  530.70   39.23
  -1  -4  -3  541.32   41.01
  -1  -4  -3  558.94   44.83
   1  -4   3  670.38   59.89
   1  -4   3  628.25   48.75
   1   4  -3  571.52   44.88
   1   4  -3  486.73   35.66
  -1  -4  -3  590.12   45.96
  -1  -4  -3  613.60   45.17
  -1  -4  -3  605.50   43.02
   1  -4   3  669.10   49.42
  -1   4   3  545.51   40.37
   1   4  -3  584.05   43.57
   1  -4   3  613.59   49.07
   1   4  -3  510.27   37.67
  -1   4   3  416.33   32.68
   1  -4   3  621.89   44.97
   1  -4   3  595.81   42.59
  -1  -4  -3  564.61   42.51
   1  -4   3  627.19   50.27
   1   4  -3  546.61   45.85
  -1   4   3  543.22   43.38
  -1   4  -4 2651.63  257.74
  -1   4  -4 2697.57  267.92
  -1   4  -4 2633.55  264.20
  -1  -4   4 2833.67  279.87
   1  -4  -4 2901.41  284.24
   1  -4  -4 2769.44  267.30
   1  -4  -4 2818.48  281.40
  -1  -4   4 2811.43  283.07
   1   4   4 2839.69  271.48
  -1  -4   4 2909.31  280.88
  -1  -4   4 2778.60  269.43
   1  -4  -4 3170.09  302.97
  -1   4  -4 2517.05  251.84
   1  -4  -4 2529.36  246.15
  -1   4  -4 2376.28  239.45
   1   4   4 3070.44  299.23
   1   4   4 2913.29  286.23
   1   4   4 2575.91  247.93
  -1  -4   4 2902.48  285.80
   1  -4  -4 2949.48  289.30
  -1  -4   4 2874.04  277.68
  -1  -4  -4 2724.28  260.82
  -1  -4  -4 2770.53  267.84
   1  -4   4 2710.73  259.63
   1   4  -4 2662.57  257.84
   1  -4   4 2955.10  291.47
   1  -4   4 3064.22  302.48
  -1  -4  -4 2824.22  268.91
  -1  -4  -4 2725.84  270.38
  -1   4   4 2497.34  244.57
   1   4  -4 2700.72  271.12
   1  -4   4 3107.73  300.15
   1   4  -4 3081.98  303.16
  -1   4   4 2495.77  249.81
   1   4  -4 2663.76  271.12
   1   4  -4 2381.88  231.60
   1   4  -4 3132.74  303.03
   1  -4   4 3073.54  304.86
  -1  -4  -4 2720.67  266.42
  -1  -4  -4 2702.49  268.28
  -1  -4  -4 2969.99  283.97
   1  -4   4 3335.09  329.90
   1  -4   4 2680.50  255.83
  -1   4  -5   96.33    7.80
   1  -4  -5  128.79   11.23
  -1   4  -5   91.30   10.03
   1   4   5  142.27   11.31
  -1   4  -5   96.77    9.67
   1  -4  -5  106.71    8.08
  -1  -4   5  114.05    9.17
  -1  -4   5  114.12   11.62
   1  -4  -5  120.72   10.83
  -1   4  -5  109.34   10.67
   1   4   5  131.42   11.45
  -1  -4   5  119.09   10.85
  -1  -4   5  119.35   12.80
  -1  -4   5  117.64    9.70
  -1  -4   5  107.66    8.96
   1   4   5  121.69    9.30
  -1   4  -5  106.11    8.78
   1  -4  -5  132.35   11.65
  -1  -4   5  108.09    8.76
   1  -4  -5   98.34    8.48
  -1   4  -5  112.09   11.69
   1  -4   5  127.36   12.38
   1  -4   5  116.37    8.22
  -1  -4  -5  108.66    9.93
   1   4  -5   94.25    9.70
   1   4  -5  104.83   10.91
   1  -4   5  100.49    6.94
  -1  -4  -5  109.67   10.99
  -1  -4  -5  107.36    7.67
   1   4  -5  106.54   12.73
  -1   4   5  101.06   10.48
   1   4  -5   92.73    6.69
   1  -4   5  118.28   11.60
  -1  -4  -5  122.78    8.74
  -1  -4  -5   99.90   10.09
   1  -4   5  120.42   12.22
   1  -4   5  107.18    7.87
   1   4  -5  132.01   12.11
  -1   4   5  103.75    8.99
  -1  -4  -5  109.67    7.64
   1  -4   5  118.99   12.21
   1  -4  -6   30.74    4.73
  -1   4  -6   25.77    5.28
  -1   4  -6   27.90    6.44
  -1  -4   6   39.69    4.79
  -1   4  -6   28.88    5.77
   1  -4  -6   29.49    5.82
   1   4   6   35.80    5.90
  -1  -4   6   40.64    5.04
  -1  -4   6   32.68    4.28
  -1  -4   6   36.46    4.57
  -1   4  -6   26.61    3.94
  -1  -4   6   37.68    5.49
   1  -4  -6   38.97    5.21
  -1  -4   6   46.90    5.18
   1  -4  -6    5.71    4.68
  -1  -4   6   40.07    6.84
   1  -4  -6   27.88    3.71
  -1   4  -6   27.64    4.45
  -1   4  -6   35.53    5.28
  -1   4   6   32.04    4.95
   1  -4   6   35.20    6.47
   1  -4   6   29.47    6.65
  -1  -4  -6   33.77    3.58
   1   4  -6   32.57    5.70
   1   4  -6   33.04    4.09
   1   4  -6   32.82    6.16
   1   4  -6   42.20    7.84
   1   4  -6   40.40    7.21
  -1   4   6   35.96    9.69
  -1  -4  -6   35.86    9.02
  -1  -4  -6   34.37    6.26
  -1  -4  -6   37.04    5.90
   1  -4   6   34.71    6.55
   1  -4   6   31.19    3.71
   1  -4   6   32.90    6.24
   1  -4  -7  201.59   16.70
  -1   4  -7  173.94   14.97
  -1  -4   7  170.15   14.57
  -1  -4   7  181.21   15.21
   1  -4  -7  165.89   13.22
  -1  -4   7  176.79   14.22
  -1  -4   7  189.19   18.44
  -1  -4   7  182.70   15.62
  -1  -4   7  179.78   15.32
   1  -4  -7  179.85   15.86
   1  -4  -7  191.90   14.90
  -1   4  -7  177.30   14.86
   1  -4  -7  188.19   17.49
  -1  -4   7  182.69   15.98
   1  -4   7  194.81   18.36
   1  -4   7  213.27   18.70
  -1  -4  -7  183.90   17.46
  -1  -4  -7  175.56   20.46
   1   4  -7  171.47   16.49
   1   4  -7  175.88   20.62
  -1  -4  -7  170.11   16.86
  -1  -4  -7  185.74   14.17
   1  -4   7  176.48   14.16
   1   4  -7  161.79   13.87
   1  -4   7  214.90   19.59
   1  -4   7  223.16   19.43
  -1   4  -8  156.30   14.47
  -1   4  -8  160.26   15.04
  -1  -4   8  174.38   18.22
   1  -4  -8  189.62   16.51
   1   4   8  214.68   16.55
  -1  -4   8  196.66   17.54
  -1  -4   8  174.13   15.66
   1  -4  -8  164.41   16.10
   1  -4  -8  167.96   17.13
  -1  -4   8  185.15   15.84
  -1   4  -8  158.37   16.17
  -1  -4  -8  153.58   15.52
   1  -4   8  198.98   19.36
  -1  -4  -8  193.07   18.43
  -1   4   8  193.11   15.43
   1   4  -8  141.35   13.56
   1   4  -8  145.94   14.88
  -1   4   8  162.34   13.40
  -1  -4  -8  161.31   17.19
   1  -4   8  210.23   20.04
   1  -4   8  193.87   18.05
  -1   4  -9  339.64   30.92
   1  -4  -9  372.71   34.22
  -1  -4   9  378.24   32.74
   1   4   9  443.29   34.85
  -1  -4   9  387.68   44.63
  -1  -4   9  393.74   34.96
   1  -4  -9  358.97   32.44
  -1   4  -9  355.07   30.86
  -1   4  -9  381.73   34.63
   1  -4  -9  396.50   34.74
   1  -4   9  461.72   39.53
   1  -4   9  395.42   37.39
  -1  -4  -9  364.25   34.76
  -1   4   9  429.82   33.83
   1   4  -9  364.45   32.51
  -1  -4  -9  336.39   30.51
  -1  -4  -9  357.58   34.07
   1  -4   9  412.06   38.24
   1   4  -9  313.79   29.11
   1  -4 -10 1037.76  105.85
   1   4  10 1145.90  100.83
  -1  -4  10 1112.70  104.28
  -1  -4  10 1128.97  104.13
  -1  -4  10 1092.46   99.66
  -1   4 -10  901.23   86.67
   1  -4 -10 1006.89   94.58
   1  -4 -10 1057.83   99.52
  -1   4 -10  996.01   91.82
  -1   4 -10 1103.37  102.77
   1  -4  10 1177.80  110.90
   1  -4  10 1222.10  114.97
  -1  -4 -10  964.04   89.59
   1  -4  10 1284.24  115.58
  -1  -4 -10 1047.29   99.82
   1   4 -10  881.63   84.60
  -1  -4 -10 1017.78   97.01
  -1   4  10 1240.17  106.26
   1   4  11 1108.38   95.91
  -1  -4  11  983.31   89.56
   1  -4 -11  933.30   88.51
   1  -4 -11  909.03   85.97
  -1  -4  11  986.90   92.37
  -1  -4  11 1026.64   95.35
  -1   4 -11  879.92   81.68
  -1   4 -11  755.07   74.46
  -1   4  11 1075.49   98.56
   1   4 -11  970.64   88.41
   1   4 -11  799.11   77.36
  -1  -4 -11  904.58   92.14
  -1  -4 -11  885.57   95.12
  -1  -4 -11  935.76   89.97
   1  -4  11 1060.17  100.20
   1  -4  11 1131.43  100.93
   1  -4  11 1013.94   96.31
  -1   4 -12  140.87   16.62
  -1  -4  12  165.29   24.55
   1   4  12  173.28   15.60
   1  -4 -12  144.61   17.54
   1  -4 -12  152.85   18.61
  -1  -4  12  160.29   18.43
  -1  -4  12  166.76   19.64
  -1   4 -12  122.16   15.37
  -1  -4 -12  151.21   19.03
   1  -4  12  160.99   20.25
  -1  -4 -12  148.21   15.95
   1   4 -12  158.29   16.89
  -1   4  12  157.38   18.94
  -1  -4 -12  150.84   19.04
   1  -4  12  168.79   20.65
  -1   4 -13   20.93    7.21
  -1  -4  13   24.13    6.45
  -1   4 -13   13.95    5.74
  -1  -4  13   21.07    7.30
   1  -4 -13   20.42    6.49
   1  -4 -13   18.98    7.37
  -1  -4  13   20.68    6.55
   1   4  13   23.94    4.86
   1  -4  13   18.93    8.08
   1  -4  13   25.18    8.21
  -1  -4 -13   22.81    7.46
   1   4 -13   17.37    5.88
  -1  -4 -13   23.57    7.61
  -1   4  13   19.54   12.19
  -1  -4 -13   18.18    5.31
   1   4 -13   18.28    6.56
  -1   4 -14  179.82   19.10
  -1  -4  14  258.54   23.12
  -1  -4  14  248.65   22.65
   1  -4 -14  217.56   22.29
   1  -4 -14  213.33   21.15
  -1  -4  14  233.40   23.37
  -1   4 -14  206.60   21.43
   1  -4  14  238.90   23.86
   1   4 -14  221.60   20.97
  -1   4  14  226.78   22.42
   1   4 -14  194.66   20.11
  -1  -4 -14  210.59   21.97
  -1  -4 -14  202.09   18.58
  -1  -4 -14  205.84   21.38
   1  -4  14  223.80   23.40
  -1   4 -15   10.44    4.49
  -1  -4  15   16.58    5.16
  -1  -4  15   18.71    5.06
  -1  -4  15   18.26    5.84
   1  -4 -15   12.63    5.12
   1  -4 -15   15.19    5.88
   1   4  15   15.50    5.69
  -1   4 -15   14.55    5.76
   1  -4  15   17.30    5.92
  -1  -4 -15   13.67    5.44
   1   4 -15   14.57    5.39
  -1   4  15   15.64    5.68
   1   4 -15   12.68    5.01
   1  -4  15   15.82    6.03
  -1  -5   0 3148.47  318.53
  -1  -5   0 2906.94  286.77
  -1  -5   0 3213.48  321.91
   1   5   0 3026.34  298.26
  -1   5   0 2457.07  246.39
  -1   5   0 2712.74  278.81
  -1   5   0 2580.51  258.33
   1  -5   0 3453.15  344.54
   1  -5   0 2942.29  289.86
   1  -5   0 3751.11  378.65
   1  -5   0 3141.90  309.11
  -1  -5   0 3072.24  306.22
   1   5   0 3126.12  321.53
   1   5   0 2978.97  298.24
  -1  -5   0 3178.69  309.79
   1   5   1  503.07   37.23
  -1  -5   1  559.92   43.62
  -1  -5   1  549.94   43.32
  -1  -5   1  526.06   38.11
   1   5   1  520.72   39.33
  -1   5  -1  377.28   28.86
  -1   5  -1  427.61   30.81
  -1   5  -1  375.35   29.65
  -1   5  -1  419.73   36.23
  -1   5  -1  391.85   34.14
   1  -5  -1  578.25   47.74
   1  -5  -1  524.52   40.09
   1  -5  -1  468.33   35.39
   1  -5  -1  464.27   34.12
  -1  -5   1  524.19   42.73
  -1  -5   1  600.81   45.46
   1   5   1  543.78   44.67
  -1  -5  -1  501.40   37.99
  -1  -5  -1  509.28   38.13
   1   5  -1  544.82   42.03
  -1   5   1  370.08   29.25
   1  -5   1  537.01   42.64
   1  -5   1  563.44   46.12
   1  -5   1  468.44   35.48
   1  -5   1  565.13   46.68
   1  -5   1  470.02   34.35
  -1   5   1  374.40   29.06
   1   5  -1  553.76   46.80
   1   5  -1  555.01   39.91
  -1  -5  -1  498.73   35.65
  -1  -5  -1  523.05   42.36
  -1  -5  -1  549.99   42.19
   1   5   2  745.06   58.59
   1   5   2  674.99   53.53
  -1  -5   2  903.57   70.25
   1   5   2  928.48   77.33
   1   5   2  874.72   72.14
  -1  -5   2  897.57   75.78
  -1   5  -2  744.24   63.69
  -1   5  -2  771.10   62.49
  -1   5  -2  808.90   62.88
  -1   5  -2  744.11   58.58
  -1   5  -2  776.48   66.57
   1  -5  -2 1026.93   85.07
   1  -5  -2  712.80   60.21
   1  -5  -2  969.37   79.63
   1  -5  -2  881.71   69.66
   1  -5  -2  840.54   64.75
   1   5   2  849.35   67.89
  -1  -5   2  962.85   79.24
  -1  -5   2  918.28   75.65
   1   5  -2  685.84   53.57
  -1  -5  -2  684.41   52.52
  -1  -5  -2  804.61   64.65
  -1  -5  -2  927.57   73.99
   1   5  -2  873.80   68.67
   1   5  -2  937.50   76.65
   1  -5   2 1016.53   83.43
   1  -5   2  808.72   61.79
   1  -5   2  853.17   71.13
   1  -5   2 1007.88   83.40
   1  -5   2 1079.79   89.79
  -1   5   2  698.95   60.35
  -1   5   2  679.90   54.54
  -1   5   2  756.61   61.94
   1   5  -2  934.81   88.81
  -1  -5  -2  894.17   70.94
  -1  -5  -2  848.56   68.42
  -1  -5  -2  843.58   70.48
  -1  -5   3  511.31   40.38
  -1  -5   3  455.22   38.31
   1   5   3  424.28   32.57
   1   5   3  472.91   34.63
   1   5   3  377.82   29.79
   1   5   3  333.32   25.74
   1   5   3  472.50   37.39
  -1  -5   3  420.12   30.93
  -1   5  -3  384.36   32.64
  -1   5  -3  433.29   31.76
  -1   5  -3  396.99   31.07
  -1   5  -3  443.00   36.34
  -1   5  -3  475.88   38.39
   1  -5  -3  422.45   29.82
   1  -5  -3  411.72   29.72
   1  -5  -3  491.36   38.41
   1  -5  -3  559.76   44.70
   1  -5  -3  499.60   36.53
   1  -5  -3  514.76   39.07
   1   5   3  486.83   38.18
  -1  -5   3  465.16   37.34
  -1  -5  -3  412.47   32.30
   1   5  -3  439.23   37.70
  -1  -5  -3  444.52   32.84
  -1  -5  -3  457.02   34.23
   1   5  -3  569.12   47.44
   1  -5   3  481.38   36.26
   1  -5   3  479.89   38.89
   1  -5   3  523.34   43.31
   1  -5   3  428.65   36.33
   1   5  -3  460.93   34.28
  -1   5   3  329.39   29.19
  -1   5   3  419.86   30.18
  -1   5   3  309.46   23.95
  -1   5   3  368.69   29.81
  -1  -5  -3  419.97   31.26
  -1  -5  -3  439.29   35.71
  -1  -5  -3  449.75   31.35
   1   5   4  981.79   81.96
   1   5   4  872.06   73.78
  -1  -5   4 1024.86   87.16
  -1  -5   4  970.84   85.31
   1   5   4  795.91   65.23
  -1  -5   4 1030.18   87.62
  -1   5  -4  883.22   72.27
  -1   5  -4  844.93   71.53
  -1   5  -4  835.14   73.26
  -1  -5   4  879.88   71.86
   1  -5  -4 1034.20   86.46
   1  -5  -4 1075.76   89.92
   1  -5  -4  844.10   68.89
   1   5   4 1027.09   84.84
  -1  -5  -4 1015.57   82.01
  -1  -5  -4 1016.44   87.27
  -1  -5  -4  926.23   72.08
  -1  -5  -4  970.05   79.71
   1   5  -4 1031.97   83.40
   1   5  -4 1073.97   90.03
   1  -5   4 1099.01   94.61
   1  -5   4  990.71   83.18
   1  -5   4 1118.11   96.17
   1  -5   4 1043.10   89.16
  -1  -5  -4  989.56   83.39
  -1   5   4  673.66   61.25
  -1   5   4  772.22   67.18
  -1   5   4  704.75   58.74
  -1  -5   5  299.26   23.06
   1   5   5  321.25   25.06
  -1  -5   5  293.50   25.97
   1   5   5  238.66   18.50
  -1  -5   5  291.36   21.24
  -1  -5   5  308.42   25.95
  -1  -5   5  281.27   20.88
  -1   5  -5  287.50   22.32
  -1  -5   5  288.75   22.53
   1  -5  -5  333.31   27.00
   1  -5  -5  283.62   23.94
   1  -5  -5  291.12   22.74
   1  -5  -5  300.88   24.49
   1   5  -5  247.67   22.33
  -1  -5  -5  287.24   25.09
  -1  -5  -5  287.13   24.32
  -1  -5  -5  320.64   30.16
  -1  -5  -5  287.14   20.83
   1  -5   5  315.67   28.08
   1  -5   5  320.19   27.42
   1  -5   5  314.72   34.77
   1  -5   5  306.75   25.80
  -1  -5  -5  264.60   18.53
  -1   5   5  241.29   19.26
  -1  -5   6   41.42    4.94
  -1  -5   6   58.17    6.66
  -1  -5   6   64.72    6.39
  -1   5  -6   35.75    7.59
  -1  -5   6   47.12    8.72
  -1  -5   6   41.12    7.31
   1  -5  -6   40.49    5.81
   1  -5  -6   43.47   10.96
   1  -5  -6   61.20    8.10
   1  -5  -6   39.06    5.71
  -1  -5  -6   42.13    7.55
  -1  -5  -6   39.69    6.88
   1   5  -6   67.10    8.46
   1  -5   6   43.57    7.65
   1  -5   6   49.06    9.22
   1  -5   6   46.95    8.70
   1  -5   6   42.64    8.09
  -1  -5  -6   43.12    7.24
  -1  -5   7  670.02   56.20
  -1  -5   7  691.90   58.09
  -1   5  -7  562.20   47.37
  -1  -5   7  644.08   55.51
  -1  -5   7  614.39   55.76
   1  -5  -7  619.71   52.31
   1  -5  -7  630.22   55.29
   1  -5  -7  625.42   50.68
   1  -5  -7  624.43   53.04
  -1  -5  -7  662.03   57.85
   1  -5   7  638.74   65.47
   1  -5   7  715.06   63.05
   1  -5   7  675.06   59.70
   1  -5   7  735.90   64.83
   1   5  -7  570.19   51.48
  -1  -5  -7  577.83   51.78
  -1  -5  -7  647.67   56.92
  -1  -5   8  518.20   43.93
  -1  -5   8  489.18   46.32
  -1   5  -8  429.58   37.10
  -1   5  -8  409.46   40.14
  -1  -5   8  524.57   45.00
  -1  -5   8  497.50   43.32
   1  -5  -8  470.08   41.05
   1  -5  -8  466.09   41.11
   1  -5  -8  473.99   43.72
  -1  -5  -8  499.33   45.45
   1   5  -8  419.67   38.75
  -1  -5  -8  463.19   41.67
   1  -5   8  519.10   48.05
   1  -5   8  559.46   49.85
   1  -5   8  516.26   47.52
  -1  -5  -8  439.13   41.68
  -1   5   8  496.85   40.91
  -1  -5   9 1412.86  131.51
  -1  -5   9 1341.77  130.03
   1  -5  -9 1365.89  128.55
  -1   5  -9 1134.90  112.59
  -1   5  -9 1142.14  107.08
  -1  -5   9 1387.12  133.34
   1  -5  -9 1259.63  120.00
   1  -5  -9 1283.85  123.54
  -1  -5   9 1467.88  136.17
   1   5  -9 1244.34  118.15
  -1  -5  -9 1211.83  116.11
   1  -5   9 1481.41  139.30
   1  -5   9 1401.97  134.91
   1  -5   9 1400.48  134.60
  -1  -5  -9 1227.24  119.67
  -1   5   9 1442.66  129.12
  -1  -5  -9 1317.95  126.29
  -1  -5  10  207.95   23.24
  -1   5 -10  219.76   22.16
  -1  -5  10  217.00   20.75
  -1   5 -10  192.34   19.14
  -1  -5  10  214.52   20.79
   1  -5 -10  202.82   20.66
   1  -5 -10  208.85   23.09
   1  -5 -10  213.01   21.77
  -1  -5 -10  188.74   21.61
   1   5 -10  158.26   18.70
   1  -5  10  236.32   22.81
   1  -5  10  225.06   24.75
   1  -5  10  211.59   23.53
  -1  -5 -10  184.83   21.88
  -1  -5 -10  181.37   18.41
  -1  -5  11   37.25    7.95
  -1  -5  11   36.96    9.46
  -1  -5  11   38.16    7.41
  -1   5 -11   33.36    7.59
   1  -5 -11   45.95    9.87
   1  -5 -11   35.54    8.71
   1  -5  11   42.97   10.00
  -1  -5 -11   35.58    9.94
   1   5 -11   51.83    8.66
   1  -5  11   50.23   10.50
   1  -5  11   40.67    7.73
  -1  -5 -11   39.07    6.94
  -1  -5 -11   34.18    9.48
  -1   5  11   40.75    9.27
  -1  -5  12   96.18   14.11
  -1   5 -12   82.87   11.04
  -1  -5  12   90.27   11.79
   1  -5 -12   99.54   14.09
   1  -5 -12   95.06   12.74
  -1  -5  12   93.55   11.14
   1   5 -12   85.69   11.57
   1  -5  12   97.36   14.11
  -1  -5 -12   90.15   13.38
   1  -5  12   71.80   12.57
  -1  -5 -12   77.85   12.70
  -1   5  12   99.94   13.08
  -1  -5  13    6.84    3.73
  -1  -5  13    7.20    5.00
  -1  -5  13    6.49    4.37
  -1   5 -13    5.11    4.39
   1  -5 -13    7.84    4.79
   1  -5 -13    4.22    4.68
  -1  -5 -13    7.07    4.74
  -1  -5 -13    6.77    4.93
   1  -5  13    6.19    4.89
   1  -5  13    5.37    4.73
   1   5 -13    4.11    4.34
  -1   5  13    5.18    8.28
  -1  -5  14   61.66    8.77
  -1  -5  14   55.02    8.17
  -1   5 -14   43.69    8.02
  -1  -5  14   51.18    7.08
   1   5  14    0.22    7.94
   1  -5 -14   46.63   12.93
   1  -5 -14   49.90    8.72
   1   5 -14   53.10    8.23
  -1  -5 -14   53.02    8.75
  -1   5  14   53.68    8.92
   1  -5  14   49.56    8.86
   1  -5  14   52.18    8.83
  -1  -5  15   99.17    8.60
  -1   5 -15   92.04   10.90
  -1  -5  15   97.47    8.42
  -1  -5  15  119.51   12.07
   1  -5 -15  112.18   12.39
   1  -5 -15  122.09   13.20
   1   5  15  123.52   13.40
  -1  -5 -15  113.13   12.59
   1   5 -15  121.43   13.09
   1  -5  15  120.07   13.15
   1  -5  15  127.82   13.38
  -1   6   0    3.90    1.98
  -1  -6   0    0.41    3.68
  -1  -6   0    7.63    3.51
  -1  -6   0   -0.00    4.25
   1  -6   0   21.30    2.59
   1  -6   0    5.01    6.84
   1  -6   0    2.94    5.17
   1   6   1  881.30   75.78
  -1  -6   1 1036.75   96.80
  -1  -6   1 1035.92   90.67
  -1  -6   1  990.69   88.43
   1  -6  -1 1152.93  101.70
   1  -6  -1 1089.45   93.33
   1  -6  -1  997.87   83.72
  -1  -6  -1 1033.23   89.18
  -1  -6  -1  962.97   92.06
  -1  -6  -1 1064.51   87.89
  -1  -6  -1 1023.17   88.09
   1  -6   1 1023.66   95.58
   1  -6   1 1133.35   98.16
   1  -6   1 1096.52   98.45
  -1   6   1  696.21   60.70
  -1  -6   2  154.57   15.59
   1   6   2  204.63   14.72
   1   6   2  116.94   10.12
  -1  -6   2  167.24   16.73
  -1  -6   2  148.10   15.84
   1  -6  -2  140.30   14.20
  -1   6  -2  119.02   10.13
   1  -6  -2  160.14   13.55
   1  -6  -2  154.46   16.91
   1  -6  -2  167.20   14.60
  -1  -6  -2  161.91   13.81
  -1  -6  -2  143.84   12.19
  -1  -6  -2  155.14   15.21
  -1  -6  -2  176.99   14.86
   1  -6   2  214.06   19.01
   1  -6   2  143.48   11.89
   1  -6   2  158.34   16.58
   1  -6   2  163.31   25.06
   1  -6  -3  449.88   39.11
   1  -6  -3  395.52   32.41
  -1  -6   3  389.30   30.71
  -1  -6   3  423.76   38.26
  -1  -6   3  385.68   35.63
  -1  -6   3  404.18   36.18
   1  -6  -3  401.16   33.76
  -1  -6  -3  364.57   34.20
  -1  -6  -3  424.60   34.52
  -1  -6  -3  371.71   32.99
   1  -6   3  415.66   36.64
   1  -6   3  444.85   40.83
   1  -6   3  429.87   33.66
   1  -6   3  454.07   39.78
   1  -6  -4 1497.65  136.16
   1  -6  -4 1361.62  122.68
   1  -6  -4 1423.32  135.32
  -1  -6   4 1420.32  132.93
  -1  -6   4 1325.96  118.44
  -1  -6   4 1289.91  122.56
  -1  -6   4 1357.36  126.88
  -1   6  -4 1137.55  102.75
  -1  -6  -4 1382.14  124.48
  -1  -6  -4 1337.99  126.03
  -1  -6  -4 1428.69  128.24
  -1  -6  -4 1287.34  117.95
   1  -6   4 1327.47  120.77
   1  -6   4 1500.58  141.30
   1  -6   4 1437.25  135.01
   1  -6   4 1439.26  132.38
   1  -6  -5  498.47   42.51
  -1  -6   5  457.96   37.46
  -1  -6   5  545.80   49.57
  -1  -6   5  503.97   45.21
  -1   6  -5  439.26   35.78
   1  -6  -5  560.32   46.70
   1  -6  -5  483.42   42.32
   1  -6   5  480.00   43.67
  -1  -6  -5  524.34   43.79
   1   6  -5  409.47   37.81
  -1  -6  -5  442.21   38.45
  -1  -6  -5  495.99   43.76
   1  -6   5  466.72   40.16
   1  -6   5  512.76   48.41
   1  -6   5  517.87   48.38
   1  -6  -6  119.95   14.20
   1  -6  -6   99.98   10.71
  -1  -6   6  105.07   10.32
   1  -6  -6  110.14   10.91
   1  -6  -6  114.63   13.02
  -1  -6   6  116.18   15.01
  -1  -6   6  133.43   17.64
  -1   6  -6   98.28    9.69
  -1  -6  -6  116.64   12.92
  -1  -6  -6  117.55   13.12
   1   6  -6   93.64   12.81
  -1  -6  -6  105.58   12.48
   1  -6   6  119.07   16.54
   1  -6   6  109.62   12.48
   1  -6   6  109.26   15.04
   1  -6   6  110.64   16.05
   1  -6  -7 1893.73  176.92
   1  -6  -7 1860.93  177.23
   1  -6  -7 1773.13  172.91
   1  -6  -7 1688.73  167.81
  -1  -6   7 1947.98  193.18
  -1  -6   7 1599.51  153.52
  -1  -6   7 1808.66  176.64
  -1   6  -7 1601.59  152.89
   1   6  -7 1335.64  133.87
  -1  -6  -7 1593.83  156.89
  -1  -6  -7 1783.69  173.52
  -1  -6  -7 1642.20  162.97
   1  -6   7 1956.85  192.38
   1  -6   7 1715.66  166.16
   1  -6   7 1920.90  187.44
   1  -6   7 2047.27  200.86
   1  -6  -8  151.27   17.71
   1  -6  -8  149.75   20.25
  -1  -6   8  159.12   14.47
  -1  -6   8  147.43   15.92
  -1  -6   8  157.34   20.87
  -1   6  -8  129.80   13.21
  -1   6  -8  125.98   17.47
   1  -6  -8  139.81   15.29
  -1   6   8  148.80   13.79
  -1  -6  -8  132.44   14.62
   1   6  -8  128.25   15.16
  -1  -6  -8  149.04   16.38
  -1  -6  -8  138.51   16.22
   1  -6   8  147.69   18.40
   1  -6   8  161.95   19.36
   1  -6   8  145.92   16.07
   1  -6  -9  153.46   16.45
   1  -6  -9  148.03   15.85
   1  -6  -9  143.91   17.36
  -1  -6   9  149.32   20.18
  -1  -6   9  125.30   12.96
  -1  -6   9  150.42   16.20
  -1   6  -9  154.87   17.82
   1   6  -9  124.87   14.78
  -1  -6  -9  125.78   15.92
  -1  -6  -9  132.18   15.89
   1  -6   9  130.12   15.36
   1  -6   9  167.73   18.53
   1  -6   9  140.55   17.55
   1  -6 -10   76.55   12.17
   1  -6 -10   78.50   10.33
  -1  -6  10   75.93    9.37
  -1  -6  10   65.81    8.62
  -1  -6  10   81.24   14.16
  -1  -6  10   69.47    9.06
  -1   6 -10   77.02    9.26
  -1   6 -10   74.65   11.00
   1  -6 -10   82.22   10.89
  -1  -6 -10   69.65   11.52
  -1  -6 -10   68.19   11.05
   1   6 -10   67.39   10.54
   1  -6  10   74.53   10.99
   1  -6  10   84.34   11.59
   1  -6  10   79.84   12.49
   1  -6 -11  222.00   31.67
   1  -6 -11  208.88   20.47
  -1  -6  11  187.96   17.47
  -1  -6  11  221.28   24.16
  -1   6 -11  175.70   17.08
  -1   6 -11  200.30   20.34
  -1  -6  11  211.08   19.40
  -1   6  11  224.36   21.82
  -1  -6 -11  189.11   20.36
   1   6 -11  199.82   19.82
  -1  -6 -11  203.46   21.41
   1  -6  11  214.87   22.28
   1  -6  11  202.37   20.68
   1  -6  11  227.28   21.69
   1  -6 -12   25.23    7.46
   1  -6 -12   27.68    6.62
  -1  -6  12   30.13    5.75
  -1  -6  12   30.88    8.26
  -1  -6  12   27.99    5.24
  -1   6 -12   29.64    5.65
  -1  -6 -12   31.50    7.34
  -1  -6 -12   26.27    6.94
   1   6 -12   30.74    6.50
   1  -6  12   29.62    9.44
   1  -6  12   25.98    7.24
   1  -6  12   28.44    6.93
  -1   6  12   30.15    7.11
   1  -6 -13   71.72    9.79
   1  -6 -13   71.40   10.73
  -1  -6  13   72.14    7.94
  -1  -6  13   76.49    8.84
  -1  -6  13   81.24   11.68
  -1   6 -13   66.17    8.89
  -1  -6 -13   70.43   10.39
  -1   6  13   78.29   10.09
   1   6 -13   75.01   10.04
  -1  -6 -13   63.39    9.66
   1  -6  13   72.32    9.89
   1  -6  13   73.48   10.40
   1  -6 -14   65.07    8.58
   1  -6 -14   64.31    9.74
  -1  -6  14   74.72    9.21
   1   6  14   66.55    9.38
  -1   6 -14   54.31    7.72
  -1  -6 -14   63.84   13.84
   1   6 -14   63.71    9.04
   1  -6  14   68.99    9.85
   1  -6  14   65.02    8.91
   1  -7   0   11.93    7.29
   1  -7   0   11.07    5.35
  -1  -7   0   10.58    5.31
  -1  -7   0   33.15    5.83
  -1  -7   0   11.26    5.83
   1  -7  -1  699.52   64.66
   1  -7  -1  657.07   58.26
   1  -7  -1  725.96   63.36
  -1  -7   1  643.80   58.50
  -1  -7   1  593.33   55.29
  -1  -7   1  639.96   57.31
   1  -7   1  713.54   66.94
   1  -7   1  713.97   64.05
   1  -7   1  696.96   62.52
  -1  -7  -1  632.59   55.94
  -1  -7  -1  626.37   57.30
  -1  -7  -1  661.03   58.35
   1  -7  -2  372.31   32.18
   1  -7  -2  315.37   26.74
   1  -7  -2  398.35   37.70
   1  -7  -2  394.74   35.22
  -1  -7   2  371.02   34.88
  -1  -7   2  366.32   34.01
  -1  -7   2  342.71   33.11
   1  -7   2  379.39   35.74
   1  -7   2  388.05   38.90
   1  -7   2  372.25   35.84
  -1  -7  -2  365.26   31.87
  -1  -7  -2  332.83   31.47
  -1  -7  -2  344.43   29.36
   1  -7  -3  600.65   52.46
   1  -7  -3  776.90   69.58
  -1  -7   3  670.99   61.92
  -1  -7   3  645.03   60.45
  -1  -7   3  654.93   60.76
   1  -7   3  690.43   72.06
   1  -7   3  680.55   63.80
   1  -7   3  708.47   68.33
  -1  -7  -3  587.30   54.59
  -1  -7  -3  681.89   59.31
   1  -7  -4   74.21   10.81
   1  -7  -4   57.42    8.59
   1  -7  -4   60.43    9.55
  -1  -7   4   93.08   12.86
  -1  -7   4   80.86   20.40
   1  -7   4   69.70   12.87
   1  -7   4   64.41   11.68
   1  -7   4   68.19   23.15
  -1  -7  -4   74.34    9.57
   1   7  -4   66.35    9.66
   1  -7  -5  797.35   71.49
   1  -7  -5  874.72   76.21
   1  -7  -5  918.48   79.91
  -1  -7   5  809.34   76.50
  -1  -7   5  855.87   81.13
   1  -7   5  842.82   77.17
   1  -7   5  893.68   84.65
   1  -7   5  911.00   85.36
   1   7  -5  645.93   61.52
  -1  -7  -5  688.64   62.05
   1  -7  -6  355.42   30.02
   1  -7  -6  361.36   31.78
   1  -7  -6  338.01   31.54
  -1  -7   6  394.99   39.41
  -1  -7   6  368.42   35.63
   1  -7   6  393.18   39.08
   1  -7   6  385.53   38.72
  -1  -7  -6  334.60   34.90
  -1  -7  -6  347.19   30.45
   1   7  -6  320.33   30.55
   1  -7   6  362.99   34.98
   1  -7  -7  230.29   22.58
  -1   7  -7  190.98   23.12
   1  -7  -7  229.06   18.85
   1  -7  -7  226.39   20.44
  -1  -7   7  232.44   23.55
  -1  -7   7  246.23   27.20
   1  -7   7  249.24   26.31
   1  -7   7  239.53   24.04
   1  -7   7  146.87   15.19
  -1  -7  -7  210.85   20.18
  -1  -7  -7  215.09   20.28
   1   7  -7  187.06   19.03
  -1   7  -8    1.62    4.72
   1  -7  -8    2.72    3.50
  -1   7  -8    0.84    3.89
   1  -7  -8    2.32    4.02
  -1  -7   8    8.10    4.33
  -1  -7   8    3.06    5.53
   1  -7   8    3.08    4.85
   1  -7   8    2.05    2.93
   1  -7   8    7.17    4.40
  -1  -7  -8    0.72    6.03
   1   7  -8    3.64    3.44
  -1  -7  -8    2.41    3.22
  -1   7  -9  156.22   14.63
   1  -7  -9  180.76   19.14
   1  -7  -9  182.18   17.60
  -1   7  -9  168.18   19.64
  -1  -7   9  173.12   17.98
  -1  -7   9  194.05   22.98
   1  -7   9  198.49   20.96
   1  -7   9  191.63   20.45
   1  -7   9  165.73   16.14
  -1  -7  -9  171.09   17.50
   1   7  -9  158.42   16.24
  -1  -7  -9  155.49   16.28
   1  -7 -10   42.82    8.95
  -1   7 -10   54.54   14.23
  -1   7 -10   42.96    6.54
   1  -7 -10   44.62    9.98
   1  -7 -10   47.55    7.57
  -1  -7  10   57.46   11.31
  -1  -7  10   64.05    8.44
   1  -7  10   54.16   15.23
   1  -7  10   50.22    7.45
   1  -7  10   52.14    9.56
  -1  -7 -10   53.06    8.27
   1   7 -10   52.25    7.80
  -1  -7 -10   51.53    8.14
   1  -7 -11   23.49    4.99
   1  -7 -11   23.29    6.91
  -1   7 -11   25.26    6.01
  -1   7 -11   24.71    4.73
  -1  -7  11   27.00    7.89
   1  -7  11   27.40    6.92
  -1   7  11   28.55    6.09
   1  -7  11   24.05    5.38
   1  -7  11   26.10    6.36
  -1  -7 -11   25.41    6.12
   1   7 -11   24.77    5.73
  -1  -7 -11   24.03    9.65
   1  -7 -12  103.03   10.47
   1  -7 -12  101.23   12.53
  -1  -7  12  108.88   13.59
   1  -7  12  115.10   12.05
   1  -7  12  108.51   12.50
   1  -7  12   96.09    9.98
  -1   7  12  107.04   10.98
  -1  -7 -12  109.01   12.35
  -1  -7 -12  102.97   11.94
   1   7 -12  104.02   11.86
   1  -8   0  434.20   43.94
   1  -8   0  614.76   51.64
   1  -8   0  438.65   40.71
  -1  -8   0  459.86   42.85
  -1  -8   0  422.06   38.92
  -1  -8   0  376.23   36.86
   1  -8  -1  433.19   33.86
   1  -8  -1  231.79   22.94
   1  -8  -1  238.98   26.41
  -1  -8   1  230.32   24.76
  -1  -8   1  226.95   23.57
  -1  -8   1  208.17   22.57
   1  -8   1  241.58   24.66
   1  -8   1  372.23   31.01
   1  -8   1  233.65   36.69
  -1  -8  -1  206.43   19.75
  -1  -8  -1  236.74   23.42
  -1  -8  -1  193.90   20.70
   1  -8  -2  228.56   23.42
   1  -8  -2  145.37   15.41
  -1  -8   2  188.00   21.02
  -1  -8   2  180.90   19.65
   1  -8   2  201.59   20.34
   1  -8   2  207.34   21.89
   1  -8   2  212.74   24.55
   1   8  -2  121.41   13.90
  -1  -8  -2  200.90   19.73
   1  -8  -3  350.89   30.58
   1  -8  -3  358.39   33.00
  -1  -8   3  389.11   37.37
  -1  -8   3  376.10   35.44
   1  -8   3  384.82   36.95
   1  -8   3  392.37   39.96
   1  -8   3  363.49   33.55
  -1  -8  -3  381.61   33.43
   1   8  -3  274.56   26.81
   1  -8  -4  120.97   13.34
   1  -8  -4  114.75   12.36
  -1  -8   4  124.34   16.10
  -1  -8   4  124.64   16.71
   1  -8   4  120.57   16.57
   1  -8   4  126.35   18.80
   1  -8   4  114.32   14.06
   1   8  -4   88.09   10.90
   1  -8  -5   23.84    5.21
   1  -8  -5   23.04    7.41
   1  -8  -5   19.41    5.13
  -1  -8   5   23.24    8.30
  -1  -8   5   20.38    7.95
   1  -8   5   26.63    9.10
   1  -8   5   27.24    6.97
   1  -8   5   29.87    9.75
   1   8  -5   31.57    5.74
   1  -8  -6   24.06    5.41
   1  -8  -6   21.35    4.33
  -1   8  -6   19.67    8.31
   1  -8  -6   21.13    4.89
  -1  -8   6   25.30    7.79
  -1  -8   6   35.61    8.32
   1  -8   6   30.73    9.21
   1  -8   6    1.05    6.11
   1   8  -6   19.19    5.00
   1  -8  -7   70.39   11.84
  -1   8  -7   65.09   12.43
   1  -8  -7   70.24    9.49
  -1  -8   7   72.93   11.98
  -1  -8   7   78.48   12.98
   1  -8   7   85.88   11.56
   1  -8   7   90.31   14.03
  -1   8   7   71.97    7.61
   1   8  -7   59.80    8.26
   1  -8  -8   43.47    6.75
   1  -8  -8   43.91   11.41
  -1   8  -8   39.80    9.27
  -1  -8   8   54.44    9.28
  -1  -8   8   51.03   10.31
   1  -8   8   47.52   10.30
   1  -8   8   48.85    8.81
  -1  -8  -8   45.05    6.29
   1   8  -8   43.57    6.78
  -1   8  -9   51.86    9.48
   1  -8  -9   52.71    8.31
   1  -8  -9   45.33    6.65
  -1  -8   9   53.43   10.26
  -1  -8   9   55.49    8.41
   1  -8   9   56.05    8.89
   1  -8   9   58.21   10.35
  -1  -8  -9   37.85    6.47
  -1  -8  -9   48.01    6.51
   1   8  -9   44.03    6.78
  -1   8 -10   97.82   12.17
   1  -8 -10   95.13   11.82
  -1  -8  10  109.33   14.35
  -1   8  10   96.73   10.10
   1  -8  10  114.08   13.25
   1  -8  10  102.85   12.11
   1   8 -10  110.32   12.82
  -1  -8 -10  104.47   10.24
   1   8 -10   94.01   10.16
   1  -8 -11   16.36    4.66
  -1   8 -11   12.44    3.64
  -1  -8  11   18.85    5.64
   1  -8  11   16.54    4.44
   1  -8  11   15.53    4.21
  -1  -8 -11    4.48    1.82
   1   8 -11   15.93    3.89
  -1   9   0  130.19   16.77
   1  -9   0  370.07   33.24
   1  -9   0  204.59   22.77
  -1  -9   0  197.90   20.45
  -1  -9   0  181.71   17.33
  -1   9  -1  171.73   20.37
   1  -9  -1  253.52   23.16
  -1  -9   1  287.90   27.49
   1  -9  -1  297.60   37.92
  -1  -9   1  255.25   23.27
  -1   9   1  181.17   19.86
   1  -9   1  282.18   26.01
   1  -9   1  280.68   28.84
  -1  -9  -1  269.15   24.68
   1  -9  -2  436.31   36.09
  -1   9  -2  311.09   33.06
   1  -9  -2  465.67   40.46
  -1  -9   2  459.37   40.37
  -1  -9   2  488.41   44.29
   1  -9   2  415.90   36.92
   1  -9   2  489.85   46.28
  -1  -9  -2  447.32   38.68
   1   9  -2  303.82   27.62
  -1   9  -3   59.07   11.26
   1  -9  -3   93.17   10.79
   1  -9  -3   79.32    8.96
  -1  -9   3   89.06   13.10
  -1  -9   3   79.69   11.57
   1  -9   3   86.56   14.67
   1  -9   3   78.26    9.96
   1   9  -3   49.85    9.97
  -1   9  -4   55.44   10.21
   1  -9  -4   84.04    8.15
   1  -9  -4   65.76    7.07
  -1  -9   4   75.48   18.39
  -1  -9   4   73.53   10.84
   1  -9   4   18.38    6.67
   1  -9   4   82.64   13.13
   1   9  -4   47.51    6.52
  -1   9  -5    9.41    6.00
   1  -9  -5   13.58    3.70
   1  -9  -5   10.13    3.34
  -1  -9   5   13.21    6.52
  -1  -9   5   11.88    6.16
   1  -9   5   11.62    4.56
   1  -9   5   10.66    6.89
   1   9  -5   11.96    3.45
  -1   9  -6   50.62   10.23
   1  -9  -6   66.73    7.93
  -1  -9   6   60.74   10.71
  -1  -9   6   58.01   10.60
   1  -9   6   64.60   11.76
   1  -9   6   61.33    8.34
   1   9  -6   47.68    6.42
   1  -9  -7   34.82    8.12
   1  -9  -7   91.72    9.32
  -1   9  -7   70.99   11.20
  -1  -9   7   82.55   12.49
  -1  -9   7   87.90   11.82
   1  -9   7   86.91    9.62
   1  -9   7   99.49   13.26
   1   9  -7   60.41    6.87
  -1   9  -8  350.16   37.84
   1  -9  -8  177.03   24.28
  -1  -9   8  395.88   34.44
   1  -9   8  393.44   30.30
   1  -9   8  415.76   41.78
   1   9  -8  179.50   21.58
  -1   9  -9   54.85    8.91
  -1  -9   9   69.99   11.21
   1  -9   9   60.68    9.46
   1  -9   9   60.94    7.35
   1   9  -9   65.47    9.02
   1 -10   0  580.89   50.53
   1 -10   0  564.98   45.94
  -1 -10   0  543.76   48.31
  -1  10  -1    0.94    2.47
   1 -10  -1   -0.27    1.74
   1 -10  -1    1.54    2.61
  -1 -10   1    1.19    1.89
  -1 -10   1    1.75    2.81
   1 -10   1    1.90    2.83
  -1 -10  -1    0.71    2.32
   1 -10  -2  139.97   11.68
  -1  10  -2  104.70   12.28
   1 -10  -2  166.39   14.45
  -1 -10   2  165.77   14.62
  -1 -10   2  162.41   16.25
   1 -10   2  145.56   12.69
   1 -10   2  164.65   17.31
  -1 -10  -2   64.02   12.01
  -1  10  -3  105.57   12.90
   1 -10  -3  124.49   10.56
   1 -10  -3  132.31   11.41
  -1 -10   3  141.33   15.70
  -1 -10   3  133.81   13.11
   1 -10   3  141.85   12.04
   1 -10   3  162.78   17.56
   1 -10  -4  115.34   10.34
  -1  10  -4  113.66   13.52
   1 -10  -4  142.55   11.36
  -1 -10   4  155.35   16.54
  -1 -10   4  147.09   14.24
   1 -10   4  153.22   17.32
   1 -10   4  142.79   15.83
  -1  10  -5  134.05   14.99
  -1 -10   5  184.31   18.81
  -1 -10   5  161.98   15.64
   1 -10   5  189.33   19.73
   1 -10   5  132.28   10.90
  -2   0   0 1626.75  138.72
  -2   0   0 1393.20  117.63
  -2   0   0 1490.06  128.24
  -2   0   0 1554.01  132.72
  -2   0   0 1366.93  119.38
  -2   0   0 1643.88  143.77
  -2   0   0 1477.38  120.39
   2   0   0 1554.35  132.12
   2   0   0 1696.64  140.74
   2   0   0 1686.12  141.99
   2   0   0 2096.89  180.85
   2   0   0 1734.74  148.02
   2   0  -1 4609.99  485.09
  -2   0  -1 4423.82  452.83
  -2   0  -1 4488.77  472.10
  -2   0  -1 4371.45  455.97
  -2   0  -1 4499.02  478.87
  -2   0  -1 3842.24  409.68
   2   0   1 4656.50  487.64
   2   0   1 4630.52  478.86
   2   0   1 5990.07  633.54
   2   0   1 4866.54  508.24
   2   0   1 5254.49  557.09
  -2   0   1 3209.75  334.77
  -2   0   1 4020.27  424.14
  -2   0   1 4218.40  433.41
  -2   0   1 4569.37  477.95
  -2   0   1 3780.96  400.46
   2   0  -1 4554.28  473.27
   2   0  -1 4905.34  515.75
   2   0  -1 4224.82  442.27
   2   0  -1 4744.82  490.59
   2   0  -1 4627.16  484.10
   2   0  -1 5663.33  595.26
  -2   0  -1 3624.82  374.86
  -2   0  -1 4348.13  455.67
  -2   0   1 3652.99  385.03
   2   0   1 4472.09  467.83
  -2   0  -2   96.39    7.79
  -2   0  -2   88.35    7.12
  -2   0  -2   80.93    4.43
  -2   0  -2   88.69    7.06
  -2   0  -2   82.61    5.94
  -2   0  -2   88.72   13.75
  -2   0  -2   74.50    7.61
   2   0   2   94.32    7.33
   2   0   2  101.21    7.26
   2   0   2   90.39    7.31
   2   0   2  103.46    9.15
   2   0   2  117.03   10.93
   2   0   2   98.14    9.87
   2   0   2  112.61    8.82
  -2   0   2   75.38    6.78
  -2   0   2   85.35    5.53
  -2   0   2   92.24    7.04
  -2   0   2   88.29    7.76
   2   0  -2   96.89    6.86
   2   0  -2  104.07    9.05
   2   0  -2   91.90    8.85
   2   0  -2  111.92    6.96
   2   0  -2   86.17    7.52
   2   0  -2  116.34    8.87
   2   0  -2  107.19   10.81
  -2   0   2   80.91    9.02
  -2   0   2   72.51    5.61
   2   0  -2  121.08    8.80
  -2   0  -3 2127.63  198.74
   2   0  -3 2394.20  220.06
  -2   0   3 1885.33  174.32
   2   0  -3 2167.39  196.77
  -2   0  -3 2070.89  175.03
  -2   0  -3 2132.53  193.23
  -2   0  -3 2134.24  193.83
  -2   0  -3 2073.80  182.78
  -2   0  -3 2091.35  191.00
   2   0   3 2279.22  205.13
   2   0   3 2430.42  213.30
   2   0   3 2377.42  214.59
   2   0   3 2443.02  224.26
   2   0   3 2761.25  255.83
   2   0   3 2283.63  207.71
  -2   0   3 1717.92  155.91
  -2   0   3 1521.96  141.75
  -2   0   3 2341.44  210.07
  -2   0   3 2090.30  188.39
   2   0  -3 2276.63  202.53
   2   0  -3 2213.09  202.63
   2   0  -3 2882.30  257.99
  -2   0   3 1961.55  175.18
   2   0  -3 2004.53  182.76
   2   0  -3 2471.47  230.10
   2   0   3 2435.78  218.12
   2   0  -3 1868.57  165.26
  -2   0  -3 1711.95  160.30
   2   0  -4 1929.39  174.94
   2   0  -4 2049.61  179.15
   2   0  -4 2594.87  228.08
  -2   0  -4 1866.67  170.06
  -2   0  -4 1912.14  172.13
  -2   0  -4 1913.77  178.02
  -2   0  -4 1600.15  148.38
  -2   0  -4 1599.70  148.29
   2   0   4 2104.24  184.13
   2   0   4 2211.54  198.02
   2   0   4 2169.38  193.82
   2   0   4 2073.01  189.36
   2   0   4 2326.09  214.96
   2   0   4 2076.42  188.30
  -2   0   4 1799.04  160.15
   2   0  -4 2147.96  196.65
   2   0  -4 2279.71  211.45
  -2   0   4 1422.53  132.26
  -2   0   4 2050.48  182.43
   2   0  -4 2116.39  189.56
   2   0  -4 1917.38  168.80
   2   0  -4 1980.06  174.67
  -2   0   4 1737.47  160.32
  -2   0   4 1684.56  151.68
  -2   0  -4 1891.19  170.31
   2   0  -4 2025.92  184.56
   2   0  -4 1950.78  176.08
   2   0   4 2066.50  184.45
  -2   0  -5 1323.62  118.10
   2   0  -5 1488.05  129.26
  -2   0  -5 1103.29   96.68
  -2   0  -5 1279.03  108.29
  -2   0  -5 1236.61  107.25
  -2   0  -5 1156.12  100.74
  -2   0  -5 1306.34  110.64
   2   0   5 1349.41  113.34
   2   0   5 1541.27  130.55
   2   0   5 1501.97  127.08
   2   0   5 1584.20  139.19
   2   0   5 1425.93  122.31
   2   0   5 1426.35  123.61
  -2   0   5 1161.64   99.33
  -2   0   5 1194.03  104.97
   2   0  -5 1478.29  120.55
  -2   0   5 1230.35  103.66
   2   0  -5 1422.96  121.07
  -2   0   5 1398.99  116.76
   2   0  -5 1304.13  112.84
   2   0  -5 1129.76   95.16
   2   0  -5 1446.81  121.09
   2   0  -5 1267.57  104.63
  -2   0   5  965.05   86.12
   2   0  -5 1511.92  134.12
   2   0  -5 1399.35  120.77
   2   0  -5 1752.93  142.57
   2   0   5 1450.58  119.56
   2   0   6  467.44   38.22
  -2   0   6  281.83   24.16
  -2   0   6  408.06   28.85
  -2   0  -6  381.13   28.64
  -2   0  -6  338.99   26.23
  -2   0  -6  374.64   29.83
  -2   0  -6  332.85   25.98
   2   0   6  384.78   28.06
   2   0   6  389.95   30.75
   2   0   6  436.80   33.43
   2   0   6  436.73   32.53
   2   0   6  388.82   30.90
   2   0   6  402.19   31.55
   2   0  -6  302.51   23.01
  -2   0   6  391.21   31.83
   2   0  -6  412.97   30.04
  -2   0   6  350.52   28.60
   2   0  -6  419.83   28.52
   2   0  -6  389.92   31.23
  -2   0   6  248.48   24.75
  -2   0   6  352.39   27.32
   2   0  -6  359.10   25.19
   2   0  -6  403.04   32.11
  -2   0  -6  371.93   30.55
   2   0  -6  410.98   31.52
  -2   0  -6  391.84   33.13
  -2   0  -7 2185.51  208.04
  -2   0  -7 1968.33  188.71
  -2   0  -7 2291.85  222.31
   2   0   7 2366.92  223.32
   2   0   7 2638.79  250.65
   2   0   7 2622.92  251.00
   2   0   7 2673.71  261.59
   2   0   7 2653.33  248.80
   2   0   7 2500.02  239.45
   2   0   7 2431.99  234.76
   2   0  -7 2135.64  199.25
  -2   0   7 2352.67  229.14
   2   0  -7 2439.87  235.65
  -2   0   7 2551.77  244.18
  -2   0   7 1611.02  160.33
  -2   0   7 2296.59  217.02
  -2   0   7 2448.07  239.31
   2   0  -7 2289.33  222.79
  -2   0   7 2100.21  205.36
  -2   0   7 2218.00  212.00
   2   0  -7 2641.57  250.97
   2   0  -7 2501.49  238.76
   2   0  -7 2275.90  211.11
  -2   0  -7 2168.89  208.20
  -2   0   7 1974.40  188.63
  -2   0  -7 2320.35  229.05
  -2   0  -8    7.24    2.45
  -2   0   8    9.82    3.94
   2   0  -8   16.16    2.23
   2   0  -8    9.82    4.76
  -2   0  -8   12.89    4.86
  -2   0  -8    8.95    3.25
  -2   0  -8    9.85    5.30
  -2   0  -8    8.43    2.76
   2   0   8    9.02    3.38
   2   0   8    8.54    4.41
   2   0   8    9.47    2.97
  -2   0   8    5.60    3.35
  -2   0   8   12.76    7.30
   2   0  -8    8.06    2.00
   2   0  -8    9.28    4.56
   2   0  -8    8.96    2.90
   2   0  -8   15.34    4.32
  -2   0   8   10.81    2.56
   2   0   8   20.84    4.07
  -2   0  -9  555.81   46.27
  -2   0  -9  565.37   50.27
  -2   0  -9  543.78   50.50
   2   0   9  662.21   54.68
   2   0   9  653.89   57.46
   2   0   9  590.25   50.53
  -2   0   9  591.42   51.95
   2   0  -9  622.95   48.27
   2   0  -9  587.71   49.34
  -2   0   9  591.03   49.92
  -2   0   9  555.68   46.70
   2   0  -9  574.97   48.95
   2   0  -9  557.74   49.50
  -2   0   9  603.24   51.92
  -2   0 -10  232.74   19.96
  -2   0 -10  233.32   25.30
   2   0  10  287.19   23.78
   2   0  10  261.55   22.85
   2   0  10  259.14   24.16
   2   0 -10  241.94   22.27
  -2   0  10  242.27   23.31
   2   0 -10  155.90   21.36
  -2   0  10  247.08   24.29
  -2   0 -10  240.83   33.45
  -2   0 -11  602.72   53.02
  -2   0 -11  622.55   61.63
  -2   0 -11  647.16   62.55
   2   0  11  765.31   65.13
   2   0  11  745.19   65.46
   2   0  11  701.88   62.84
   2   0 -11  649.25   61.59
  -2   0  11  673.69   61.19
   2   0 -11  644.17   58.32
  -2   0  11  677.33   72.85
  -2   0  11  680.34   61.41
  -2   0 -12  184.79   22.49
  -2   0 -12  154.05   21.26
   2   0  12  191.25   18.26
   2   0  12  181.00   18.39
   2   0  12  179.11   18.87
  -2   0  12  165.02   20.64
  -2   0  12  164.40   19.19
   2   0 -12  163.56   20.23
  -2   0  12  183.68   20.33
   2   0 -12  154.01   17.23
  -2   0 -13   11.38    6.29
  -2   0 -13   10.59    6.31
   2   0  13    0.02    3.96
   2   0  13    3.22    3.96
   2   0  13    3.30    4.06
  -2   0  13    2.74    5.49
  -2   0  13   11.91    5.24
  -2   0  13    3.74    4.85
   2   0 -13    5.31    4.48
   2   0 -13    6.08    5.88
  -2   0 -14    6.89    6.25
  -2   0 -14    6.18    6.52
   2   0  14    7.87    3.81
   2   0  14    8.70    3.96
   2   0 -14    7.59    5.98
  -2   0  14    6.87    5.42
   2   0 -14    6.40    4.50
  -2   0  14    6.67    5.99
  -2   0  14    8.96    4.62
   2   0  14    7.98    4.06
  -2   0 -15   20.64    7.51
  -2   0 -15   18.47    7.79
   2   0  15   21.33    4.62
   2   0  15   29.31    5.58
   2   0  15   24.16    5.11
  -2   0  15   20.53    6.49
   2   0 -15   20.09   12.45
  -2   0  15   24.28    7.36
   2   0 -15   25.50    9.66
  -2   0  15   25.92    5.87
  -2   0 -16  232.23   23.99
  -2   0 -16  215.94   22.90
  -2   0  16  244.39   22.04
   2   0 -16  245.43   24.29
  -2   0  16  238.97   18.87
  -2   0  16  404.77   39.77
   2   0 -16  226.72   20.02
  -2  -1   0  781.93   59.31
  -2   1   0  831.35   66.21
   2  -1   0  898.84   68.76
  -2  -1   0  823.99   64.54
  -2  -1   0  722.34   53.67
  -2  -1   0  852.73   68.88
  -2  -1   0  671.53   49.77
  -2  -1   0  880.00   70.38
   2   1   0  882.13   69.41
   2   1   0 1133.15   89.17
   2   1   0 1036.35   81.54
   2   1   0  880.45   66.09
   2  -1   0  926.58   65.26
  -2   1   0  870.06   68.60
  -2   1   0  851.64   63.73
   2  -1   0  969.04   75.52
   2  -1   0  987.72   73.25
  -2   1   0  853.46   66.64
   2  -1   0  923.61   68.83
   2  -1   0  902.33   74.30
  -2   1   0  667.12   51.97
   2   1   0  914.82   70.67
  -2  -1   0  776.85   62.32
  -2  -1   1  324.81   21.78
  -2  -1   1  410.32   25.88
   2   1   1  375.86   27.50
   2  -1  -1  325.32   21.91
   2   1   1  364.22   25.98
   2   1   1  609.83   42.53
   2   1   1  380.76   26.03
  -2  -1   1  319.89   18.47
  -2  -1   1  340.74   19.64
  -2  -1   1  372.43   26.35
  -2  -1   1  341.60   25.44
  -2  -1   1  363.44   24.97
   2  -1  -1  375.09   26.32
  -2   1  -1  331.05   22.73
   2  -1  -1  365.83   26.84
  -2   1  -1  334.42   22.60
   2  -1  -1  370.60   27.25
   2  -1  -1  377.12   22.10
  -2   1  -1  440.16   31.26
   2  -1  -1  352.35   24.19
   2  -1  -1  432.11   28.97
  -2   1  -1  349.05   26.64
   2  -1  -1  386.87   27.08
  -2   1  -1  347.50   25.55
  -2   1  -1  344.51   26.19
  -2   1   1  325.65   22.35
  -2  -1  -1  335.32   20.42
  -2  -1  -1  365.92   28.53
  -2  -1  -1  307.86   19.22
  -2  -1  -1  378.20   27.37
  -2  -1  -1  353.88   25.56
  -2  -1  -1  301.79   23.65
   2   1  -1  373.29   24.31
   2   1  -1  375.82   27.79
   2   1  -1  404.35   28.59
   2   1  -1  313.65   21.50
   2   1  -1  363.91   27.19
   2   1  -1  338.41   25.20
   2   1  -1  478.03   34.24
   2  -1   1  412.13   31.19
  -2   1   1  294.79   22.92
   2  -1   1  371.87   27.14
  -2   1   1  311.52   22.77
   2  -1   1  380.67   23.88
  -2   1   1  354.46   25.71
   2  -1   1  361.01   23.92
  -2   1   1  286.79   21.52
   2  -1   1  385.93   28.04
   2  -1   1  373.29   26.52
  -2  -1  -1  362.78   24.42
  -2  -1   2 4084.45  423.06
  -2  -1   2 4422.54  459.06
   2   1   2 4249.74  443.38
   2   1   2 4756.21  492.38
   2   1   2 4489.56  464.26
   2   1   2 5486.11  574.07
  -2  -1   2 3757.58  378.58
  -2  -1   2 3488.60  359.12
  -2  -1   2 3719.30  374.62
  -2  -1   2 3988.33  416.19
  -2  -1   2 3911.48  400.23
  -2  -1   2 4076.37  424.90
  -2   1  -2 4104.87  439.73
  -2   1  -2 3878.49  399.63
   2  -1  -2 4542.42  472.43
   2  -1  -2 4330.93  456.57
   2  -1  -2 4107.17  423.79
   2  -1  -2 4578.26  473.11
   2  -1  -2 4738.02  498.54
  -2   1  -2 3979.92  418.42
   2  -1  -2 4103.35  408.29
  -2   1  -2 2917.77  312.03
   2  -1  -2 4116.02  422.38
  -2   1  -2 3361.44  357.80
  -2   1  -2 3760.58  385.61
   2  -1  -2 4290.02  438.12
   2  -1  -2 4056.31  422.45
  -2  -1  -2 4146.30  432.19
   2   1  -2 4184.01  435.06
  -2  -1  -2 4215.67  440.18
  -2  -1  -2 4102.66  424.42
  -2  -1  -2 3649.84  384.35
  -2  -1  -2 4195.12  442.31
   2   1  -2 4206.89  427.42
   2   1  -2 4383.00  453.34
   2   1  -2 4439.92  465.66
   2   1  -2 3556.80  368.37
   2   1  -2 4921.74  519.02
   2   1  -2 5257.31  546.97
   2   1  -2 4252.96  451.03
  -2   1   2 3065.12  325.82
   2  -1   2 4748.43  484.57
   2  -1   2 4628.89  485.67
   2  -1   2 4435.89  462.27
   2  -1   2 4969.39  520.09
   2  -1   2 4249.95  441.04
  -2   1   2 4205.88  443.73
  -2   1   2 3688.41  381.85
  -2   1   2 3677.27  382.69
  -2   1   2 3334.91  352.60
   2  -1   2 4646.28  475.18
   2  -1   2 4094.19  419.31
  -2  -1   3 4342.71  450.53
   2   1   3 4610.62  476.24
   2   1   3 4255.88  449.37
   2   1   3 4433.83  441.58
   2   1   3 5934.71  627.41
   2   1   3 4360.01  450.68
  -2  -1   3 3124.52  323.27
  -2  -1   3 3602.98  365.05
  -2  -1   3 3065.84  318.17
  -2  -1   3 3875.98  402.78
  -2  -1   3 3858.87  391.74
  -2  -1   3 4086.05  422.47
  -2   1  -3 3921.90  410.90
  -2   1  -3 3848.39  396.43
  -2   1  -3 4005.55  422.19
  -2   1  -3 3472.95  367.92
   2  -1  -3 4209.36  436.42
   2  -1  -3 4331.39  432.29
   2  -1  -3 4014.44  416.34
   2  -1  -3 4054.10  418.49
   2  -1  -3 4043.23  416.29
  -2   1  -3 3094.06  328.69
   2  -1  -3 4123.25  423.03
   2  -1  -3 4447.01  441.35
   2  -1  -3 4090.05  417.71
  -2   1  -3 3907.05  403.02
   2  -1  -3 4498.29  467.17
  -2  -1   3 3230.29  327.92
  -2   1  -3 3835.57  389.70
   2   1  -3 4084.67  424.01
  -2  -1  -3 3973.93  414.00
  -2  -1  -3 3585.54  376.73
  -2  -1  -3 3940.67  406.40
   2   1  -3 4320.48  452.55
   2   1  -3 4314.87  446.92
   2   1  -3 3697.52  383.45
   2   1  -3 4218.99  439.53
   2   1  -3 4703.38  495.47
   2   1  -3 5151.09  532.35
   2  -1   3 4572.80  468.47
   2  -1   3 4694.62  492.18
   2  -1   3 4848.65  494.93
  -2   1   3 4141.58  429.84
  -2   1   3 3432.10  362.42
  -2   1   3 3732.84  386.93
   2  -1   3 4299.50  445.16
  -2   1   3 2810.84  299.64
   2  -1   3 4715.97  491.09
   2  -1   3 4352.20  451.90
   2  -1   3 4153.37  423.10
  -2   1   3 3683.62  378.36
  -2  -1  -3 3932.62  410.63
  -2  -1  -3 3938.64  415.73
   2   1   4 1398.29  115.09
  -2  -1   4 1087.21   92.54
  -2   1  -4 1091.73   96.57
   2   1   4 1439.37  122.92
   2   1   4 1494.28  121.62
   2   1   4 1455.63  122.85
   2   1   4 1778.15  153.11
   2   1   4 1391.94  118.60
  -2  -1   4 1272.20  104.03
  -2  -1   4 1205.26   99.10
  -2  -1   4 1282.87  110.17
  -2  -1   4 1291.48  110.47
  -2  -1   4 1235.47  100.45
  -2  -1   4 1301.06  108.22
  -2   1  -4 1339.18  115.44
  -2   1  -4 1325.35  116.61
  -2   1  -4 1451.21  116.80
  -2   1  -4 1270.52  106.48
  -2   1  -4 1393.08  120.55
   2  -1  -4 1409.51  123.55
   2  -1  -4 1360.18  113.28
   2  -1  -4 1482.24  117.14
   2  -1  -4 1535.69  134.34
   2  -1  -4 1506.97  119.89
   2  -1  -4 1420.61  116.73
  -2   1  -4 1326.40  111.93
   2  -1  -4 1444.25  123.00
   2  -1  -4 1334.15  114.18
  -2  -1   4  995.39   86.03
   2  -1   4 1498.92  125.34
  -2  -1  -4 1314.39  112.82
  -2  -1  -4 1328.17  109.58
  -2  -1  -4 1300.67  114.84
  -2  -1  -4 1315.65  114.32
  -2  -1  -4 1301.67  113.32
  -2  -1  -4 1261.74  109.13
   2   1  -4 1429.60  124.41
   2   1  -4 1195.52  102.42
   2   1  -4 1441.82  123.97
   2   1  -4 1513.11  131.55
   2   1  -4 1566.21  138.19
   2   1  -4 1410.50  119.95
   2  -1   4 1401.94  114.36
   2  -1   4 1577.21  134.75
   2  -1   4 1618.88  133.72
   2  -1   4 1651.17  143.32
   2  -1   4 1642.47  141.06
   2  -1   4 1442.51  122.52
  -2   1   4  941.65   85.11
  -2   1   4 1409.39  119.47
  -2   1   4 1429.64  123.06
  -2   1   4 1377.23  111.70
  -2   1   4 1219.83  107.23
  -2   1   4 1083.92   93.06
  -2   1   4 1269.49  112.20
   2   1  -4 1751.97  146.08
  -2  -1   5 1606.92  142.96
  -2   1  -5 1735.66  160.63
   2   1   5 1879.51  170.85
   2   1   5 2013.03  181.95
   2   1   5 1867.74  171.67
   2   1   5 2235.59  204.95
   2   1   5 2123.96  185.31
  -2  -1   5 1744.29  158.61
  -2  -1   5 1725.18  152.74
  -2  -1   5 1709.86  156.30
  -2  -1   5 1789.91  169.84
  -2  -1   5 1738.44  151.76
  -2   1  -5 1566.08  145.53
  -2   1  -5 1725.93  148.47
  -2   1  -5 1887.25  170.79
  -2   1  -5 1883.24  172.48
  -2   1  -5 1873.49  175.10
   2  -1  -5 2183.02  190.66
   2  -1  -5 1929.74  171.25
   2  -1  -5 1846.21  157.94
   2  -1  -5 1948.31  177.15
   2  -1  -5 2153.27  199.65
   2  -1  -5 1974.52  178.19
   2  -1  -5 2045.71  185.04
   2  -1  -5 1980.97  176.55
  -2   1  -5 1779.25  159.37
   2   1   5 2023.39  179.15
  -2  -1  -5 1768.77  163.78
  -2  -1  -5 1848.17  164.18
  -2  -1  -5 1829.49  166.52
  -2  -1  -5 1788.94  165.86
  -2  -1  -5 1777.02  166.04
  -2  -1  -5 1677.60  153.85
   2   1  -5 1862.16  166.10
   2   1  -5 1967.16  180.23
   2   1  -5 2001.84  182.49
   2   1  -5 2220.45  207.12
   2   1  -5 2538.69  224.49
   2   1  -5 1929.06  174.63
   2  -1   5 1970.13  172.69
   2  -1   5 2184.57  201.78
   2  -1   5 2307.18  207.72
   2  -1   5 2219.58  201.66
   2  -1   5 2072.95  184.21
   2  -1   5 2057.20  187.68
   2  -1   5 1969.21  184.11
  -2   1   5 2006.05  185.48
  -2   1   5 1231.06  118.35
  -2   1   5 1621.34  151.33
  -2   1   5 1970.85  181.20
  -2   1   5 1645.70  149.58
  -2   1   5 1590.25  145.53
   2   1  -5 1784.00  163.38
  -2  -1   6  509.69   41.21
   2  -1  -6  591.14   40.99
   2   1   6  670.72   57.86
   2   1   6  583.80   47.44
   2   1   6  638.31   47.59
   2   1   6  649.11   47.18
  -2  -1   6  542.57   43.76
  -2  -1   6  528.28   39.80
  -2  -1   6  538.57   40.43
  -2  -1   6  511.02   36.50
  -2  -1   6  542.45   43.77
  -2   1  -6  510.79   41.00
  -2   1  -6  523.93   39.23
  -2   1  -6  574.26   46.05
  -2   1  -6  553.50   46.85
  -2   1  -6  495.35   40.47
   2  -1  -6  600.93   45.60
   2  -1  -6  634.37   46.09
   2  -1  -6  595.22   47.35
   2  -1  -6  593.99   46.45
   2  -1  -6  586.85   44.26
   2  -1  -6  656.32   53.99
   2  -1  -6  554.53   44.67
   2   1   6  575.69   44.85
  -2   1  -6  568.00   44.65
   2   1  -6  618.23   48.69
   2  -1   6  652.57   51.79
  -2  -1  -6  507.01   40.23
  -2  -1  -6  508.76   42.67
  -2  -1  -6  558.45   44.48
  -2  -1  -6  552.51   46.55
  -2  -1  -6  524.36   41.07
   2   1  -6  594.61   44.83
   2   1  -6  593.21   48.18
   2   1  -6  714.51   52.22
   2   1  -6  592.35   46.13
   2  -1   6  573.26   41.75
   2  -1   6  643.19   48.57
   2  -1   6  706.35   55.46
   2  -1   6  641.94   50.75
   2  -1   6  672.17   54.84
   2  -1   6  610.54   47.95
  -2   1   6  369.63   33.34
  -2   1   6  589.59   48.14
  -2   1   6  485.83   38.88
  -2   1   6  562.52   44.01
  -2   1   6  606.89   46.86
  -2   1   6  504.13   42.33
  -2  -1  -6  621.92   50.17
   2   1  -6  512.41   41.97
  -2   1  -7   46.25    5.54
   2   1   7   48.25    6.09
   2   1   7   47.67    7.51
   2   1   7   55.62    5.48
   2   1   7   47.07    7.51
   2   1   7   60.27    8.99
   2   1   7   52.51    5.08
  -2  -1   7   42.68    7.41
  -2  -1   7   42.35    4.86
  -2  -1   7   36.14    7.65
  -2  -1   7   53.76    8.37
  -2  -1   7   40.87    6.66
  -2  -1   7   41.77    7.00
  -2   1  -7   50.85    6.92
  -2   1  -7   47.16    6.80
  -2   1  -7   45.48    8.30
  -2   1  -7   37.47    5.57
   2  -1  -7   47.60    5.03
   2  -1  -7   49.30    7.03
   2  -1  -7   48.23    6.90
   2  -1  -7   52.62    6.09
   2  -1  -7   47.68    7.28
  -2   1  -7   44.34    4.30
  -2  -1  -7   53.80    7.93
  -2  -1  -7   46.87    7.90
  -2  -1  -7   44.57    7.83
  -2  -1  -7   66.45    8.72
   2   1  -7   53.21    5.03
   2   1  -7   45.11    7.06
   2   1  -7   58.46    6.64
   2  -1   7   52.72    6.95
   2  -1   7   55.84    6.18
   2  -1   7   56.18    7.77
   2  -1   7   63.73    8.82
   2  -1   7   51.50    7.04
   2  -1   7   48.15    4.30
  -2   1   7   41.78    7.06
  -2   1   7   50.49    5.96
  -2   1   7   42.99    5.87
  -2   1   7   33.56    6.41
  -2   1   7   50.44    7.76
  -2   1   7   51.74    7.27
  -2   1   7   45.54    7.58
   2  -1   7   56.80    8.14
  -2  -1  -7   42.35    7.16
   2   1  -7   51.70    6.58
   2   1  -7   46.63    7.50
  -2  -1  -7   49.26    6.43
   2  -1  -8 1207.57  106.43
   2   1   8 1254.17  108.98
   2   1   8 1286.23  109.76
   2   1   8 1351.00  114.26
  -2  -1   8 1176.13  104.96
  -2  -1   8 1107.16   95.59
  -2  -1   8 1186.56  105.48
  -2   1  -8 1064.27   93.25
  -2   1  -8  990.61   85.32
  -2   1  -8 1128.22  104.96
  -2   1  -8 1119.51   99.91
   2  -1  -8 1194.87  106.67
   2  -1  -8 1010.64   90.37
   2  -1  -8 1093.14   98.73
  -2   1  -8 1127.79  100.97
   2  -1  -8 1088.97   94.01
  -2  -1   8 1205.44  104.69
   2  -1   8 1277.83  112.35
  -2  -1  -8 1110.89   96.95
  -2  -1  -8 1161.74  106.30
  -2  -1  -8 1031.99   95.57
  -2  -1  -8 1105.43  102.56
  -2  -1  -8 1175.17  104.17
  -2  -1  -8 1070.18   92.20
   2   1  -8 1260.53  111.49
   2   1  -8 1328.35  112.39
   2   1  -8 1168.95  102.19
   2   1  -8 1182.35  106.93
   2  -1   8 1334.44  115.24
   2  -1   8 1396.07  123.30
   2  -1   8 1298.86  113.85
   2  -1   8 1237.22  103.55
  -2   1   8 1191.50  103.82
  -2   1   8 1206.93  105.10
  -2   1  -9  476.43   44.70
   2   1   9  588.04   46.57
   2   1   9  612.56   48.06
  -2  -1   9  494.17   43.41
  -2  -1   9  484.11   42.37
  -2  -1   9  503.93   41.98
  -2   1  -9  465.44   41.28
  -2   1  -9  491.97   40.70
  -2   1  -9  428.78   35.04
   2  -1  -9  485.88   39.49
   2  -1  -9  488.08   42.53
   2  -1  -9  497.65   42.54
  -2  -1  -9  482.60   41.02
  -2  -1  -9  440.76   40.61
  -2  -1  -9  471.42   43.70
   2   1  -9  569.20   44.51
   2   1  -9  486.35   43.72
   2  -1   9  571.45   46.51
   2  -1   9  587.36   49.95
   2  -1   9  534.17   44.96
  -2   1   9  502.77   42.81
  -2   1   9  481.60   40.52
   2   1  -9  514.59   43.03
  -2  -1  -9  469.73   43.07
   2   1  10   30.60    5.22
   2   1  10   30.78    7.90
   2   1  10   37.29    5.73
  -2  -1  10   27.79    8.27
  -2  -1  10   27.79    6.70
  -2   1 -10   21.75    8.62
   2  -1 -10   27.64    7.15
   2  -1 -10   26.14    5.19
   2  -1 -10   30.14    7.65
  -2   1 -10   25.24    7.55
  -2  -1  10   48.46    8.47
  -2  -1 -10   24.77    5.94
  -2  -1 -10   29.42    8.65
   2   1 -10   27.70    6.22
   2   1 -10   45.23    5.33
   2  -1  10   30.39   10.54
   2  -1  10   29.36    7.75
  -2   1  10   32.57    7.40
  -2   1  10   26.72    7.62
  -2   1  10   36.38    7.65
   2  -1  10   26.15    6.23
  -2  -1 -10   29.61    8.71
   2   1 -10   34.39    9.18
   2   1  11  435.80   40.41
   2   1  11  535.42   42.84
  -2  -1  11  434.97   40.91
  -2  -1  11  458.43   42.71
  -2  -1  11  431.11   38.97
  -2   1 -11  385.47   37.90
  -2   1 -11  391.49   40.47
   2  -1 -11  355.87   31.21
   2  -1 -11  423.38   38.87
   2  -1 -11  412.11   39.06
  -2  -1 -11  392.48   35.22
  -2  -1 -11  403.62   40.64
  -2  -1 -11  404.81   41.02
   2   1 -11  438.86   38.47
   2   1 -11  414.44   41.09
   2   1 -11  439.46   39.73
   2  -1  11  464.46   42.65
   2  -1  11  435.93   37.98
   2  -1  11  459.18   39.72
  -2   1  11  444.55   40.06
  -2   1  11  413.08   38.87
  -2   1  11  407.32   38.30
  -2  -1  12   92.51   12.83
  -2   1 -12   76.86   21.43
   2   1  12   99.25   10.57
   2   1  12   86.87   12.87
  -2  -1  12   90.55   14.12
  -2  -1  12   89.51   14.45
  -2   1 -12   82.41   15.07
   2  -1 -12   85.14   12.50
   2  -1 -12   78.90   13.24
  -2  -1 -12   83.01   10.80
  -2  -1 -12   80.80   14.61
  -2  -1 -12   78.99   14.66
   2   1 -12   86.70   11.01
   2   1 -12   91.25    9.77
   2  -1  12   96.92   12.01
   2  -1  12   90.37   13.35
   2  -1  12   92.25   11.36
  -2   1  12   86.08   13.73
  -2   1  12   84.93   13.27
  -2   1  12   83.56   12.10
   2   1 -12   84.41   14.14
   2   1  13  881.14   74.87
   2   1  13  798.97   72.66
  -2  -1  13  813.40   83.95
  -2  -1  13  780.64   73.42
  -2  -1  13  802.45   72.81
  -2   1 -13  660.52   67.41
  -2   1 -13  731.60   71.94
   2  -1 -13  769.56   73.35
   2  -1 -13  736.77   68.68
  -2   1  13  733.53   68.70
  -2  -1 -13  723.16   65.45
  -2  -1 -13  704.78   68.97
   2   1 -13  740.04   72.64
   2   1 -13  773.22   67.82
   2  -1  13  817.43   72.21
   2  -1  13  826.12   75.79
   2  -1  13  809.22   71.14
  -2   1  13  725.21   68.40
  -2   1  13  805.28   71.95
  -2  -1 -13  688.31   68.70
   2   1 -13  727.50   72.64
   2   1  14   51.93    6.78
   2   1  14   41.95   13.13
  -2  -1  14   44.85    8.52
  -2  -1  14   46.37   10.36
  -2  -1  14   44.05    8.57
  -2   1 -14   38.79   10.60
  -2   1 -14   35.26   10.45
   2  -1 -14   40.24    9.73
   2  -1 -14   39.49    8.49
  -2  -1 -14   39.28    6.52
  -2  -1 -14   37.49   10.41
  -2  -1 -14   40.34   10.11
   2   1 -14   37.34    6.57
   2   1 -14   43.63   10.33
   2  -1  14   45.57    7.98
   2  -1  14   47.23    6.52
   2  -1  14   43.99    8.44
  -2   1  14   38.29   14.54
  -2   1  14   45.94    8.10
  -2   1  14   39.43    9.25
   2   1  15   10.93    4.48
  -2  -1  15   14.33    6.28
  -2  -1  15   13.38    4.76
  -2   1 -15   10.77    6.28
  -2   1 -15    9.57    6.44
   2  -1 -15    9.34    4.96
   2  -1 -15   10.71    5.49
  -2  -1  15   11.89    4.60
  -2  -1 -15   11.13    6.12
   2   1 -15   17.53    7.00
   2  -1  15   10.94    4.43
   2  -1  15   13.74    4.45
  -2   1  15   10.61    5.57
  -2   1  15    9.95    5.43
  -2  -1 -15   11.41    5.98
   2   1  16  236.97   19.29
  -2  -1  16  265.79   21.16
  -2  -1  16  250.68   24.33
  -2  -1  16  234.47   20.69
  -2   1 -16  222.51   23.40
  -2   1 -16  207.02   22.65
   2  -1 -16  258.74   24.89
   2  -1 -16  234.46   21.75
  -2  -1 -16  219.27   22.67
  -2  -1 -16  221.69   21.94
   2   1 -16  224.42   23.27
   2  -1  16  246.54   20.72
  -2   1  16  234.90   28.02
  -2   1  16  238.44   22.71
  -2  -2   0  523.59   39.50
  -2   2   0  393.60   30.53
  -2  -2   0  454.28   30.73
  -2  -2   0  464.98   34.93
  -2  -2   0  440.89   29.68
  -2  -2   0  458.04   35.12
   2   2   0  483.14   36.94
   2   2   0  499.34   38.26
   2   2   0  585.48   44.71
   2  -2   0  496.37   36.24
  -2   2   0  467.16   34.42
  -2   2   0  398.68   30.72
  -2   2   0  436.17   34.54
  -2   2   0  516.03   38.25
  -2   2   0  470.41   34.70
   2  -2   0  513.62   35.02
   2  -2   0  495.58   37.49
   2  -2   0  551.56   40.47
   2  -2   0  590.90   42.50
   2  -2   0  468.96   31.33
   2   2   0  509.20   34.45
  -2  -2   0  438.89   29.00
  -2  -2   1  595.63   46.64
   2   2   1  646.47   55.27
   2   2   1  690.42   53.75
   2   2   1  737.89   53.10
   2   2   1  805.22   63.02
  -2  -2   1  612.67   44.62
  -2  -2   1  630.68   48.59
  -2  -2   1  605.48   43.60
  -2  -2   1  616.13   43.70
  -2  -2   1  619.16   48.52
  -2   2  -1  585.56   44.90
  -2   2  -1  883.13   64.80
  -2   2  -1  592.14   47.51
   2  -2  -1  681.64   50.48
  -2   2  -1  625.20   47.34
  -2   2  -1  634.68   49.28
  -2   2  -1  542.35   44.11
   2  -2  -1  739.35   54.51
   2  -2  -1  684.04   51.14
   2  -2  -1  688.98   50.14
   2  -2  -1  642.30   49.65
   2  -2  -1  727.83   55.76
   2  -2  -1  641.81   45.92
   2  -2  -1  689.14   51.96
  -2  -2  -1  636.60   43.67
  -2  -2  -1  601.86   46.76
  -2  -2  -1  526.77   35.76
  -2  -2  -1  626.18   43.43
  -2  -2  -1  636.30   49.69
  -2  -2  -1  574.01   45.53
   2   2  -1  637.33   44.24
   2   2  -1  674.11   52.74
   2   2  -1  641.77   50.45
   2   2  -1  611.51   46.83
   2   2  -1  743.91   58.19
   2  -2   1  664.86   50.84
   2  -2   1  845.93   59.12
   2  -2   1  646.19   50.32
   2  -2   1  774.95   57.43
   2  -2   1  643.24   48.49
   2  -2   1  662.49   45.70
   2  -2   1 1085.19   76.83
  -2   2   1  459.98   37.27
  -2   2   1  544.73   49.07
  -2   2   1  582.95   45.11
  -2   2   1  827.17   60.53
  -2   2   1  634.88   49.25
  -2  -2   2   51.50    6.06
   2   2   2   56.46    6.71
   2   2   2   64.48    7.13
   2   2   2   58.92    5.58
  -2  -2   2   53.55    2.72
  -2  -2   2   49.70    4.27
  -2  -2   2   49.39    4.37
  -2  -2   2   56.84    2.90
  -2  -2   2   49.75    8.61
  -2   2  -2   37.79    5.30
   2  -2  -2   54.24    5.36
   2  -2  -2   56.64    4.71
  -2   2  -2   48.39    4.70
  -2   2  -2   54.87    3.79
  -2   2  -2   94.64    8.28
  -2   2  -2   48.56    5.24
  -2   2  -2   54.51    6.10
   2  -2  -2   75.95    6.99
   2  -2  -2   75.36    7.51
   2  -2  -2   60.97    5.47
   2  -2  -2   61.39    5.57
   2  -2  -2   53.06    6.67
   2  -2  -2   64.47    6.57
  -2   2  -2   52.06    6.92
  -2  -2   2   58.74    5.26
  -2  -2  -2   57.25   10.26
   2   2  -2   55.75    6.77
  -2  -2  -2   67.82    2.83
  -2  -2  -2   59.44    2.56
  -2  -2  -2   56.87    4.09
  -2  -2  -2   52.13    6.61
  -2  -2  -2   48.03    6.57
  -2  -2  -2   63.80    6.92
   2   2  -2   57.76    3.99
   2   2  -2   39.28    3.58
   2   2  -2   59.89    6.14
   2   2  -2   53.96    6.16
   2   2  -2   65.37    7.77
   2  -2   2   59.38    3.60
   2  -2   2   93.52    7.73
   2  -2   2   65.58    6.13
  -2   2   2   86.91    7.34
  -2   2   2   50.54    5.47
   2  -2   2   59.49    6.10
   2  -2   2   58.69    7.49
   2  -2   2   56.64    3.40
   2  -2   2   70.82    6.30
  -2   2   2   43.51    6.09
  -2   2   2   37.98    5.29
  -2   2   2   59.10    5.09
  -2   2  -3 3268.99  328.76
   2   2   3 3481.57  355.66
   2   2   3 3469.22  327.51
   2   2   3 4548.99  463.74
  -2  -2   3 3095.97  312.45
  -2  -2   3 3560.88  348.57
  -2  -2   3 3301.71  331.41
  -2  -2   3 3309.93  324.27
  -2  -2   3 3473.84  355.33
  -2  -2   3 3404.94  344.50
  -2   2  -3 3425.91  343.81
   2  -2  -3 3567.66  357.59
   2  -2  -3 4483.16  447.33
   2  -2  -3 3649.88  367.35
  -2   2  -3 2594.48  270.00
  -2   2  -3 3104.45  315.79
  -2   2  -3 3332.30  344.57
  -2   2  -3 3259.82  335.52
  -2   2  -3 3374.37  345.67
   2  -2  -3 3584.73  362.60
   2  -2  -3 4061.88  413.45
   2  -2  -3 3746.66  373.29
   2  -2  -3 3617.00  361.54
  -2  -2   3 3222.96  322.66
  -2  -2  -3 3428.74  334.65
  -2  -2  -3 3433.58  348.68
  -2  -2  -3 3420.28  350.40
  -2  -2  -3 3535.76  369.99
  -2  -2  -3 3276.63  335.17
   2   2  -3 3658.65  375.08
   2   2  -3 4075.64  414.75
   2   2  -3 2812.93  285.15
   2  -2   3 4049.75  411.36
   2  -2   3 3749.08  373.16
   2  -2   3 3890.15  395.68
   2  -2   3 3650.98  355.92
  -2   2   3 2435.77  256.14
  -2   2   3 3441.71  350.18
   2  -2   3 3568.40  347.10
   2  -2   3 2784.24  284.37
   2  -2   3 4439.28  451.33
   2  -2   3 3515.89  354.22
   2  -2   3 4419.53  440.15
  -2   2   3 3496.31  353.06
  -2   2   3 3163.08  316.84
  -2   2   3 2949.62  301.56
   2   2  -3 3423.44  346.72
   2   2  -3 3648.11  373.35
  -2  -2  -3 3453.13  352.40
   2   2   4 1482.06  126.29
   2   2   4 1669.51  143.35
   2   2   4 1506.06  118.30
  -2  -2   4 1227.06  105.09
  -2  -2   4 1240.74  104.57
  -2  -2   4 1288.81  103.89
  -2  -2   4 1363.35  110.82
  -2  -2   4 1244.96  108.93
  -2  -2   4 1261.08  110.01
  -2  -2   4 1350.31  117.08
  -2   2  -4  980.44   87.82
  -2   2  -4 1150.74   96.10
  -2   2  -4 1140.27  102.44
  -2   2  -4 1231.77  108.45
  -2   2  -4 1253.23  104.92
  -2   2  -4 1234.59  108.69
  -2   2  -4 1107.50   96.22
   2  -2  -4 1331.26  111.41
   2  -2  -4 1295.03  111.07
   2  -2  -4 1348.13  113.98
   2  -2  -4 1403.13  121.90
   2  -2  -4 1403.88  118.11
   2  -2  -4 1305.38  110.51
   2  -2  -4 1351.59  113.74
   2   2   4 1407.18  121.70
  -2  -2  -4 1335.08  117.16
  -2  -2  -4 1330.79  115.51
  -2  -2  -4 1350.48  116.70
  -2  -2  -4 1318.92  115.95
  -2  -2  -4 1269.00  109.63
   2   2  -4 1218.31  103.56
   2   2  -4 1337.13  115.05
   2   2  -4 1345.61  114.56
   2  -2   4 1412.12  122.03
   2  -2   4 1593.52  134.78
   2  -2   4 1526.51  128.65
  -2   2   4 1274.47  109.81
   2  -2   4 1509.63  130.74
   2  -2   4 1322.79  117.21
   2  -2   4 1536.53  132.37
   2  -2   4 1360.28  114.27
   2  -2   4 1247.46   99.12
  -2   2   4 1105.82   97.04
  -2   2   4 1300.36  105.18
  -2   2   4 1244.01  107.84
   2   2  -4 1614.60  137.23
   2   2  -4 1428.64  123.76
  -2  -2   5  813.02   65.71
   2   2   5  851.14   70.19
   2   2   5  924.63   74.65
   2   2   5 1072.19   86.58
   2   2   5  929.63   68.74
  -2  -2   5  773.91   63.82
  -2  -2   5  815.70   63.66
  -2  -2   5  807.51   61.51
  -2  -2   5  832.22   64.18
  -2  -2   5  837.56   69.71
  -2  -2   5  764.87   61.61
  -2   2  -5  668.30   57.01
  -2   2  -5  737.24   57.95
  -2   2  -5  772.18   61.20
  -2   2  -5  803.21   67.88
  -2   2  -5  720.43   61.55
  -2   2  -5  827.48   69.41
  -2   2  -5  778.11   63.79
   2  -2  -5  872.68   69.59
   2  -2  -5  887.46   70.94
   2  -2  -5  837.78   68.00
   2  -2  -5  671.70   55.02
   2  -2  -5  893.61   71.39
   2  -2  -5  967.51   76.11
   2  -2  -5  949.76   78.85
   2   2  -5  655.78   54.58
  -2  -2  -5  839.53   70.74
  -2  -2  -5  810.25   68.86
  -2  -2  -5  864.49   71.49
  -2  -2  -5  820.48   66.41
   2   2  -5  841.86   69.26
   2   2  -5  920.27   76.82
   2   2  -5  993.60   79.17
   2   2  -5  825.70   66.55
   2  -2   5 1035.48   83.79
   2  -2   5 1013.30   80.55
   2  -2   5  983.59   80.76
   2  -2   5  986.13   75.79
   2  -2   5  912.55   72.98
   2  -2   5  984.28   81.23
  -2   2   5  861.33   70.32
  -2   2   5  716.04   60.12
  -2   2   5  881.10   72.07
  -2  -2  -5  851.74   70.37
  -2  -2   6  306.75   24.07
   2   2   6  338.36   26.92
   2   2   6  373.12   29.26
   2   2   6  395.63   30.26
   2   2   6  332.48   24.07
  -2  -2   6  321.69   32.46
  -2  -2   6  276.78   22.14
  -2  -2   6  315.16   22.24
  -2  -2   6  302.73   24.25
  -2  -2   6  319.14   23.32
  -2  -2   6  325.35   22.99
  -2   2  -6  286.87   20.07
  -2   2  -6  320.50   25.15
  -2   2  -6  330.97   27.77
  -2   2  -6  275.68   22.70
  -2   2  -6  318.84   24.01
  -2   2  -6  321.57   26.96
  -2   2  -6  278.96   23.77
   2  -2  -6  328.83   25.57
   2  -2  -6  376.32   31.79
   2  -2  -6  332.06   26.39
   2  -2  -6  338.69   25.32
   2  -2  -6  370.30   30.20
   2  -2  -6  341.10   26.08
  -2  -2  -6  313.20   26.13
  -2  -2  -6  297.44   25.92
  -2  -2  -6  310.87   26.27
  -2  -2  -6  309.79   26.07
  -2  -2  -6  296.56   22.87
   2   2  -6  310.79   25.65
   2   2  -6  352.47   29.18
   2   2  -6  379.62   28.15
   2   2  -6  328.84   25.32
   2  -2   6  376.61   30.95
   2  -2   6  422.16   31.42
   2  -2   6  368.29   28.60
   2  -2   6  366.47   29.61
   2  -2   6  336.19   25.64
  -2   2   6  321.31   25.70
  -2   2   6  331.45   25.95
  -2   2   6  321.66   26.34
  -2   2   6  277.27   23.42
   2   2  -6  305.42   24.02
   2   2   7 1484.27  133.51
   2   2   7 1649.14  152.99
   2   2   7 1268.43  114.91
   2   2   7 1226.12  104.10
  -2  -2   7 1352.62  121.78
  -2  -2   7 1101.55   98.56
  -2  -2   7 1270.52  108.20
  -2  -2   7 1277.07  113.97
  -2  -2   7 1270.72  109.86
  -2   2  -7 1304.32  118.57
  -2   2  -7 1166.32  104.71
  -2   2  -7 1213.04  111.20
  -2   2  -7 1259.48  116.89
  -2   2  -7 1270.62  111.90
   2  -2  -7 1315.01  116.33
   2  -2  -7 1359.62  119.76
   2  -2  -7 1273.56  113.19
   2  -2  -7 1276.29  111.43
   2  -2  -7 1461.27  129.35
   2  -2  -7 1504.34  136.37
   2   2   7 1341.10  119.48
  -2  -2   7 1401.76  123.94
  -2  -2  -7 1234.60  113.10
  -2  -2  -7 1319.24  119.19
  -2  -2  -7 1347.49  123.82
  -2  -2  -7 1249.98  113.99
  -2  -2  -7 1177.46  102.42
   2   2  -7 1423.97  129.34
   2   2  -7 1451.54  128.42
   2   2  -7 1650.28  142.01
   2   2  -7 1418.69  124.01
   2  -2   7 1518.07  133.16
   2  -2   7 1435.78  126.38
   2  -2   7 1420.07  128.25
   2  -2   7 1472.21  132.63
   2  -2   7 1424.82  124.72
  -2   2   7 1296.84  114.61
  -2   2   7 1327.56  118.51
  -2   2   7 1301.02  118.02
  -2   2   7 1108.24  101.44
  -2  -2  -7 1181.50  104.86
   2   2  -7 1487.54  130.13
  -2  -2   8  262.49   24.52
  -2  -2   8  235.35   18.40
  -2  -2   8  233.93   20.91
  -2  -2   8  243.16   19.99
  -2   2  -8  237.81   23.47
  -2   2  -8  233.89   25.28
  -2   2  -8  380.31   28.85
   2  -2  -8  241.53   26.60
   2  -2  -8  249.57   25.38
   2  -2  -8  248.40   22.23
   2  -2  -8  271.90   23.07
   2  -2  -8  259.42   22.54
  -2  -2  -8  230.32   21.60
  -2  -2  -8  221.45   22.36
  -2  -2  -8  215.20   21.53
  -2  -2  -8  238.84   23.52
   2   2  -8  247.05   20.47
   2   2  -8  274.56   24.13
   2   2  -8  246.12   20.54
   2  -2   8  282.57   24.19
   2  -2   8  255.71   21.21
   2  -2   8  268.25   25.04
  -2   2   8  445.24   32.25
  -2  -2   9   27.40    7.31
  -2  -2   9   19.92    6.09
  -2   2  -9   20.88    5.23
  -2   2  -9   18.41    5.77
  -2   2  -9   19.33    7.01
   2  -2  -9   19.09    5.77
   2  -2  -9   20.59    4.95
   2  -2  -9   14.57    5.78
   2  -2  -9   18.94    5.89
   2  -2  -9   21.32    6.01
  -2  -2   9   23.48    4.99
  -2  -2  -9   22.21    6.91
  -2  -2  -9   19.88    6.82
  -2  -2  -9   20.36    6.81
   2   2  -9   21.57    4.65
   2   2  -9   23.68    4.89
   2  -2   9   26.11    4.86
   2  -2   9   28.56    7.29
   2  -2   9   23.74    5.95
  -2   2   9   30.62    5.70
  -2  -2  -9   21.59    6.24
   2   2  -9   21.48    6.44
  -2  -2  10  633.89   54.78
  -2  -2  10  636.65   58.74
  -2  -2  10  627.93   56.88
  -2   2 -10  616.20   55.49
  -2   2 -10  557.35   53.86
   2  -2 -10  619.37   55.65
   2  -2 -10  618.74   53.58
   2  -2 -10  637.45   56.80
   2   2 -10  598.08   51.07
  -2  -2 -10  596.58   65.84
  -2  -2 -10  584.17   55.53
  -2  -2 -10  598.97   57.12
   2   2 -10  656.09   54.75
   2   2 -10  595.67   55.90
   2  -2  10  704.49   61.27
   2  -2  10  691.63   62.88
   2  -2  10  684.72   57.77
  -2   2  10  658.63   56.33
  -2   2  10  644.01   57.39
  -2   2  10  682.95   60.44
  -2  -2 -10  602.54   54.95
  -2  -2  11  252.32   26.40
  -2  -2  11  255.76   26.08
  -2  -2  11  260.73   23.59
  -2   2 -11  209.45   22.79
  -2   2 -11  199.52   23.68
   2  -2 -11  223.55   23.42
   2  -2 -11  223.79   22.88
   2  -2 -11  233.30   21.85
  -2  -2 -11  234.08   30.44
  -2  -2 -11  228.05   25.28
  -2  -2 -11  234.95   34.66
   2   2 -11  230.74   20.62
   2   2 -11  255.92   21.79
   2  -2  11  249.91   26.28
   2  -2  11  268.79   33.30
   2  -2  11  240.49   21.29
  -2   2  11  264.18   24.69
  -2   2  11  248.32   25.56
  -2   2  11  233.78   23.45
   2   2 -11  225.64   24.19
   2   2  12  196.41   22.19
  -2  -2  12  203.54   22.71
  -2  -2  12  188.90   19.08
  -2   2 -12  178.10   20.80
  -2   2 -12  166.99   21.02
   2  -2 -12  200.53   22.03
   2  -2 -12  179.49   18.05
   2  -2 -12  200.32   21.39
   2   2 -12  228.44   25.55
  -2  -2 -12  182.27   19.59
  -2  -2 -12  179.48   22.02
  -2  -2 -12  181.22   22.06
   2   2 -12  186.01   17.89
   2   2 -12  171.46   20.76
   2  -2  12  212.32   23.29
   2  -2  12  226.40   22.68
   2  -2  12  193.02   20.75
  -2   2  12  210.80   20.52
  -2   2  12  202.44   21.46
  -2   2  12  201.89   22.63
   2   2  13  207.30   22.39
  -2  -2  13  206.81   23.53
  -2  -2  13  211.89   22.80
  -2   2 -13  182.82   29.72
  -2   2 -13  158.96   20.68
   2  -2 -13  206.14   22.35
   2  -2 -13  208.63   21.79
   2  -2 -13  178.15   18.04
  -2  -2 -13  191.78   19.70
  -2  -2 -13  194.28   22.63
  -2  -2 -13  189.36   22.27
   2   2 -13  214.20   19.52
   2   2 -13  224.99   20.36
   2   2 -13  190.93   22.39
   2  -2  13  233.35   23.01
   2  -2  13  228.76   24.65
  -2   2  13  223.20   26.68
  -2   2  13  207.42   21.06
  -2   2  13  212.12   23.40
   2   2  14   56.63    9.34
  -2  -2  14   56.14    9.68
  -2  -2  14   60.56   11.28
  -2  -2  14   52.67    7.90
  -2   2 -14   53.29   11.12
  -2   2 -14   44.37   10.05
   2  -2 -14   62.35   10.65
   2  -2 -14   51.96   14.37
  -2  -2 -14   46.46    9.65
  -2  -2 -14   52.17   10.27
   2   2 -14   47.94    6.84
   2   2 -14   46.91   10.16
   2  -2  14   56.94   10.08
   2  -2  14   62.34    9.48
  -2   2  14   92.99   14.91
  -2   2  14   54.63   10.44
  -2   2  14   63.63    8.39
   2   2 -14   54.82   10.88
  -2  -2 -14   48.07    7.65
   2   2  15   69.77   10.13
  -2  -2  15   70.16    9.17
  -2  -2  15   64.35    8.23
  -2  -2  15   54.10   10.52
  -2   2 -15   60.99   10.97
  -2   2 -15   54.65   10.14
   2  -2 -15   68.48   10.17
   2  -2 -15   67.09    9.32
  -2  -2 -15   61.75    9.86
  -2  -2 -15   63.90   10.28
   2   2 -15   54.91    7.50
   2   2 -15   60.98   10.25
   2  -2  15   71.40   10.13
   2  -2  15   78.46    9.67
  -2   2  15   65.62   10.00
  -2   2  15   65.61    8.95
  -2  -2 -15   59.77   11.91
   2   2  16   89.43    9.88
  -2  -2  16   82.03    8.29
  -2  -2  16   82.58    8.97
  -2  -2  16   90.94   12.39
  -2   2 -16   70.82   10.55
  -2   2 -16   81.65   11.98
   2  -2 -16   85.18   10.97
  -2  -2 -16   80.00   10.73
  -2  -2 -16   78.88   10.99
   2   2 -16   76.59   11.28
   2  -2  16   91.59   10.14
   2  -2  16   92.82    9.56
  -2   2  16   87.34   11.34
   2   3   0 1021.78   86.47
  -2  -3   0  972.71   80.03
  -2  -3   0  935.62   68.08
  -2  -3   0  943.49   68.16
  -2  -3   0  910.83   76.13
   2   3   0 1258.49   95.38
   2   3   0  870.40   70.52
   2   3   0 1187.60  100.29
   2   3   0 1065.21   80.72
   2  -3   0 1042.83   79.35
   2  -3   0 1194.79   97.06
   2  -3   0  938.79   70.32
  -2   3   0  933.13   79.02
  -2   3   0  845.42   72.58
   2  -3   0 1070.55   88.25
   2  -3   0 1069.34   86.70
  -2  -3   0  966.76   75.56
  -2  -3   0 1005.13   84.97
   2  -3   0 1025.93   81.71
  -2   3   0  830.60   70.95
  -2   3   0  973.28   80.57
   2  -3   0 1064.27   83.05
   2   3   1  396.12   24.94
   2   3   1  343.20   28.40
   2   3   1  366.50   24.74
   2   3   1  386.33   37.62
  -2  -3   1  316.52   22.40
  -2  -3   1  300.42   18.96
  -2  -3   1  328.53   21.98
  -2  -3   1  309.03   25.58
  -2  -3   1  356.42   27.35
   2  -3  -1  425.64   32.20
   2  -3  -1  569.49   35.91
   2  -3  -1  368.80   24.61
  -2   3  -1  344.61   26.45
  -2   3  -1  286.23   22.75
   2  -3  -1  393.42   29.26
   2  -3  -1  366.90   26.05
   2  -3  -1  344.01   22.40
  -2  -3   1  339.28   26.01
  -2   3  -1  297.84   24.86
  -2   3  -1  299.92   18.16
   2  -3  -1  376.31   28.17
  -2   3  -1  321.02   26.11
   2  -3  -1  351.31   27.33
  -2  -3  -1  312.76   24.74
  -2  -3  -1  318.55   24.37
  -2  -3  -1  300.77   28.50
  -2  -3  -1  330.91   21.91
   2   3  -1  334.31   20.52
   2   3  -1  408.21   27.57
   2   3  -1  313.84   22.86
   2   3  -1  381.87   31.35
   2  -3   1  408.40   30.65
  -2   3   1  334.73   26.25
  -2   3   1  261.79   22.31
   2  -3   1  358.69   26.59
   2  -3   1  334.63   20.16
  -2   3   1  315.17   24.40
   2   3  -1  338.23   28.25
  -2  -3  -1  309.04   26.15
   2  -3   1  346.15   20.30
   2  -3   1  392.91   30.77
  -2   3   1  316.64   25.55
  -2   3   1  292.54   23.55
   2  -3   1  347.48   27.56
  -2  -3   2 1044.90   81.49
   2   3   2 1166.39   86.26
   2   3   2 1184.87   99.74
   2   3   2 1430.82  119.62
  -2  -3   2 1138.91   83.18
  -2  -3   2 1074.02   83.02
  -2  -3   2 1076.03   87.12
  -2  -3   2  988.52   72.98
  -2  -3   2 1114.88   94.24
   2  -3  -2 1140.88   92.58
   2  -3  -2 1122.04   91.99
   2  -3  -2 1101.59   91.04
   2  -3  -2 1209.64   98.26
  -2   3  -2  921.03   77.89
  -2   3  -2  752.02   65.44
  -2   3  -2  937.24   72.05
  -2   3  -2  917.28   80.95
   2  -3  -2 1196.45   98.35
   2  -3  -2 1135.01   90.43
   2  -3  -2 1089.23   85.40
  -2  -3   2 1130.79   93.63
  -2   3  -2  980.30   84.40
   2  -3  -2 1142.03   92.86
  -2   3  -2  994.51   83.20
  -2   3  -2 1006.25   87.52
  -2   3  -2  983.77   80.79
  -2  -3  -2 1067.28   86.01
  -2  -3  -2 1026.47   77.48
  -2  -3  -2 1100.59   93.69
  -2  -3  -2 1019.59   84.34
  -2  -3  -2 1108.31   92.58
   2   3  -2 1002.27   82.11
   2   3  -2 1280.80  102.04
   2   3  -2 1107.27   94.41
   2   3  -2 1091.77   89.71
   2   3  -2 1221.17  104.00
  -2   3   2  898.86   76.60
   2  -3   2 1348.19  109.88
   2  -3   2 1151.42   96.25
   2  -3   2 1103.13   89.86
   2  -3   2 1260.07  102.87
   2  -3   2 1202.09   97.32
  -2   3   2  760.95   72.60
  -2   3   2 1015.47   85.56
  -2   3   2  847.90   73.61
  -2  -3  -2 1043.11   87.32
  -2   3   2  926.97   76.49
  -2  -3   3  341.91   22.08
   2   3   3  360.13   29.19
   2   3   3  415.08   33.09
   2   3   3  442.69   34.77
  -2  -3   3  344.83   24.07
  -2  -3   3  333.33   25.55
  -2  -3   3  378.67   23.75
  -2  -3   3  344.19   28.59
  -2  -3   3  346.55   23.98
  -2   3  -3  369.18   30.69
  -2   3  -3  347.65   28.98
  -2   3  -3  320.41   25.64
   2  -3  -3  376.70   28.87
   2  -3  -3  389.91   26.90
   2  -3  -3  358.09   27.45
   2  -3  -3  427.63   29.45
  -2   3  -3  349.25   23.62
   2  -3  -3  398.10   32.77
   2  -3  -3  431.00   32.95
  -2  -3   3  345.19   26.56
   2  -3  -3  399.87   29.91
  -2   3  -3  285.17   24.05
  -2   3  -3  335.42   25.74
  -2   3  -3  317.69   24.25
  -2  -3  -3  346.96   27.78
  -2  -3  -3  361.61   27.03
  -2  -3  -3  358.32   27.62
  -2  -3  -3  361.43   28.47
   2   3  -3  417.88   30.76
   2   3  -3  321.58   24.68
   2   3  -3  442.46   34.83
   2   3  -3  408.05   33.19
   2  -3   3  381.69   27.98
   2  -3   3  382.69   30.70
  -2   3   3  297.24   24.29
  -2   3   3  365.72   26.02
  -2   3   3  362.64   26.24
  -2   3   3  356.40   28.38
   2   3  -3  348.39   26.54
  -2  -3  -3  336.55   28.12
   2  -3   3  417.83   31.85
   2  -3   3  458.46   35.46
   2  -3   3  438.64   32.54
   2  -3   3  361.26   27.02
  -2  -3   4  237.71   17.88
   2   3   4  251.03   26.03
   2   3   4  267.55   21.31
   2   3   4  299.72   23.05
  -2  -3   4  241.50   18.85
  -2  -3   4  250.39   15.46
  -2  -3   4  215.94   15.09
  -2  -3   4  211.84   14.98
  -2  -3   4  266.64   16.63
  -2  -3   4  221.73   19.23
  -2   3  -4  203.31   15.75
  -2   3  -4  215.93   19.20
  -2   3  -4  217.33   14.98
  -2   3  -4  199.78   15.91
   2  -3  -4  216.23   15.71
   2  -3  -4  287.54   22.30
   2  -3  -4  235.68   18.16
   2  -3  -4  224.21   17.73
  -2   3  -4  210.02   19.16
   2  -3  -4  234.93   16.88
   2  -3  -4  244.17   19.13
   2  -3  -4  249.26   19.16
  -2   3  -4  200.81   17.02
  -2   3  -4  172.89   15.67
  -2  -3  -4  216.52   19.13
  -2  -3  -4  238.81   18.50
  -2  -3  -4  230.37   18.03
  -2  -3  -4  248.88   19.12
   2   3  -4  296.50   22.28
   2   3  -4  242.04   20.83
   2   3  -4  223.26   17.24
   2   3  -4  269.28   22.13
   2  -3   4  230.07   19.83
   2  -3   4  216.24   16.43
   2  -3   4  256.75   20.52
  -2   3   4  170.84   15.32
   2   3  -4  223.21   17.01
  -2  -3  -4  221.14   18.63
  -2   3   4  208.07   16.07
  -2   3   4  201.88   17.17
   2  -3   4  254.57   19.10
   2  -3   4  263.53   25.01
   2  -3   4  243.25   18.36
   2   3   5  128.74   12.99
   2   3   5  152.40   13.95
   2   3   5  154.89   13.03
  -2  -3   5  126.36   12.46
  -2  -3   5  132.87    8.86
  -2  -3   5  120.87    9.83
  -2  -3   5  142.65   13.93
  -2  -3   5  113.23    8.08
  -2  -3   5  132.92   13.50
  -2   3  -5  110.08   11.13
  -2   3  -5  142.77   10.34
  -2   3  -5  150.76   14.68
  -2   3  -5  157.52   11.64
   2  -3  -5  177.97   14.15
   2  -3  -5  150.89   12.54
   2  -3  -5  182.10   14.41
  -2  -3   5  117.73    9.40
   2  -3  -5  159.26   13.31
   2  -3  -5  159.86   11.67
   2  -3  -5  147.06   11.36
   2  -3  -5  162.88   13.69
  -2   3  -5  145.25   14.11
  -2   3  -5  138.12   17.14
  -2   3  -5  136.49   11.59
   2   3  -5  152.39   13.85
  -2  -3  -5  129.78   13.10
  -2  -3  -5  132.71   12.31
  -2  -3  -5  123.26   13.05
  -2  -3  -5  117.39   11.05
  -2  -3  -5  126.70   10.76
   2   3  -5  127.10   11.35
   2   3  -5  148.95   14.59
   2   3  -5  146.24   13.60
   2   3  -5  127.25   10.58
   2  -3   5  194.54   16.96
   2  -3   5  172.74   12.93
   2  -3   5  194.04   15.14
  -2   3   5  138.72   12.92
  -2   3   5  155.39   12.59
  -2   3   5   81.19    9.68
  -2   3   5  121.26   15.83
   2  -3   5  151.76   11.51
   2  -3   5  191.69   15.36
   2  -3   5  176.03   13.61
  -2  -3   6 1333.41  115.33
   2   3   6 1546.78  136.92
   2   3   6 1427.88  127.40
   2   3   6 1766.30  154.66
  -2  -3   6 1361.15  122.30
  -2  -3   6 1329.72  116.35
  -2  -3   6 1405.11  126.50
  -2  -3   6 1317.54  115.26
  -2  -3   6 1189.83  101.72
  -2   3  -6 1228.89  107.99
  -2   3  -6 1398.33  127.34
  -2   3  -6 1282.16  111.23
  -2   3  -6 1181.41  106.89
  -2   3  -6 1314.54  118.43
   2  -3  -6 1550.10  134.25
   2  -3  -6 1469.59  128.01
   2  -3  -6 1469.74  132.77
   2  -3  -6 1513.88  132.72
   2  -3  -6 1466.37  129.32
  -2   3  -6 1350.05  124.23
  -2  -3   6 1386.64  116.40
   2   3   6 1360.97  122.13
   2  -3  -6 1573.65  135.62
   2  -3  -6 1436.18  124.65
  -2   3  -6 1122.96  102.61
  -2  -3  -6 1379.66  124.28
  -2  -3  -6 1239.42  111.71
  -2  -3  -6 1257.19  115.15
  -2  -3  -6 1373.04  123.30
  -2  -3  -6 1300.17  112.93
   2   3  -6 1314.79  117.29
   2   3  -6 1326.57  118.87
   2   3  -6  903.98   88.09
   2   3  -6 1567.86  138.71
   2   3  -6 1407.52  122.31
   2  -3   6 1640.56  141.31
   2  -3   6 1532.05  133.81
   2  -3   6 1325.67  114.87
  -2   3   6 1033.28   96.32
  -2   3   6 1368.34  121.79
   2  -3   6 1483.18  131.30
  -2   3   6 1318.73  118.49
   2  -3   6 1648.49  145.05
   2  -3   6 1538.26  138.23
  -2  -3   7  383.16   28.78
   2   3   7  418.02   35.07
  -2  -3   7  465.35   35.54
  -2  -3   7  399.28   35.14
  -2  -3   7  405.53   34.41
  -2  -3   7  410.89   33.49
  -2   3  -7  382.19   34.17
  -2   3  -7  375.20   32.62
  -2   3  -7  372.68   28.49
   2  -3  -7  428.37   34.98
   2  -3  -7  435.63   35.82
   2  -3  -7  431.07   35.09
   2  -3  -7  441.28   35.46
   2  -3  -7  470.12   37.07
   2  -3  -7  442.80   37.57
  -2   3  -7  403.88   32.10
  -2  -3  -7  389.14   34.45
   2   3  -7  389.60   33.34
  -2  -3  -7  378.12   34.35
  -2  -3  -7  393.62   34.54
  -2  -3  -7  431.31   36.34
   2   3  -7  403.79   33.89
   2   3  -7  476.94   38.06
   2   3  -7  406.23   31.98
   2  -3   7  467.60   35.70
   2  -3   7  429.20   39.95
  -2   3   7  445.16   36.44
   2  -3   7  474.15   41.19
   2  -3   7  444.64   35.20
   2  -3   7  482.47   39.89
   2  -3   7  421.39   32.82
  -2  -3   8  872.75   75.59
  -2  -3   8  841.96   75.82
  -2   3  -8  801.80   72.96
  -2   3  -8  768.18   70.11
  -2   3  -8  831.14   71.41
   2  -3  -8  951.88   81.38
   2  -3  -8  847.62   73.51
   2  -3  -8  914.26   79.25
   2  -3  -8  879.47   82.61
  -2  -3   8  976.09   84.86
  -2  -3  -8  845.84   75.85
  -2  -3  -8  808.78   73.70
  -2  -3  -8  813.02   73.69
  -2  -3  -8  839.23   75.51
   2   3  -8  922.41   86.60
   2   3  -8  789.33   70.96
   2   3  -8  896.67   75.76
   2  -3   8  997.66   89.01
   2  -3   8 1013.43   87.62
  -2   3   8  939.01   79.63
   2  -3   8  937.66   78.37
  -2  -3   9  399.83   38.26
  -2  -3   9  385.90   34.57
  -2  -3   9  391.20   36.28
  -2   3  -9  360.86   31.45
  -2   3  -9  342.51   32.65
   2  -3  -9  424.94   37.65
   2  -3  -9  439.49   37.48
   2  -3  -9  420.57   36.98
   2  -3  -9  410.09   35.38
   2  -3  -9  390.60   34.59
  -2   3  -9  379.77   34.01
  -2  -3  -9  354.36   35.11
  -2  -3  -9  375.17   35.22
  -2  -3  -9  366.88   35.43
   2   3  -9  405.30   34.60
   2  -3   9  403.50   32.51
   2  -3   9  444.32   41.61
   2  -3   9  463.02   40.62
  -2   3   9  621.43   54.47
   2   3  -9  372.59   30.84
  -2  -3  -9  365.59   34.70
  -2  -3  10  437.76   39.85
  -2  -3  10  474.54   44.53
  -2  -3  10  412.62   35.17
  -2   3 -10  415.11   38.20
  -2   3 -10  366.22   35.81
   2  -3 -10  441.03   39.43
   2  -3 -10  412.17   36.94
   2  -3 -10  425.44   39.49
  -2   3 -10  435.98   45.04
  -2  -3 -10  424.96   39.88
  -2  -3 -10  408.09   40.03
  -2  -3 -10  414.28   40.25
   2   3 -10  404.06   33.60
   2   3 -10  380.60   36.49
  -2   3  10  446.69   38.97
   2  -3  10  498.65   44.58
   2   3 -10  466.48   39.72
  -2   3  10  492.11   41.04
  -2  -3 -10  411.45   47.39
   2  -3  10  488.03   46.03
  -2  -3  11  205.93   23.39
  -2  -3  11  212.96   22.82
  -2  -3  11  198.78   18.36
  -2   3 -11  169.26   26.78
  -2   3 -11  186.52   20.37
   2  -3 -11  199.90   20.16
   2  -3 -11  194.14   21.03
   2  -3 -11  201.32   20.44
  -2  -3 -11  182.41   21.56
  -2  -3 -11  186.54   22.78
  -2  -3 -11  192.43   21.24
   2   3 -11  178.52   16.30
   2   3 -11  214.04   19.85
   2   3 -11  196.83   20.82
   2  -3  11  231.41   23.78
   2  -3  11  216.32   24.75
  -2   3  11  224.87   24.12
  -2   3  11  238.80   21.26
  -2  -3 -11  182.26   20.51
  -2   3  11  205.71   19.78
   2   3  12  363.19   35.68
  -2  -3  12  355.59   35.14
  -2  -3  12  353.57   30.63
  -2   3 -12  310.66   30.92
  -2   3 -12  272.38   29.11
   2  -3 -12  337.72   31.64
   2  -3 -12  335.89   32.80
  -2  -3  12  365.69   34.90
   2  -3 -12  312.86   29.77
  -2  -3 -12  321.79   31.57
  -2  -3 -12  320.15   32.25
  -2  -3 -12  325.77   31.97
   2   3 -12  375.85   31.98
   2   3 -12  313.53   31.87
   2  -3  12  378.62   37.53
   2  -3  12  392.90   36.76
  -2   3  12  342.19   30.87
  -2   3  12  371.84   32.36
  -2   3  12  351.92   35.06
   2   3  13   11.58    6.58
  -2  -3  13   13.72    6.44
  -2  -3  13   13.45    4.62
  -2   3 -13    9.49    5.78
  -2   3 -13    9.58    5.63
   2  -3 -13   13.05    4.81
  -2  -3  13   13.41    6.36
   2  -3 -13    9.76    6.41
   2  -3 -13    6.15    7.91
   2   3 -13   13.92    5.90
  -2  -3 -13   14.10    5.93
  -2  -3 -13   11.05    6.09
   2   3 -13   13.72    4.62
   2  -3  13   10.14    6.73
   2  -3  13   14.31    6.13
  -2   3  13   14.26    4.51
  -2  -3 -13   10.61    5.49
  -2   3  13   11.73   11.89
  -2   3  13   14.40    4.85
   2   3  14  238.45   23.34
  -2  -3  14  254.73   24.21
  -2  -3  14  245.91   24.69
  -2  -3  14  261.38   26.79
  -2   3 -14  215.72   22.68
  -2   3 -14  182.31   20.27
   2  -3 -14  228.46   23.05
   2  -3 -14  196.66   20.96
   2  -3 -14  215.59   20.64
  -2  -3 -14  216.46   21.29
  -2  -3 -14  237.69   29.94
  -2  -3 -14  219.39   22.39
   2   3 -14  207.15   22.12
   2   3 -14  239.65   20.87
   2  -3  14  238.82   24.37
   2  -3  14  262.95   24.62
  -2   3  14  243.37   21.86
  -2   3  14  220.34   22.75
   2   3  15   37.39   11.87
  -2  -3  15   44.68    6.21
  -2  -3  15   41.22    7.89
  -2  -3  15   42.80    7.14
  -2   3 -15   29.20    6.82
  -2   3 -15   36.76    7.94
   2  -3 -15    7.42    4.89
   2  -3 -15   39.56    7.95
   2  -3 -15   22.55    5.14
  -2  -3 -15   32.85    6.23
  -2  -3 -15   37.15    7.25
  -2  -3 -15   36.57    7.19
   2   3 -15   36.37    5.84
   2   3 -15   34.67    7.14
   2  -3  15   41.27    7.91
   2  -3  15   40.95    7.19
  -2   3  15   33.77    7.80
   2   4   0   58.25    9.59
  -2  -4   0   53.57    8.15
  -2  -4   0   58.25    5.20
  -2  -4   0   63.71    7.80
   2   4   0   65.79    5.00
   2   4   0   81.22    5.78
   2   4   0   69.14   10.05
  -2   4   0   38.86    6.60
   2  -4   0   62.50    8.85
   2  -4   0   55.12    7.43
  -2   4   0   42.92    6.89
  -2   4   0   59.35    7.37
  -2   4   0   46.76    6.28
  -2  -4   0   81.72    7.79
  -2  -4   1 1229.52  104.75
   2   4   1  986.99   82.48
   2   4   1 1389.09  110.20
   2   4   1 1326.58  117.01
   2   4   1 1215.97   98.35
   2   4   1 1449.33  127.31
  -2  -4   1 1211.12  107.60
  -2  -4   1 1149.45   96.16
  -2  -4   1 1261.98  108.59
  -2   4  -1 1065.23   94.99
   2  -4  -1 1266.18  107.05
   2  -4  -1 1510.67  128.23
  -2   4  -1 1009.03   89.63
  -2   4  -1 1115.98   96.69
   2  -4  -1 1561.46  133.85
   2  -4  -1 1321.04  111.77
  -2   4  -1 1132.99  101.58
  -2  -4  -1 1238.16  101.34
  -2  -4  -1 1170.94  101.33
  -2  -4  -1 1185.24  105.54
  -2  -4  -1 1231.29  106.33
   2   4  -1 1021.11   85.34
   2   4  -1 1399.52  116.98
   2   4  -1 1280.81  114.61
   2   4  -1 1470.37  130.02
   2  -4   1 1619.44  137.99
  -2   4   1  884.32   80.21
   2  -4   1 1477.07  126.92
   2  -4   1 1330.21  111.94
  -2   4   1 1158.01  101.26
  -2   4   1 1164.35  101.20
   2  -4   1 1311.49  112.19
  -2   4   1 1040.87   92.91
  -2   4   1  976.08   87.00
  -2  -4   2 1283.59  108.68
   2   4   2 1444.38  127.25
   2   4   2 1668.00  145.67
  -2  -4   2 1354.19  121.58
  -2  -4   2 1375.80  119.01
  -2   4  -2 1045.40   93.84
   2  -4  -2 1218.56  100.17
   2  -4  -2 1270.20  109.58
  -2   4  -2 1180.21  106.51
  -2   4  -2 1042.80   94.17
  -2   4  -2 1083.38   94.73
   2  -4  -2 1368.59  117.66
   2  -4  -2 1319.66  112.89
   2  -4  -2 1303.99  110.41
   2  -4  -2 1693.19  145.95
  -2   4  -2 1175.54  107.39
  -2  -4  -2 1310.09  114.18
  -2  -4  -2 1268.35  113.69
  -2  -4  -2 1341.88  111.72
  -2  -4  -2 1368.07  117.74
   2   4  -2 1584.01  132.02
   2   4  -2 1374.20  123.41
   2   4  -2 1287.56  109.87
   2   4  -2 1510.26  134.35
   2  -4   2 1343.76  113.92
  -2   4   2 1027.56   93.98
  -2   4   2  941.90   87.61
   2  -4   2 1523.25  132.60
   2  -4   2 1329.57  115.82
  -2   4   2 1271.04  110.55
  -2   4   2 1141.77  101.07
   2  -4   2 1571.72  136.45
   2   4  -2 1170.67   98.87
  -2   4   2  945.34   85.87
   2   4   3 2854.10  278.04
   2   4   3 3134.77  304.26
  -2  -4   3 2602.27  257.23
  -2  -4   3 2576.19  249.03
  -2   4  -3 2405.29  241.27
  -2   4  -3 2094.12  207.05
   2  -4  -3 2890.59  277.50
   2  -4  -3 2607.73  250.41
  -2   4  -3 2132.71  209.97
  -2   4  -3 2322.82  228.72
   2  -4  -3 2857.82  273.15
   2  -4  -3 2312.91  218.07
   2  -4  -3 2644.60  251.91
  -2  -4   3 2431.19  233.59
  -2   4  -3 1859.00  186.34
  -2  -4  -3 2393.82  232.84
  -2  -4  -3 2376.71  234.95
  -2  -4  -3 2618.89  249.67
  -2  -4  -3 2469.79  237.82
  -2  -4  -3 2256.25  216.78
   2   4  -3 3088.38  292.85
   2   4  -3 2276.26  220.63
   2   4  -3 2439.75  241.48
   2   4  -3 2363.71  225.79
   2   4  -3 2747.88  270.44
   2  -4   3 3152.32  303.52
  -2   4   3 2315.97  220.84
  -2   4   3 2372.55  224.32
  -2   4   3 1947.83  194.76
   2  -4   3 3093.32  298.27
   2  -4   3 2961.26  284.58
  -2   4   3 1790.45  182.80
  -2   4   3 1751.55  175.42
  -2   4   3 2210.23  217.76
   2  -4   3 2640.49  255.64
   2  -4   3 2567.45  248.01
   2  -4   3 2518.39  236.48
   2   4   4  345.37   27.89
   2   4   4  367.88   29.21
  -2  -4   4  307.96   21.22
  -2  -4   4  374.66   31.13
  -2  -4   4  329.96   25.80
  -2   4  -4  279.93   25.11
  -2   4  -4  276.95   25.96
   2  -4  -4  305.37   25.29
   2  -4  -4  314.82   25.04
  -2   4  -4  253.68   22.86
  -2   4  -4  226.11   20.77
   2  -4  -4  373.67   30.43
   2  -4  -4  322.59   25.16
  -2   4  -4  247.11   20.94
  -2   4  -4  263.20   18.59
  -2   4  -4  224.13   18.01
   2  -4  -4  273.83   20.17
  -2  -4   4  334.60   26.84
   2   4  -4  415.97   33.61
  -2  -4  -4  396.30   30.64
  -2  -4  -4  313.39   26.95
  -2  -4  -4  319.25   24.26
  -2  -4  -4  307.14   23.54
   2   4  -4  285.31   21.50
   2   4  -4  340.94   29.40
   2   4  -4  296.46   22.18
   2  -4   4  367.49   34.21
   2  -4   4  308.37   22.46
   2  -4   4  359.38   28.29
   2  -4   4  286.96   21.62
  -2   4   4  196.47   20.10
  -2   4   4  207.71   19.34
   2  -4   4  345.38   28.87
  -2   4   4  266.90   23.62
  -2   4   4  276.49   21.10
   2  -4   4  305.10   26.26
   2   4  -4  402.13   30.22
  -2  -4  -4  282.03   21.35
   2   4   5   23.32    3.49
   2   4   5   19.42    4.72
  -2  -4   5   16.88    5.31
  -2  -4   5   16.20    2.85
  -2  -4   5   21.37    2.97
  -2  -4   5   21.26    6.50
  -2  -4   5   21.10    4.66
  -2   4  -5   70.25    7.66
  -2   4  -5   20.05    2.93
  -2   4  -5   15.10    3.21
   2  -4  -5   19.77    3.78
   2  -4  -5   23.79    5.39
   2  -4  -5   25.67    4.49
   2  -4  -5   21.65    5.23
   2  -4  -5   31.34    5.62
  -2   4  -5   18.38    4.09
  -2  -4  -5   21.02    6.09
   2   4  -5   19.08    3.68
  -2  -4  -5   17.77    5.49
  -2  -4  -5   21.18    4.82
  -2  -4  -5   24.68    4.23
  -2  -4  -5   17.99    3.53
   2   4  -5   18.45    3.73
   2   4  -5   50.71    7.04
   2  -4   5   21.73    4.94
   2  -4   5   78.99    7.61
   2  -4   5   31.49    6.37
  -2   4   5   45.48    4.60
   2  -4   5   22.84    4.35
   2  -4   5   27.50    3.96
   2  -4   5   25.73    5.23
  -2  -4   6  153.14   13.28
   2   4   6  135.80   11.73
   2   4   6  167.14   13.87
  -2  -4   6  143.46   14.88
  -2  -4   6  129.81   10.68
  -2  -4   6  174.81   13.46
  -2   4  -6  144.19   11.69
   2  -4  -6  155.90   15.10
  -2   4  -6  135.09   15.57
   2  -4  -6  171.38   14.96
   2  -4  -6  146.63   13.11
   2  -4  -6  140.52   12.11
   2  -4  -6  162.89   20.55
  -2   4  -6  124.96   11.59
  -2  -4  -6  138.16   15.13
  -2  -4  -6  158.19   14.90
  -2  -4  -6  138.45   12.63
  -2  -4  -6  158.91   12.54
   2   4  -6  141.00   14.18
   2   4  -6  132.83   12.00
   2   4  -6  153.95   12.30
   2  -4   6  137.26   11.98
   2  -4   6  183.69   15.82
   2  -4   6  151.74   12.18
   2  -4   6  142.16   11.90
   2  -4   6  162.73   16.14
  -2  -4  -6  214.93   18.07
   2  -4   6  149.63   15.74
  -2  -4   7  310.28   28.27
  -2  -4   7  337.10   31.10
  -2   4  -7  296.76   23.94
   2  -4  -7  297.14   28.89
  -2   4  -7  277.21   23.90
  -2   4  -7  279.51   27.24
   2  -4  -7  300.98   28.89
   2  -4  -7  342.51   28.25
   2  -4  -7  327.87   28.41
   2  -4  -7  336.03   27.48
  -2  -4   7  349.68   28.20
  -2  -4  -7  269.41   25.86
  -2  -4  -7  274.77   26.35
  -2  -4  -7  344.80   29.79
  -2  -4  -7  257.20   22.55
   2   4  -7  279.51   25.55
   2   4  -7  280.39   23.91
   2   4  -7  305.76   23.67
   2  -4   7  353.28   28.79
   2  -4   7  349.78   37.93
   2  -4   7  293.99   23.02
   2  -4   7  313.46   36.27
  -2  -4   8  408.01   33.02
  -2  -4   8  419.85   35.09
  -2   4  -8  304.42   28.39
   2  -4  -8  391.61   35.61
   2  -4  -8  390.61   34.31
   2  -4  -8  397.26   34.21
  -2   4  -8  347.96   29.34
   2  -4  -8  375.02   32.57
  -2  -4   8  398.73   37.47
  -2   4  -8  347.61   33.36
  -2  -4  -8  361.49   34.61
  -2  -4  -8  362.17   35.00
  -2  -4  -8  391.02   35.61
  -2  -4  -8  352.27   31.23
   2   4  -8  357.88   31.68
   2   4  -8  406.80   35.80
   2  -4   8  409.49   34.16
   2  -4   8  428.45   38.99
  -2   4   8  526.67   42.23
   2  -4   8  417.60   39.42
  -2  -4   9  433.67   41.32
   2  -4  -9  475.00   42.45
  -2   4  -9  330.08   31.59
  -2   4  -9  379.01   33.17
   2  -4  -9  405.52   36.19
  -2   4  -9  400.77   37.68
   2  -4  -9  424.88   37.82
   2  -4  -9  440.83   40.41
  -2  -4   9  430.66   37.44
  -2  -4  -9  408.06   39.25
  -2  -4  -9  420.98   40.61
  -2  -4  -9  427.03   40.04
   2   4  -9  417.95   37.07
   2   4  -9  365.13   33.84
  -2   4   9  487.83   40.87
   2  -4   9  473.74   45.27
   2  -4   9  484.82   44.16
  -2  -4  10  179.84   21.51
  -2  -4  10  180.89   18.23
  -2  -4  10  175.37   19.49
   2  -4 -10  185.16   20.07
   2  -4 -10  175.10   19.24
  -2   4 -10  169.04   17.36
  -2   4 -10  142.71   16.07
  -2   4 -10  188.39   19.52
   2  -4 -10  175.00   18.67
  -2  -4 -10  163.41   19.75
  -2  -4 -10  166.22   19.89
  -2  -4 -10  171.69   20.17
   2   4 -10  175.97   17.94
   2   4 -10  144.61   16.12
  -2   4  10  221.72   19.92
   2  -4  10  191.80   22.93
   2  -4  10  201.34   21.82
  -2   4  10  189.43   17.55
  -2  -4  11  586.67   65.34
  -2  -4  11  590.55   49.61
  -2  -4  11  565.86   50.19
  -2   4 -11  414.43   40.96
   2  -4 -11  529.09   48.65
   2  -4 -11  521.49   48.77
  -2   4 -11  499.35   45.91
  -2   4 -11  527.71   48.16
   2   4 -11  489.70   46.76
  -2  -4 -11  522.61   50.26
  -2  -4 -11  526.59   50.51
  -2  -4 -11  539.99   51.42
   2   4 -11  570.83   49.73
   2  -4  11  608.03   55.89
   2  -4  11  547.52   52.86
  -2   4  11  573.33   49.11
  -2   4  11  598.94   54.74
  -2   4  11  574.36   49.55
   2   4  12   75.56   12.66
  -2  -4  12   76.17   16.44
  -2  -4  12   77.35   12.59
  -2  -4  12   78.93    9.02
   2  -4 -12   79.51   11.58
   2  -4 -12   70.99   10.69
  -2   4 -12   67.49   10.28
  -2   4 -12   57.33    9.22
  -2  -4 -12   67.07   11.50
  -2  -4 -12   66.96   11.29
   2   4 -12   64.98   10.04
   2  -4  12   61.49   11.31
  -2   4  12   79.53    9.05
  -2   4  12   89.05   13.61
  -2   4  12   94.13   10.30
   2  -4  12   82.57   13.64
   2   4 -12   78.56   10.26
  -2  -4  13  149.54   13.56
  -2  -4  13  145.91   15.52
   2  -4 -13  134.70   15.08
  -2   4 -13  105.42   13.11
   2  -4 -13  136.07   15.43
  -2   4 -13  119.29   14.10
  -2  -4  13  134.19   15.96
   2   4  13  135.36   16.37
  -2  -4 -13  117.05   14.63
  -2  -4 -13  129.29   14.93
   2   4 -13  152.87   15.01
   2   4 -13  108.55   13.02
   2  -4  13  140.15   15.90
   2  -4  13  130.64   16.76
  -2   4  13  148.54   13.58
  -2   4  13  137.42   16.72
   2   4  14  124.88   14.64
  -2  -4  14  130.01   14.60
  -2  -4  14  122.67   11.26
  -2  -4  14  134.66   14.50
   2  -4 -14  116.08   13.30
   2  -4 -14  133.89   14.73
  -2   4 -14  118.81   14.27
  -2  -4 -14  121.45   13.27
   2   4 -14  131.99   13.28
   2   4 -14   98.01   11.55
   2  -4  14  133.76   15.98
  -2   4  14  126.99   15.55
   2  -4  14  136.62   14.85
  -2  -4 -14  113.93   13.48
  -2  -4  15   73.01   14.18
  -2  -4  15   82.44   10.02
  -2   4 -15   70.43    9.63
   2  -4 -15   78.36   10.34
   2  -4 -15   50.54    7.15
  -2  -4 -15   57.34    8.41
  -2  -4 -15   61.14    7.64
   2   4 -15   67.32    8.22
   2   4 -15   39.13    6.59
   2  -4  15   79.22    9.44
   2  -4  15   80.43   10.74
  -2   4  15   74.57   10.24
  -2  -5   0  320.98   25.82
  -2  -5   0  307.19   22.98
  -2  -5   0  320.66   28.33
  -2  -5   0  324.73   26.94
   2   5   0  353.56   24.60
  -2   5   0  229.32   20.09
  -2   5   0  314.54   27.22
  -2   5   0  257.18   21.36
   2  -5   0  324.44   25.33
   2  -5   0  348.59   27.78
   2  -5   0  385.58   32.72
  -2  -5   1  265.36   21.04
  -2  -5   1  238.29   22.64
  -2  -5   1  256.88   22.21
  -2   5  -1  232.52   22.27
  -2   5  -1  202.98   17.07
   2  -5  -1  277.82   21.83
   2  -5  -1  291.97   23.13
   2  -5  -1  325.25   28.25
  -2   5  -1  221.27   19.12
  -2  -5   1  297.06   22.99
  -2  -5  -1  259.79   25.79
  -2  -5  -1  239.23   22.55
  -2  -5  -1  257.39   21.72
   2   5  -1  283.90   20.43
   2  -5   1  295.27   29.09
   2  -5   1  324.07   28.01
   2  -5   1  267.26   20.51
  -2   5   1  185.10   16.42
  -2   5   1  245.51   21.04
  -2   5   1  220.70   18.87
  -2  -5   2  225.78   17.85
  -2  -5   2  305.76   25.40
  -2  -5   2  226.79   25.65
   2  -5  -2  206.67   19.27
  -2   5  -2  153.26   15.03
  -2   5  -2  149.45   13.21
  -2   5  -2  177.53   18.68
   2  -5  -2  292.48   22.25
   2  -5  -2  205.26   17.20
   2  -5  -2  253.74   23.25
  -2  -5  -2  192.23   19.34
   2   5  -2  290.62   24.24
  -2  -5  -2  217.96   18.98
  -2  -5  -2  230.98   19.53
   2   5  -2  206.74   16.50
   2  -5   2  191.19   15.28
   2  -5   2  237.43   22.30
   2  -5   2  204.06   18.15
  -2   5   2  195.68   17.11
   2  -5   2  244.46   22.89
  -2  -5   3   30.26    5.75
  -2  -5   3   30.95    7.72
  -2   5  -3   30.45    7.98
   2  -5  -3   36.04    5.61
   2  -5  -3   41.96    7.41
   2  -5  -3   36.77    7.71
   2  -5  -3   43.95    6.50
  -2  -5   3   31.39    6.90
  -2  -5  -3   30.43    7.66
  -2  -5  -3   32.20    5.77
   2   5  -3   37.82    4.70
   2  -5   3   51.99    7.24
   2  -5   3   39.00    5.18
   2  -5   3   37.80    8.06
   2  -5   3   39.41    8.51
  -2   5   3   20.31    4.33
   2  -5   3   37.18    5.91
  -2  -5  -3   30.27    6.55
  -2  -5   4 1679.67  158.37
  -2  -5   4 1648.71  162.43
  -2   5  -4 1504.09  150.77
   2  -5  -4 2029.39  188.83
   2  -5  -4 1657.02  155.08
   2  -5  -4 1770.94  163.58
   2  -5  -4 1733.97  160.87
  -2  -5   4 1726.24  162.51
  -2  -5  -4 1632.78  162.72
  -2  -5  -4 1561.25  152.01
  -2  -5  -4 1774.62  164.15
  -2  -5  -4 1712.28  158.54
   2   5  -4 1539.08  141.85
   2  -5   4 1628.48  153.63
   2  -5   4 1736.39  158.51
   2  -5   4 2067.03  195.17
   2  -5   4 1762.72  165.64
  -2  -5   5  669.73   57.81
  -2  -5   5  659.16   58.06
  -2  -5   5  652.97   61.61
  -2   5  -5  536.09   52.72
   2  -5  -5  610.26   50.31
   2  -5  -5  636.79   55.66
   2  -5  -5  824.55   69.79
   2  -5  -5  722.63   61.74
   2  -5  -5  651.65   54.58
  -2  -5  -5  593.84   52.96
  -2  -5  -5  597.71   55.17
  -2  -5  -5  713.52   60.15
  -2  -5  -5  693.49   57.10
   2  -5   5  702.08   62.05
   2  -5   5  762.82   66.39
   2  -5   5  660.79   58.49
  -2  -5   6  900.42   78.55
  -2  -5   6  835.50   75.28
  -2   5  -6  734.71   71.89
   2  -5  -6  771.79   66.41
   2  -5  -6  845.11   76.02
   2  -5  -6  903.35   77.32
   2  -5  -6  921.12   80.62
   2  -5  -6  767.34   67.14
  -2  -5  -6  801.13   72.89
  -2  -5  -6  833.63   78.24
  -2  -5  -6  862.55   74.98
   2   5  -6  764.12   70.37
   2  -5   6  910.47   86.84
   2  -5   6  922.85   83.17
   2  -5   6  836.26   76.09
  -2  -5   7  103.38   14.35
  -2   5  -7   99.65   14.95
  -2   5  -7   99.67    9.34
   2  -5  -7   99.74   10.48
   2  -5  -7  105.66   10.65
   2  -5  -7  106.72   13.85
   2  -5  -7  118.99   13.54
   2  -5  -7  129.56   13.48
  -2  -5   7  102.26   11.52
  -2  -5  -7   94.08   13.39
  -2  -5  -7  103.22   14.75
  -2  -5  -7  102.91   12.21
   2   5  -7   95.06   13.30
   2  -5   7  114.04   14.68
   2  -5   7  120.39   15.68
   2  -5   7  127.23   13.83
  -2  -5   8  208.06   24.44
  -2   5  -8  184.84   16.50
  -2   5  -8  211.84   23.86
   2  -5  -8  212.64   19.45
   2  -5  -8  212.29   21.01
   2  -5  -8  216.44   23.24
  -2  -5   8  202.85   22.51
  -2  -5  -8  188.33   21.47
  -2  -5  -8  200.07   22.36
  -2  -5  -8  200.49   20.57
   2   5  -8  199.40   21.15
   2  -5   8  226.91   26.26
   2  -5   8  234.97   24.70
   2  -5   8  209.74   22.92
  -2   5   8  207.94   20.34
  -2  -5   9   21.06    7.91
  -2   5  -9   18.66    4.59
  -2   5  -9   14.06    7.04
   2  -5  -9   17.44    8.81
   2  -5  -9   16.65    7.34
   2  -5  -9   19.38    7.33
  -2  -5  -9   20.94    7.32
  -2  -5  -9   33.67    7.39
   2   5  -9   22.55    6.66
   2  -5   9   13.44    7.70
   2  -5   9   21.85    7.83
  -2   5   9   20.47    5.76
  -2  -5  -9   20.67    7.37
  -2  -5  10  321.43   32.76
  -2  -5  10  345.03   29.80
  -2   5 -10  295.42   29.36
  -2   5 -10  306.89   27.97
   2  -5 -10  321.84   29.30
   2  -5 -10  334.39   32.52
   2  -5 -10  290.07   29.78
  -2  -5 -10  307.47   30.52
  -2  -5 -10  320.15   31.49
  -2  -5 -10  287.79   30.15
   2   5 -10  321.73   29.81
   2  -5  10  350.07   34.47
   2  -5  10  324.23   33.13
  -2   5  10  359.96   31.19
  -2  -5  11  129.20   16.85
  -2  -5  11  124.52   13.18
  -2   5 -11  115.90   13.74
  -2   5 -11  118.52   13.27
   2  -5 -11  126.47   14.39
   2  -5 -11  126.34   15.75
  -2  -5 -11  111.93   15.25
  -2  -5 -11  118.17   20.11
  -2  -5 -11  120.86   15.49
   2   5 -11  118.92   13.79
   2  -5  11  140.05   16.90
   2  -5  11  127.24   16.76
  -2   5  11  139.32   13.18
   2   5  12  212.75   21.69
  -2  -5  12  206.77   22.22
  -2  -5  12  244.39   21.36
   2  -5 -12  215.28   20.79
   2  -5 -12  195.41   20.68
  -2   5 -12  178.78   17.31
  -2  -5 -12  191.31   20.77
  -2  -5 -12  192.63   19.79
   2   5 -12  219.93   20.31
   2  -5  12  207.73   22.40
   2  -5  12  216.05   22.44
  -2   5  12  249.53   21.38
  -2   5  12  214.93   22.62
   2   5  13   34.91    8.09
  -2  -5  13   38.65    8.80
  -2  -5  13   36.65   10.04
  -2   5 -13   25.20    5.68
   2  -5 -13   37.17    7.42
   2  -5 -13   36.24    7.59
  -2  -5 -13   36.75   12.62
   2   5 -13   36.82    6.97
   2  -5  13   33.81    8.33
  -2   5  13   35.93    8.44
   2  -5  13   38.60    8.14
  -2  -5 -13   34.73    7.08
   2   5  14    5.31    3.86
  -2  -5  14    4.74    3.99
  -2  -5  14    1.60    2.53
  -2   5 -14    1.95    3.07
   2  -5 -14    3.52    3.54
   2  -5 -14    3.22    3.48
  -2  -5 -14    4.10    3.66
  -2  -5 -14    1.46    2.65
   2   5 -14    3.48    3.17
   2  -5  14    9.96    6.78
   2  -5  14    5.65    7.26
  -2   5  14    3.67    4.14
  -2  -6   0   24.85    5.43
  -2  -6   0    5.02    4.39
  -2   6   0    8.81    4.35
   2  -6   0   10.10    3.25
   2  -6   0    5.47    3.23
   2  -6   0   10.14    5.89
  -2  -6   0    3.78    3.16
  -2  -6   1   28.66    5.28
  -2  -6   1   42.88    7.59
  -2   6  -1   38.19    7.80
   2  -6  -1   32.33    5.39
   2  -6  -1   83.31   10.02
   2  -6  -1   38.10    9.39
   2  -6  -1   35.37    5.42
  -2  -6   1   49.02    8.76
  -2  -6  -1   25.73    5.56
  -2  -6  -1   23.95    6.53
   2   6  -1   20.94    4.32
   2  -6   1   40.02   14.55
   2  -6   1   31.69    5.83
   2  -6   1   46.47    5.33
  -2   6   1   43.56    6.93
  -2  -6  -1   22.10    8.02
  -2  -6   2 1304.64  117.54
  -2  -6   2 1240.84  113.90
  -2   6  -2  997.31   97.86
   2  -6  -2 1179.23  105.36
   2  -6  -2 1235.36  114.02
   2  -6  -2 1151.40  102.78
   2  -6  -2 1517.94  138.37
  -2  -6   2 1197.80  113.86
  -2  -6  -2 1285.20  115.64
  -2  -6  -2 1097.86  104.81
   2  -6   2 1470.05  135.94
   2  -6   2 1083.80   98.42
   2  -6   2 1232.44  110.84
  -2   6   2 1120.99  103.57
  -2  -6  -2 1132.32  107.97
  -2  -6   3  696.48   61.29
  -2  -6   3  644.53   62.40
  -2  -6   3  681.90   61.30
  -2   6  -3  591.30   58.23
   2  -6  -3  713.45   63.71
   2  -6  -3  752.28   67.27
   2  -6  -3  691.98   60.22
  -2  -6  -3  623.65   55.24
  -2  -6  -3  637.48   60.90
  -2  -6  -3  686.03   58.91
   2  -6   3  648.59   57.10
   2  -6   3  795.49   72.64
   2  -6   3  764.76   69.93
  -2  -6   4  399.88   36.96
  -2  -6   4  383.92   43.18
  -2  -6   4  375.81   39.27
  -2   6  -4  330.40   35.60
   2  -6  -4  478.39   43.12
   2  -6  -4  413.56   37.35
   2  -6  -4  410.53   36.80
  -2  -6  -4  359.57   35.58
  -2  -6  -4  415.55   35.17
   2  -6   4  378.62   34.31
   2  -6   4  512.85   46.77
   2  -6   4  444.25   42.53
  -2  -6  -4  360.16   33.42
  -2  -6   5 1799.28  174.87
  -2  -6   5 1607.40  162.57
  -2   6  -5 1394.83  146.09
   2  -6  -5 2125.55  200.27
   2  -6  -5 1798.76  171.62
   2  -6  -5 1637.78  159.16
  -2  -6   5 1673.44  163.05
  -2  -6  -5 1555.09  152.11
  -2  -6  -5 1601.79  160.05
  -2  -6  -5 1613.64  153.73
   2  -6   5 1947.15  190.16
   2  -6   5 1834.75  179.55
   2  -6   5 1562.92  151.93
  -2  -6   6   72.60   11.51
  -2  -6   6   76.44   11.08
  -2   6  -6   59.68   12.63
   2  -6  -6   71.16   10.10
   2  -6  -6   65.75   17.28
  -2  -6  -6   62.54   11.55
  -2  -6  -6   71.79    8.81
   2   6  -6   64.19   11.32
   2  -6   6   70.86   12.15
   2  -6   6   57.16   10.35
   2  -6   6   70.97   13.21
  -2  -6  -6   67.69   11.04
  -2  -6   7  486.89   45.82
  -2  -6   7  497.35   44.64
  -2   6  -7  452.12   46.31
   2  -6  -7  544.24   46.47
   2  -6  -7  513.40   47.86
   2  -6  -7  527.80   46.76
   2   6  -7  461.97   44.18
  -2  -6  -7  460.34   52.14
  -2  -6  -7  468.09   45.12
  -2  -6  -7  494.59   43.98
   2  -6   7  498.06   46.28
   2  -6   7  569.32   51.34
  -2  -6   8  341.53   31.00
  -2  -6   8  319.15   31.65
  -2   6  -8  278.09   30.29
   2  -6  -8  316.19   31.38
   2  -6  -8  320.41   30.06
  -2  -6  -8  291.21   29.15
  -2  -6  -8  284.92   29.04
  -2  -6  -8  329.57   30.37
   2   6  -8  276.24   27.35
   2  -6   8  312.50   30.76
   2  -6   8  344.78   43.71
   2  -6   8  373.10   34.24
  -2   6   8  323.04   28.79
  -2  -6   9  295.17   25.79
  -2  -6   9  260.28   36.37
  -2   6  -9  246.47   26.71
   2  -6  -9  255.13   23.42
   2  -6  -9  287.97   28.20
  -2  -6  -9  262.59   25.04
  -2  -6  -9  253.77   25.59
   2   6  -9  259.65   25.27
   2  -6   9  263.46   26.55
   2  -6   9  289.34   29.10
   2  -6   9  311.02   28.11
  -2   6   9  278.36   24.35
  -2  -6  -9  263.51   26.56
  -2  -6  10  178.81   20.97
  -2   6 -10  143.55   13.87
  -2   6 -10  162.90   18.13
   2  -6 -10  164.06   19.06
   2  -6 -10  163.50   16.17
   2  -6 -10  169.39   18.59
  -2  -6 -10  161.54   17.95
  -2  -6 -10  160.54   17.10
  -2  -6 -10  148.68   24.94
   2   6 -10  171.50   17.57
   2  -6  10  167.72   18.97
   2  -6  10  184.44   28.59
  -2   6  10  195.29   16.83
   2   6  11   67.14    9.78
  -2  -6  11   71.86   12.12
  -2   6 -11   74.89   15.61
  -2   6 -11   50.98    7.23
   2  -6 -11   71.77    9.13
   2  -6 -11   63.53   10.65
  -2  -6 -11   70.75    9.81
   2   6 -11   67.26    9.31
   2  -6  11   65.82   10.31
  -2   6  11   75.37    7.99
  -2   6  11   71.43   11.18
  -2  -6 -11   61.08   10.24
   2   6  12   32.22    6.92
  -2  -6  12   31.94    8.38
  -2   6 -12   25.71    5.54
   2  -6 -12   28.50    5.52
   2  -6 -12   29.86    7.55
  -2  -6 -12   26.93    7.09
  -2  -6 -12   28.06    9.09
   2   6 -12   30.09    6.41
   2  -6  12   27.40    7.34
   2  -6  12   32.87    8.02
  -2   6  12   31.68    7.81
   2   6  13   98.02   10.89
  -2  -6  13  109.54   13.48
  -2   6 -13   65.08    6.89
   2  -6 -13   93.90    9.82
   2  -6 -13   97.04   12.07
  -2  -6 -13   90.72   11.58
   2   6 -13  106.17   11.55
   2  -6  13   96.37   11.96
   2  -6  13  111.59   12.76
  -2  -7   0  279.55   26.15
  -2   7   0  237.65   23.98
   2  -7   0  318.47   32.50
   2  -7   0  239.13   20.36
  -2  -7   0  268.53   28.31
  -2  -7   1   56.55   16.15
  -2  -7   1   44.76    6.81
  -2  -7   1   49.80   10.25
  -2   7  -1   40.66    9.32
   2  -7  -1   55.99   12.25
   2  -7  -1   40.66    6.55
  -2  -7  -1   48.86   11.32
  -2  -7  -1   60.84    9.45
   2  -7   1   49.65   12.15
  -2   7   1   52.77    8.35
  -2  -7   2 1801.35  176.19
  -2  -7   2 1620.92  165.13
  -2   7  -2 1448.36  150.66
   2  -7  -2 1816.47  176.67
   2  -7  -2 1815.58  177.29
   2  -7  -2 1710.97  165.07
  -2  -7   2 1606.10  156.77
  -2  -7  -2 1596.02  155.71
  -2  -7  -2 1604.90  162.37
  -2  -7  -2 1754.46  169.15
   2  -7   2 1941.49  191.13
   2  -7   2 1861.02  183.52
  -2  -7   3  133.89   17.32
  -2  -7   3  134.48   15.23
  -2   7  -3  102.37   16.35
   2  -7  -3  121.58   15.00
   2  -7  -3  139.76   18.47
   2  -7  -3  118.61   13.35
  -2  -7   3  126.23   18.45
  -2  -7  -3  127.87   16.28
  -2  -7  -3  135.68   14.02
   2  -7   3  128.32   19.78
   2  -7   3  151.50   19.62
   2  -7   3  117.53   12.27
  -2  -7  -3  119.19   12.86
  -2  -7   4  332.43   31.31
  -2  -7   4  319.60   32.13
  -2  -7   4  308.79   33.71
  -2   7  -4  256.59   30.09
   2  -7  -4  388.84   36.22
   2  -7  -4  338.16   31.42
   2  -7  -4  316.79   29.16
  -2  -7  -4  336.98   34.11
  -2  -7  -4  300.41   32.80
  -2  -7  -4  296.35   29.96
   2  -7   4  310.14   27.23
   2  -7   4  366.45   36.55
  -2  -7   5  197.06   21.04
  -2   7  -5  153.69   20.68
   2  -7  -5  176.06   18.17
   2  -7  -5  189.37   20.01
   2  -7  -5  189.07   19.21
  -2  -7   5  187.35   20.44
  -2  -7  -5  179.95   18.27
  -2  -7  -5  172.20   18.79
   2   7  -5  149.90   17.55
   2  -7   5  204.67   23.41
   2  -7   5  170.22   17.06
   2  -7   5  196.26   22.50
  -2  -7   6   83.64   13.10
  -2   7  -6   72.46   13.57
   2  -7  -6   75.73   11.32
   2  -7  -6   85.75   11.68
   2  -7  -6   82.37   10.80
  -2  -7   6   85.48   19.10
  -2  -7  -6   72.71   10.85
   2   7  -6   69.46   11.57
   2  -7   6   78.18   10.42
   2  -7   6   87.22   13.75
   2  -7   6   84.48   13.97
  -2  -7  -6   69.91   10.17
  -2  -7   7  635.14   58.58
  -2  -7   7  676.09   63.06
  -2   7  -7  579.51   57.91
   2  -7  -7  659.15   56.25
   2  -7  -7  622.30   57.80
   2  -7  -7  638.23   56.91
  -2  -7  -7  623.60   58.18
  -2  -7  -7  578.37   53.06
   2   7  -7  592.77   55.35
   2  -7   7  718.20   65.83
   2  -7   7  676.62   63.51
   2  -7   7  639.11   57.03
   2   7   8   42.07    6.05
  -2  -7   8   42.89    7.77
  -2  -7   8   44.56   10.35
  -2   7  -8   49.79   11.18
   2  -7  -8   51.58   15.39
   2  -7  -8  116.36   17.71
  -2  -7  -8   43.18    8.43
  -2  -7  -8   42.28    8.08
   2   7  -8   39.84    8.34
   2  -7   8   49.48    8.97
   2  -7   8   42.47    7.49
   2  -7   8   49.19   10.51
  -2   7   8   44.35    7.18
   2   7   9    2.19    2.71
  -2  -7   9    5.73    4.60
  -2   7  -9    3.10    4.33
   2  -7  -9    3.98    3.79
   2  -7  -9    1.93    3.66
  -2  -7   9    0.98    3.11
  -2  -7  -9    1.44    3.12
   2   7  -9    3.47    3.42
   2  -7   9    2.20    3.17
   2  -7   9    2.11    3.56
   2  -7   9    3.49    4.30
  -2   7   9    3.67    2.84
  -2  -7  -9    2.87    3.59
   2   7  10   23.40    5.06
  -2  -7  10   20.74    7.56
  -2   7 -10   19.80    6.39
   2  -7 -10   20.50    6.48
   2  -7 -10   20.77    6.02
  -2  -7 -10   20.48    6.04
  -2  -7 -10   17.20    4.77
   2   7 -10   19.22    5.51
   2  -7  10   17.43    5.34
   2  -7  10   23.81    5.09
   2  -7  10   21.60    6.88
   2   7  11  162.83   14.33
  -2  -7  11  181.89   19.61
  -2   7 -11  169.31   17.59
   2  -7 -11  167.69   17.69
  -2  -7 -11  155.47   16.09
   2   7 -11  167.84   16.24
   2  -7  11  173.89   16.59
   2  -7  11  186.35   18.76
  -2   7  11  184.05   18.17
  -2  -7  12   18.09    6.38
   2  -7 -12   19.50    6.06
  -2  -7 -12   14.80    5.17
   2   7 -12   18.69    9.31
   2  -7  12   18.28    4.85
   2  -7  12   20.81    6.19
  -2   7  12   19.17    5.67
  -2   8   0  310.70   31.44
   2  -8   0  423.95   41.46
  -2  -8   0  317.17   32.58
  -2  -8   0  351.74   33.45
  -2   8  -1  157.14   18.69
   2  -8  -1  197.28   22.87
  -2  -8   1  192.92   21.22
  -2  -8   1  176.15   21.18
   2  -8   1  225.82   26.09
  -2  -8  -1  200.07   20.47
  -2  -8  -1  164.95   26.07
  -2  -8   2  213.31   24.25
  -2   8  -2  181.46   21.78
  -2  -8   2  206.03   19.85
   2  -8  -2  220.65   22.01
   2  -8  -2  244.54   25.58
  -2  -8   2  220.11   24.05
   2  -8   2  256.68   36.80
   2  -8   2  257.51   28.42
  -2  -8  -2  222.65   21.35
  -2  -8  -2  196.54   21.33
  -2  -8   3  285.19   28.59
  -2  -8   3  265.07   24.59
  -2   8  -3  217.67   25.27
   2  -8  -3  311.69   29.66
   2  -8  -3  270.26   25.38
   2  -8  -3  229.70   21.55
   2  -8   3  284.12   28.64
   2  -8   3  297.68   31.20
   2   8  -3  187.33   20.26
  -2  -8  -3  289.79   25.86
  -2  -8  -3  249.86   24.86
  -2  -8   4    5.07    4.27
  -2  -8   4    3.98    9.44
  -2   8  -4    6.35    5.45
   2  -8  -4    5.06    5.00
   2  -8  -4    3.55    4.50
   2  -8  -4    4.08    3.36
   2   8  -4    1.86    4.09
   2  -8   4    6.96    5.42
   2  -8   4    4.09    5.88
  -2  -8  -4   11.15    4.49
  -2  -8   5   66.19   10.22
  -2   8  -5   56.76   11.90
   2  -8  -5   66.33    9.90
   2  -8  -5   68.82    9.73
   2  -8  -5   63.92    9.40
  -2  -8   5   63.24   11.52
   2   8  -5   52.50    8.99
   2  -8   5   69.79   11.79
   2  -8   5   71.94   12.31
  -2  -8  -5   56.29    9.50
  -2  -8   6  346.28   33.22
  -2  -8   6  351.42   33.13
  -2   8  -6  313.70   33.27
   2  -8  -6  333.55   36.61
   2  -8  -6  387.31   32.19
   2  -8  -6  364.88   32.09
   2   8  -6  304.49   35.80
   2  -8   6  390.94   37.22
   2  -8   6  380.58   35.85
  -2  -8  -6  329.95   28.77
  -2  -8  -6  329.69   30.93
  -2  -8   7  168.77   17.59
  -2  -8   7  169.83   18.35
  -2   8  -7  124.74   17.00
   2  -8  -7  139.99   14.81
   2  -8  -7  143.28   15.54
   2   8  -7  137.78   14.52
   2  -8   7  153.04   17.57
   2  -8   7  167.96   18.44
  -2  -8  -7  162.08   15.07
  -2   8   7  147.02   14.12
  -2  -8  -7  144.06   15.09
  -2  -8   8   18.70    5.59
  -2  -8   8   16.34    6.20
  -2   8  -8   14.38    6.61
   2  -8  -8   15.17    5.41
   2  -8  -8   14.03    5.40
   2   8  -8   16.13    5.03
   2  -8   8   15.35    6.33
   2  -8   8   14.63    3.79
   2  -8   8   16.56    5.85
  -2   8   8   22.17    4.52
  -2  -8  -8   18.16    4.77
  -2  -8   9    7.48    4.13
  -2  -8   9    9.73    5.14
  -2   8  -9   12.68    5.12
   2  -8  -9   10.72    4.24
   2   8  -9    6.85    3.90
   2  -8   9    7.70    4.04
   2  -8   9    7.62    2.88
   2  -8   9   12.92    5.11
  -2  -8  -9    8.07    3.57
  -2  -8  10  193.94   19.97
  -2   8 -10  177.98   23.99
   2  -8 -10  184.22   18.61
   2   8 -10  178.00   16.48
   2  -8  10  207.15   19.73
  -2   8  10  196.93   17.98
  -2  -8 -10  176.74   15.46
  -2   9   0  502.90   46.01
   2  -9   0  627.70   63.41
   2  -9   0  670.34   60.12
  -2  -9   0  604.49   55.11
  -2  -9   0  722.95   63.92
   2  -9  -1   31.16    7.96
  -2   9  -1   23.20    6.27
  -2  -9   1   24.62    7.15
   2  -9   1   24.09    7.56
  -2  -9  -1   24.21    6.34
  -2  -9  -1   19.10    6.61
   2   9  -1   12.57    4.50
  -2   9  -2  372.07   41.82
   2  -9  -2  577.18   49.51
   2  -9  -2  488.81   42.84
  -2  -9   2  511.25   46.12
   2  -9   2  454.87   42.42
   2  -9   2  574.99   51.84
  -2  -9  -2  541.89   46.52
  -2  -9  -2  464.07   43.17
   2   9  -2  319.64   30.22
  -2   9  -3   46.58   13.77
   2  -9  -3   56.85   13.21
   2  -9  -3   58.04    9.29
  -2  -9   3   70.43   11.01
  -2  -9   3   64.38    7.92
   2  -9   3   64.47   11.83
   2  -9   3   51.95    9.82
  -2  -9  -3   58.97    8.02
  -2  -9  -3   57.07    8.55
   2   9  -3   49.34    7.40
  -2   9  -4   51.20    9.68
   2  -9  -4   61.23    8.63
   2  -9  -4   69.37    8.81
  -2  -9   4   65.88   10.81
  -2  -9   4   66.97    8.70
   2  -9   4   70.83   11.73
   2  -9   4   59.50    9.21
  -2  -9  -4   47.55    7.68
   2   9  -4   50.20    7.31
   2  -9  -5   95.58   10.33
   2  -9  -5   35.08    8.52
   2  -9  -5   99.51    9.87
  -2   9  -5   76.91   11.83
  -2  -9   5   89.70   10.18
  -2  -9   5   96.41   12.52
   2  -9   5  109.82   13.75
   2  -9   5   91.28   10.83
   2   9  -5   71.59    8.77
   2  -9  -6   57.07   10.13
   2  -9  -6  111.35   15.31
  -2   9  -6  102.92   13.42
  -2  -9   6  127.14   14.50
  -2  -9   6  121.31   13.01
   2  -9   6  111.86   17.10
   2  -9   6  137.21   15.00
  -2   9   6  103.47   10.43
   2   9  -6  100.91   10.53
  -2   9  -7   73.01   11.08
   2  -9  -7   84.99    9.80
   2  -9  -7   52.67    8.79
  -2  -9   7   80.99   10.79
  -2  -9   7   78.40   10.58
   2  -9   7   88.69   16.62
   2  -9   7   94.82   11.68
   2   9  -7   68.46    8.26
   2  -9  -8   31.34    5.82
  -2   9  -8   31.07    7.22
  -2  -9   8   36.44    6.24
  -2  -9   8   36.76    7.23
   2  -9   8   32.47   11.26
   2  -9   8   33.01    6.24
   2   9  -8   27.78    4.80
   2 -10   0    7.90    5.48
   2 -10   0   33.65    5.73
  -2 -10   0    2.25    4.58
   2 -10  -1   36.62    6.99
   2 -10  -1   39.71   10.49
  -2 -10   1   48.68    8.21
   2 -10   1   46.13    7.36
   2 -10   1   47.20    8.66
  -2 -10  -1   39.46    6.41
   2 -10  -2   45.14    6.40
   2 -10  -2   42.32    6.78
  -2 -10   2   48.66    8.57
   2 -10   2   47.86    8.75
   2 -10   2   37.62    6.74
   2 -10  -3  115.09   11.10
   2 -10  -3  103.78   10.25
  -2 -10   3  117.61   14.08
   2 -10   3  121.32   13.74
   2 -10   3  105.47   10.61
   2 -10  -4   56.35    9.62
  -2  10  -4   53.03    8.11
  -2 -10   4   68.80   10.16
   2 -10   4   70.10    9.76
  -3   0   0   26.87    3.37
  -3   0   0    0.98    1.17
  -3   0   0    2.19    0.78
  -3   0   0   13.64    3.26
  -3   0   0    0.55    1.72
   3   0   0    0.01    4.63
   3   0   0    0.27    3.11
   3   0   0    6.28    1.59
   3   0   0    2.57    2.94
   3   0   0    8.34    4.06
   3   0   0    0.30    2.92
  -3   0   0   -0.03    2.27
   3   0  -1 7926.34  965.15
  -3   0  -1 6558.63  790.11
  -3   0  -1 7052.77  841.17
  -3   0  -1 7307.99  868.86
  -3   0  -1 7473.31  917.02
  -3   0  -1 7650.10  928.79
   3   0   1 8348.95 1016.01
   3   0   1 8302.35 1015.61
   3   0   1 8229.72 1000.88
   3   0   1 8944.40 1078.67
   3   0   1 8305.22 1005.56
   3   0   110589.15 1304.24
  -3   0   1 6234.90  753.42
  -3   0   1 6243.21  766.06
  -3   0   1 7220.85  886.56
  -3   0   1 7256.01  867.48
  -3   0   1 6824.61  838.75
   3   0  -1 8530.29 1033.50
   3   0  -1 8456.50 1036.78
   3   0  -1 8576.84 1034.96
   3   0  -1 9292.96 1148.86
   3   0  -1 8464.76 1028.17
   3   0  -111079.11 1356.24
   3   0  -1 8404.80 1029.72
  -3   0  -1 6897.15  853.89
  -3   0  -2  230.64   21.13
   3   0  -2  285.76   29.58
   3   0  -2  338.06   26.75
  -3   0  -2  240.17   20.55
  -3   0  -2  248.23   19.12
  -3   0  -2  261.63   23.53
   3   0   2  278.77   22.49
   3   0   2  265.78   20.32
   3   0   2  305.32   20.86
   3   0   2  291.91   23.28
   3   0   2  294.07   26.12
   3   0   2  337.51   30.04
  -3   0   2  194.42   16.30
  -3   0   2  253.83   16.57
  -3   0   2  226.60   19.89
  -3   0   2  229.48   18.76
  -3   0   2  241.91   18.47
   3   0  -2  251.21   17.56
   3   0  -2  273.67   19.81
   3   0  -2  252.47   19.37
   3   0  -2  322.33   32.29
   3   0  -2  289.05   27.07
   3   0  -2  265.50   21.24
  -3   0  -2  242.72   19.01
  -3   0   2  231.19   16.68
   3   0  -3   30.43    3.00
  -3   0  -3   18.68    4.79
  -3   0  -3   33.72    4.38
  -3   0  -3   32.60    4.48
  -3   0  -3   44.45    7.36
  -3   0  -3   21.01    5.80
   3   0   3   30.24    4.51
   3   0   3   34.89    4.04
   3   0   3   33.57    7.72
   3   0   3   32.75    5.62
  -3   0   3   27.24    3.71
  -3   0   3   22.88    4.40
  -3   0   3   24.16    2.47
  -3   0   3   23.85    3.71
  -3   0   3   42.44    4.60
   3   0  -3   49.33    4.61
   3   0  -3   40.49    6.41
   3   0  -3   32.37    7.72
   3   0  -3   26.83    4.74
   3   0  -3   32.10    5.88
   3   0  -3   42.38    5.53
   3   0  -3   28.93    5.24
  -3   0   3   24.37    5.29
  -3   0   4  396.68   30.49
  -3   0  -4  353.34   30.64
  -3   0  -4  408.94   31.44
  -3   0  -4  470.32   40.75
  -3   0  -4  464.79   36.31
  -3   0  -4  425.78   36.07
   3   0   4  485.92   36.64
   3   0   4  547.52   40.11
   3   0   4  489.42   37.09
   3   0   4  491.67   39.97
   3   0   4  543.25   45.48
   3   0   4  512.41   40.68
  -3   0   4  353.85   29.85
  -3   0   4  403.56   33.56
  -3   0   4  440.58   32.92
   3   0  -4  541.61   46.30
   3   0  -4  506.72   41.46
   3   0  -4  428.02   31.12
   3   0  -4  450.35   40.70
   3   0  -4  488.46   44.96
   3   0  -4  408.80   28.95
   3   0  -4  477.38   37.28
  -3   0  -4  420.25   32.87
   3   0  -4  623.16   46.66
  -3   0   4  410.16   31.16
  -3   0  -5   24.27    4.31
  -3   0   5    6.91    4.18
   3   0   5    7.84    3.58
  -3   0  -5    5.41    3.82
  -3   0  -5    8.02    2.97
  -3   0  -5    7.89    2.71
  -3   0  -5   39.88    9.94
  -3   0  -5    5.62    4.43
   3   0   5   11.93    2.90
   3   0   5   10.38    4.94
   3   0   5    9.49    5.21
   3   0   5    9.44    5.92
   3   0   5    9.57    4.67
  -3   0   5   11.27    3.47
  -3   0   5    6.27    3.87
  -3   0   5    7.48    2.19
  -3   0   5   11.77    2.47
  -3   0   5   28.22    2.34
   3   0  -5    7.26    4.08
   3   0  -5    7.01    4.68
   3   0  -5    8.28    1.93
   3   0  -5   18.32    6.37
   3   0  -5   29.77    3.24
   3   0  -5    7.01    4.02
   3   0  -5   14.56    5.06
   3   0  -6 1071.09   88.33
  -3   0  -6  925.84   83.44
  -3   0  -6 1068.87   99.11
  -3   0  -6 1066.61   92.28
  -3   0  -6 1122.36   98.68
   3   0   6 1132.57   95.43
   3   0   6 1366.71  116.20
   3   0   6 1213.47  103.18
   3   0   6 1230.44  107.10
  -3   0   6 1038.84   86.12
  -3   0   6 1015.37   86.32
  -3   0   6  948.22   81.07
   3   0  -6 1070.95   94.69
   3   0  -6 1159.29  109.08
   3   0  -6 1186.34  102.32
  -3   0  -6 1066.10   91.70
  -3   0  -6 1062.74   95.30
  -3   0   6 1012.57   87.35
  -3   0   7  513.89   43.61
  -3   0  -7  532.31   43.68
  -3   0  -7  572.35   49.48
  -3   0  -7  555.32   51.77
  -3   0  -7  564.08   48.79
   3   0   7  647.99   52.86
   3   0   7  622.05   52.72
  -3   0   7  526.52   42.69
  -3   0   7  480.75   38.64
  -3   0   7  699.29   53.56
   3   0  -7  596.25   51.83
   3   0  -7  571.78   49.75
   3   0  -7  605.26   50.78
  -3   0  -8   92.49    9.30
  -3   0  -8  104.29   13.29
  -3   0  -8   92.87   14.68
  -3   0  -8  101.59   12.25
   3   0   8  121.50   11.80
   3   0   8  113.88   13.63
  -3   0   8   99.03   13.00
   3   0  -8   92.07   12.61
   3   0  -8  100.01   13.28
   3   0  -8  142.81   14.41
  -3   0   8  114.47   10.71
  -3   0  -9   21.67    5.46
  -3   0  -9   22.70    9.02
   3   0   9   25.42    5.37
   3   0   9   23.46    7.55
  -3   0   9   24.03    7.99
  -3   0   9   21.15    7.54
   3   0  -9   23.63    7.14
  -3   0   9   21.73    8.14
   3   0  -9   24.53    7.85
  -3   0  -9   20.68    7.30
  -3   0 -10  748.01   72.02
   3   0  10  847.29   74.97
   3   0  10  852.37   78.40
  -3   0  10  797.47   74.70
  -3   0  10  791.12   74.35
  -3   0  10  831.31   72.82
   3   0 -10  830.84   76.15
   3   0 -10  807.96   77.13
  -3   0 -10  757.97   76.51
  -3   0  11    1.65    3.12
  -3   0 -11    0.68    4.36
  -3   0 -11    0.84    5.00
   3   0  11    0.60    4.03
   3   0  11   -0.34    2.66
  -3   0  11   10.36    4.63
  -3   0  11    0.94    4.42
   3   0 -11    1.58    3.89
   3   0 -11    5.83    4.46
  -3   0 -12   56.14   13.35
  -3   0 -12   61.52   12.59
   3   0  12   67.24   11.37
  -3   0  12   63.38   12.46
  -3   0  12   65.50    9.56
   3   0 -12   62.80   10.79
   3   0 -12   62.99   12.15
  -3   0  12  176.26   17.64
  -3   0 -13  194.88   24.14
   3   0  13  229.52   22.10
  -3   0  13  224.50   20.77
  -3   0  13  208.34   23.15
   3   0 -13  206.53   20.96
   3   0 -13  211.11   23.20
  -3   0  13  209.13   22.79
  -3   0 -13  197.40   22.79
   3   0 -14    3.29    3.68
  -3   0 -14    3.25    4.60
  -3   0 -14    5.65    4.81
   3   0  14    3.31    3.23
  -3   0  14    6.32    7.92
  -3   0  14    0.03    3.01
  -3   0  14   18.05    7.77
   3   0 -14    2.31    4.82
  -3   0 -15   49.58    9.79
  -3   0 -15   52.16   10.33
   3   0  15   57.95    7.18
  -3   0  15   63.80    9.52
  -3   0  15   57.51   10.09
  -3   0  15   55.02    6.70
   3   0 -15   56.87    8.52
   3   0 -15   58.65   10.10
  -3  -1   0 1892.69  179.75
   3   1   0 1784.14  162.46
   3  -1   0 3353.36  309.00
  -3  -1   0 1770.42  159.94
  -3  -1   0 1900.74  176.35
  -3  -1   0 2025.43  187.43
   3   1   0 2181.54  197.49
   3   1   0 2154.94  196.51
   3   1   0 2139.95  200.57
   3   1   0 2146.11  198.57
   3   1   0 2751.11  257.66
  -3   1   0 1517.45  141.40
  -3   1   0 1888.10  179.51
  -3   1   0 1870.94  175.41
  -3   1   0 1898.91  172.17
   3  -1   0 2208.19  203.16
   3  -1   0 2070.75  190.82
   3  -1   0 2154.60  200.06
   3  -1   0 2300.88  199.62
   3  -1   0 2075.90  189.10
   3  -1   0 2142.06  190.44
  -3   1   0 1741.49  165.39
  -3  -1   0 1967.16  174.58
   3   1   1 1030.50   86.04
  -3   1  -1  838.92   72.21
   3  -1  -1 1084.50   93.67
   3   1   1 1069.72   85.33
   3   1   1  834.43   66.32
   3   1   1 1162.61   92.96
   3   1   1  834.97   77.90
  -3  -1   1  956.25   73.98
  -3  -1   1  856.83   70.23
  -3  -1   1  946.74   77.04
  -3  -1   1  924.48   78.28
  -3   1  -1  843.80   66.66
  -3   1  -1  793.77   69.17
   3  -1  -1 1001.54   81.90
   3  -1  -1  974.69   80.59
   3  -1  -1 1034.95   80.09
   3  -1  -1  952.92   79.14
   3  -1  -1  987.06   82.99
   3  -1  -1  965.21   77.67
   3  -1  -1  997.68   76.82
  -3   1  -1  789.03   63.81
  -3  -1   1  789.95   63.82
   3   1  -1 1006.83   78.81
  -3  -1  -1  917.90   67.98
  -3  -1  -1  824.25   62.25
  -3  -1  -1  934.25   77.87
  -3  -1  -1  882.33   71.90
  -3  -1  -1  930.40   76.05
  -3  -1  -1  912.53   78.41
   3   1  -1 1051.30   88.03
   3   1  -1  830.23   66.35
   3   1  -1 1023.47   82.22
   3   1  -1 1152.65   99.72
   3   1  -1 1023.28   84.49
   3   1  -1 1272.86  105.74
   3  -1   1  985.52   80.87
   3  -1   1  911.24   73.58
   3  -1   1 1006.12   76.21
   3  -1   1  951.29   79.94
   3  -1   1  935.16   74.35
  -3   1   1  646.09   54.81
  -3   1   1  864.12   72.47
  -3   1   1  836.50   73.10
  -3   1   1  811.55   66.87
  -3   1   1  828.16   70.18
   3  -1   1 1042.31   79.20
   3  -1  -2 1175.17   95.53
   3   1   2  998.68   84.34
   3   1   2 1177.53   95.36
   3   1   2 1197.97  103.83
   3   1   2 1589.45  134.64
   3   1   2 1132.34   92.72
  -3  -1   2  795.07   66.39
  -3  -1   2  901.38   75.91
  -3  -1   2  998.53   85.37
  -3  -1   2  949.53   80.20
  -3   1  -2  669.56   60.88
  -3   1  -2  865.05   68.60
  -3   1  -2  977.07   83.53
  -3   1  -2 1034.04   97.62
  -3   1  -2  891.58   78.20
   3  -1  -2 1186.14   98.48
   3  -1  -2 1121.25   86.75
   3  -1  -2 1070.30   89.36
   3  -1  -2 1184.62  103.49
   3  -1  -2 1096.04   97.93
   3  -1  -2 1068.50   91.07
  -3   1  -2  953.78   75.75
   3   1   2  953.68   76.63
  -3  -1   2  837.69   69.96
   3  -1   2  992.12   79.87
  -3  -1  -2  931.10   78.71
  -3  -1  -2  909.69   78.25
  -3  -1  -2  976.86   87.18
  -3  -1  -2  894.14   78.24
   3   1  -2 1031.78   88.77
   3   1  -2  976.20   80.41
   3   1  -2  830.51   68.65
   3   1  -2 1013.12   85.17
   3   1  -2 1362.69  113.38
   3  -1   2 1135.95   93.91
   3  -1   2 1202.44   93.35
   3  -1   2 1120.90   93.33
   3  -1   2 1161.64  100.04
   3  -1   2 1363.72  115.02
   3  -1   2 1036.83   82.57
  -3   1   2  859.13   69.74
  -3   1   2  749.71   64.91
  -3   1   2  885.71   77.09
  -3   1   2  953.82   79.11
  -3   1   2  994.63   82.94
  -3   1   2  958.73   76.89
   3   1  -2 1178.29  104.41
  -3  -1  -2  986.72   82.75
   3   1  -2 1069.62   84.33
  -3  -1   3  971.36   80.97
   3   1   3 1060.56   89.24
   3   1   3  999.77   80.31
   3   1   3 1283.54  103.91
   3   1   3 1492.29  127.86
   3   1   3 1119.77   92.51
  -3  -1   3  844.14   71.49
  -3  -1   3  915.42   77.01
  -3  -1   3  946.72   79.87
  -3  -1   3 1023.61   84.42
  -3   1  -3  682.62   62.09
  -3   1  -3  881.55   72.03
  -3   1  -3  939.34   80.39
  -3   1  -3  986.81   86.85
  -3   1  -3  852.43   75.57
   3  -1  -3 1047.00   88.29
   3  -1  -3 1208.03  103.24
   3  -1  -3 1146.24   96.55
   3  -1  -3  781.12   62.73
   3  -1  -3 1193.72  103.97
   3  -1  -3 1040.39   85.47
   3  -1  -3 1016.02   85.36
  -3   1  -3  891.98   71.13
  -3   1  -3 1029.37   83.79
  -3  -1  -3  991.35   83.94
   3   1  -3 1221.15  106.90
  -3  -1  -3  931.75   78.65
  -3  -1  -3  937.70   76.96
  -3  -1  -3 1007.02   89.18
  -3  -1  -3  960.95   90.02
   3   1  -3 1122.69   88.15
   3   1  -3 1060.11   91.17
   3   1  -3  943.15   77.98
   3   1  -3 1036.17   88.29
   3   1  -3 1371.37  113.32
   3   1  -3 1045.26   87.60
   3  -1   3 1198.84   93.64
   3  -1   3 1113.47   92.81
   3  -1   3 1163.94   92.30
   3  -1   3 1088.50   91.01
   3  -1   3 1197.69  111.07
   3  -1   3 1258.49  106.77
  -3   1   3  892.07   73.31
  -3   1   3  845.17   74.57
  -3   1   3  906.76   73.97
  -3   1   3  952.46   79.73
  -3   1   3  992.49   81.23
   3  -1   3 1038.46   83.72
  -3   1   3  736.64   65.45
   3   1  -3 1067.09   91.38
   3  -1  -4  909.92   74.50
   3   1   4  950.31   78.57
   3   1   4  926.18   73.03
   3   1   4 1217.15  104.43
   3   1   4  996.60   81.75
  -3  -1   4  824.99   69.42
  -3  -1   4  824.46   66.89
  -3  -1   4  703.89   62.87
  -3  -1   4  890.33   74.56
  -3  -1   4  856.13   69.83
  -3  -1   4  768.25   60.71
  -3   1  -4  810.09   69.05
  -3   1  -4  623.58   55.73
  -3   1  -4  777.60   61.55
  -3   1  -4  858.72   69.93
  -3   1  -4  853.27   75.37
  -3   1  -4  759.77   66.89
   3  -1  -4  880.54   70.75
   3  -1  -4  916.48   76.52
   3  -1  -4  924.29   71.72
   3  -1  -4 1004.63   87.66
  -3   1  -4  729.42   59.05
   3  -1  -4  871.27   73.46
   3  -1  -4  942.04   79.45
   3   1   4 1044.63   83.84
  -3  -1  -4  846.99   70.45
   3   1  -4  991.74   84.66
   3   1  -4 1112.53   96.98
   3  -1   4  958.05   85.06
  -3  -1  -4  840.10   67.51
  -3  -1  -4  897.67   75.16
  -3  -1  -4  654.69   58.83
  -3  -1  -4  904.77   79.64
   3   1  -4  831.70   68.63
   3   1  -4  769.51   59.33
   3   1  -4  961.17   80.43
   3   1  -4  966.34   78.30
   3   1  -4 1260.96  101.03
   3   1  -4  995.65   81.84
   3  -1   4  886.57   70.31
   3  -1   4 1046.65   89.81
   3  -1   4  998.31   78.79
   3  -1   4  949.85   78.58
   3  -1   4 1013.97   86.07
   3  -1   4  985.93   76.30
  -3   1   4  783.87   64.29
  -3   1   4  605.17   54.32
  -3   1   4  722.16   63.37
  -3   1   4  797.59   64.71
  -3   1   4  812.17   67.04
  -3   1   4  857.91   67.92
  -3   1  -5  202.12   24.75
   3  -1  -5  182.62   16.68
   3   1   5  182.87   15.57
   3   1   5  186.74   15.46
   3   1   5  183.43   21.84
  -3  -1   5  157.41   14.75
  -3  -1   5  132.16   12.55
  -3  -1   5  164.49   12.21
  -3   1  -5  138.72   10.54
  -3   1  -5  253.47   19.10
  -3   1  -5  156.81   13.16
  -3   1  -5  148.56   15.08
   3  -1  -5  196.43   17.78
   3  -1  -5  183.20   14.05
   3  -1  -5  211.11   20.43
   3  -1  -5  196.77   13.63
   3  -1  -5  185.26   16.54
   3  -1  -5  183.83   15.42
  -3   1  -5  129.52   13.27
  -3  -1   5  168.14   14.39
   3   1   5  169.22   12.60
  -3  -1  -5  138.74   13.77
  -3  -1  -5  157.25   14.18
  -3  -1  -5  146.16   11.41
  -3  -1  -5  170.86   16.37
  -3  -1  -5  161.16   17.33
  -3  -1  -5  171.08   22.36
   3   1  -5  314.28   26.69
   3   1  -5  199.22   18.84
   3   1  -5  165.01   12.48
   3   1  -5  179.01   17.06
   3   1  -5  165.02   14.63
   3   1  -5  222.15   16.74
   3   1  -5  176.92   15.79
   3  -1   5  164.36   11.89
   3  -1   5  211.92   16.38
   3  -1   5  191.24   17.62
   3  -1   5  212.96   27.18
   3  -1   5  211.06   14.41
   3  -1   5  194.39   17.25
  -3   1   5  166.54   14.22
  -3   1   5  128.87   13.53
  -3   1   5  161.62   15.48
  -3   1   5  139.80   11.70
  -3   1   5  154.63   12.95
   3  -1   5  202.22   17.26
   3   1  -5  164.55   13.28
   3   1   6   49.38    4.73
   3   1   6   43.18    7.36
  -3  -1   6   41.88    6.57
  -3   1  -6   34.26    5.70
  -3   1  -6   50.48    8.25
  -3   1  -6   27.79    6.58
   3  -1  -6   37.82    4.85
   3  -1  -6   37.98    7.23
   3  -1  -6   38.85    4.65
   3  -1  -6   47.39    6.71
   3  -1  -6   40.25    6.92
   3   1  -6   39.25    6.92
   3   1  -6   39.36    4.29
  -3  -1  -6   35.90    5.75
  -3  -1  -6   33.34    4.03
  -3  -1  -6   38.12    8.07
  -3  -1  -6   41.57    7.10
   3   1  -6   31.79    4.47
   3   1  -6   42.79   12.41
   3   1  -6   36.59    6.34
   3  -1   6   41.74    6.28
   3  -1   6   39.79    6.70
   3  -1   6   37.59    7.05
  -3   1   6   34.10    6.18
  -3   1   6   33.84    4.88
  -3   1   6   30.92    4.79
  -3  -1  -6   36.21    7.14
  -3   1  -7  317.04   29.80
   3   1   7  316.74   28.55
  -3  -1   7  262.19   24.47
  -3   1  -7  286.76   25.12
  -3   1  -7  284.02   26.02
   3  -1  -7  307.28   24.09
   3  -1  -7  295.86   27.14
   3  -1  -7  302.05   23.65
   3  -1  -7  313.41   26.95
   3  -1  -7  307.28   27.37
  -3  -1  -7  277.20   23.66
  -3  -1  -7  283.42   26.86
  -3  -1  -7  281.35   28.06
  -3  -1  -7  290.37   25.60
   3   1  -7  311.56   28.55
   3   1  -7  328.13   24.80
   3   1  -7  263.36   24.54
   3   1  -7  281.68   23.48
   3   1  -7  313.33   27.04
   3  -1   7  368.89   27.46
   3  -1   7  334.04   28.45
   3  -1   7  313.17   27.48
  -3   1   7  283.56   24.86
   3   1   8 1211.69  109.89
  -3  -1   8 1046.57   95.96
  -3  -1   8 1097.06   93.90
  -3   1  -8 1059.43   96.34
  -3   1  -8 1015.22   98.13
  -3   1  -8  995.44   91.29
   3  -1  -8 1173.64  105.01
   3  -1  -8 1018.52   88.89
   3  -1  -8 1092.39  107.45
   3  -1  -8 1080.46   99.95
  -3  -1   8 1060.17   95.59
  -3  -1  -8 1013.70   96.19
  -3  -1  -8 1078.26  103.51
  -3  -1  -8 1072.91  100.38
  -3  -1  -8 1127.90  101.46
   3   1  -8 1103.41  102.95
   3   1  -8 1187.41  106.29
   3  -1   8 1188.78  106.26
   3  -1   8 1273.37  108.89
   3  -1   8 1160.62  104.56
  -3   1   8 1097.01   97.89
  -3   1   8  740.37   68.41
   3   1   9  240.94   24.82
  -3  -1   9  221.66   22.57
  -3  -1   9  220.49   18.52
  -3   1  -9  208.08   21.67
  -3   1  -9  207.61   20.49
   3  -1  -9  219.37   22.14
   3  -1  -9  198.38   22.17
   3  -1  -9  223.45   22.95
   3  -1  -9  184.28   16.08
  -3   1  -9  195.27   23.59
  -3  -1   9  212.68   22.96
   3   1  -9  226.57   24.02
  -3  -1  -9  213.76   23.56
  -3  -1  -9  229.24   25.83
   3   1  -9  255.46   23.46
   3  -1   9  229.31   22.18
   3  -1   9  240.17   19.73
   3  -1   9  227.99   22.63
  -3   1   9  216.89   21.99
  -3   1   9  229.24   20.45
  -3  -1  -9  218.47   24.89
   3   1  10  227.53   33.49
  -3  -1  10  233.37   25.67
  -3  -1  10  208.88   22.67
  -3  -1  10  211.87   18.80
  -3   1 -10  189.39   23.94
   3  -1 -10  210.68   22.62
   3  -1 -10  212.15   22.04
  -3   1 -10  198.71   22.22
  -3   1 -10  206.68   19.82
  -3  -1 -10  196.12   23.50
  -3  -1 -10  211.22   25.27
   3   1 -10  213.12   21.31
   3   1 -10  208.65   23.75
   3  -1  10  217.40   21.60
   3  -1  10  225.91   22.74
  -3   1  10  213.67   23.78
  -3   1  10  199.94   22.84
  -3   1  10  203.48   19.83
  -3  -1 -10  191.74   18.51
   3   1  11   20.82    8.26
  -3  -1  11   25.77    8.91
  -3  -1  11   24.39    5.36
  -3   1 -11   18.82    7.74
  -3   1 -11   19.27    9.05
   3  -1 -11   31.25    7.81
   3  -1 -11   20.91    7.64
  -3  -1 -11   18.43    5.23
  -3  -1 -11   19.43    8.62
  -3  -1 -11   18.71    9.05
   3   1 -11   25.68    8.70
   3  -1  11   25.50    6.54
   3  -1  11   24.09    6.88
  -3   1  11   20.08    7.97
  -3   1  11   19.38    8.10
  -3   1  11   17.52    6.11
   3   1 -11   21.30    6.69
   3   1  12  320.53   31.32
  -3  -1  12  305.81   31.71
  -3  -1  12  307.50   26.66
  -3   1 -12  281.25   31.95
  -3   1 -12  270.28   28.35
   3  -1 -12  311.18   30.25
   3  -1 -12  305.29   30.49
  -3  -1  12  297.15   30.27
  -3  -1 -12  258.20   23.33
  -3  -1 -12  284.25   30.86
  -3  -1 -12  284.97   32.60
   3   1 -12  292.23   27.54
   3   1 -12  299.31   31.52
   3  -1  12  311.70   33.94
   3  -1  12  338.07   30.60
  -3   1  12  297.38   29.45
  -3   1  12  310.76   31.11
  -3   1  12  309.01   27.64
   3  -1 -13  156.12   17.68
   3   1  13  165.89   18.08
  -3  -1  13  164.35   27.68
  -3  -1  13  150.30   18.15
  -3   1 -13  137.17   17.39
  -3   1 -13  137.64   18.89
   3  -1 -13  157.84   18.63
  -3  -1  13  161.01   14.92
  -3  -1 -13  150.01   18.59
  -3  -1 -13  147.86   28.46
   3   1 -13  150.38   15.84
   3   1 -13  150.26   18.92
   3  -1  13  139.31   14.36
   3  -1  13  160.82   16.17
  -3   1  13  148.92   17.48
  -3   1  13  147.51   17.94
  -3   1  13  140.10   14.82
   3   1  14  332.19   30.00
   3  -1 -14  334.70   30.75
  -3  -1  14  336.73   31.74
  -3  -1  14  314.82   30.93
  -3  -1  14  324.35   26.31
  -3   1 -14  304.82   30.20
  -3   1 -14  298.04   31.15
   3  -1 -14  361.29   34.17
  -3  -1 -14  291.57   29.91
  -3  -1 -14  300.77   31.81
   3   1 -14  316.82   28.59
   3   1 -14  313.43   32.41
   3  -1  14  362.87   29.87
   3  -1  14  367.41   30.28
  -3   1  14  357.81   32.30
  -3   1  14  334.42   28.60
  -3   1  14  326.16   30.88
   3   1  15  201.44   17.46
  -3  -1  15  216.89   19.96
  -3  -1  15  199.49   19.91
  -3  -1  15  123.79    9.99
  -3   1 -15  175.35   18.46
  -3   1 -15  175.34   19.76
   3  -1 -15  191.33   24.02
   3  -1 -15  119.70   16.62
  -3  -1 -15  189.17   19.84
  -3  -1 -15  187.58   20.56
   3   1 -15  181.27   15.86
   3   1 -15  198.38   20.26
   3  -1  15  143.18   11.42
  -3   1  15  206.57   18.34
  -3   1  15  194.78   16.80
  -3   1  15  192.85   19.26
  -3  -2   0 2151.43  196.84
   3   2   0 2516.92  233.16
   3  -2   0 3265.44  301.42
  -3  -2   0 2075.35  191.21
  -3  -2   0 2205.40  206.25
  -3  -2   0 2325.12  224.31
  -3  -2   0 2236.14  217.84
   3   2   0 2337.59  222.88
   3   2   0 2353.09  228.12
   3   2   0 3097.47  299.78
  -3   2   0 2077.15  198.15
  -3   2   0 1984.37  195.29
  -3   2   0 2075.55  201.80
  -3   2   0 2027.57  198.26
   3  -2   0 2543.22  241.45
   3  -2   0 2687.04  248.59
   3  -2   0 2322.62  218.20
   3  -2   0 2474.59  237.24
   3  -2   0 2294.69  211.99
  -3  -2   0 2312.65  223.09
   3   2   0 2335.44  223.78
  -3   2   0 1876.35  182.10
  -3  -2   1  124.26   11.39
   3   2   1  173.70   14.05
   3   2   1  167.61   17.29
   3   2   1  127.85    9.72
  -3  -2   1  104.25    7.65
  -3  -2   1   99.47    7.38
  -3  -2   1  113.87   10.69
  -3  -2   1  115.70   11.98
   3  -2  -1  141.76   12.62
  -3   2  -1  108.01    9.20
  -3   2  -1  107.03   11.63
  -3   2  -1  112.70   12.16
  -3   2  -1  118.89   11.50
   3  -2  -1  132.37   10.37
   3  -2  -1  133.28    9.66
   3  -2  -1  141.10   10.80
   3  -2  -1  132.71   19.07
   3  -2  -1  122.90    8.92
  -3   2  -1  109.34    8.97
   3   2   1  128.05   12.45
   3   2  -1  166.80   16.29
  -3  -2  -1  119.48   12.52
  -3  -2  -1  119.55    8.43
  -3  -2  -1  116.84   12.57
  -3  -2  -1  113.91   11.82
  -3  -2  -1  108.83   12.19
   3   2  -1  122.23    8.37
   3   2  -1   97.62    7.19
   3   2  -1  127.03   13.46
   3   2  -1  127.35   11.93
   3   2  -1  128.12   12.55
   3  -2   1  136.67   12.63
   3  -2   1  126.02    9.01
   3  -2   1  148.53   14.92
   3  -2   1  141.31   13.28
   3  -2   1  128.88    8.77
  -3   2   1  165.24   12.33
  -3   2   1  105.87   12.41
  -3   2   1  117.77   12.02
  -3   2   1  124.95   11.06
  -3   2   1  116.38   12.57
   3   2   2  149.49   12.96
   3   2   2  114.62   11.84
   3   2   2  159.14   16.63
   3   2   2  131.06   10.47
  -3  -2   2  126.57    9.32
  -3  -2   2   94.67    7.77
  -3  -2   2  104.29    8.61
  -3  -2   2  112.87   10.97
  -3   2  -2  103.74   11.70
  -3   2  -2   94.79    7.78
  -3   2  -2  127.56    9.61
  -3   2  -2  115.12   11.29
  -3   2  -2   90.20   11.04
   3  -2  -2  129.66   12.08
   3  -2  -2  125.83   10.50
   3  -2  -2  131.24    9.64
   3  -2  -2  136.70   10.85
   3  -2  -2  116.85   12.09
   3  -2  -2  133.34   13.40
   3  -2  -2  112.70   10.26
   3  -2  -2  115.12    8.98
  -3  -2   2  115.15   10.86
  -3  -2  -2  108.83   11.35
  -3  -2  -2  111.67   11.22
  -3  -2  -2  110.92   12.36
  -3  -2  -2  106.66   12.25
   3   2  -2  111.36    7.31
   3   2  -2  120.24   12.93
   3   2  -2  124.78   11.54
   3   2  -2  110.26   10.86
   3   2  -2  146.28   13.18
   3   2  -2  154.77   20.31
   3  -2   2  123.11   11.57
   3  -2   2  131.08   10.10
   3  -2   2  111.64    7.76
   3  -2   2  141.67   10.20
   3  -2   2  121.67   12.67
   3  -2   2  142.32   14.80
   3  -2   2  114.63    7.71
   3  -2   2  131.01   13.07
  -3   2   2   87.32    8.99
  -3   2   2   99.49    8.70
  -3   2   2   91.83   11.30
  -3   2   2  138.16   10.68
  -3   2   2  103.90   10.66
   3   2  -2   89.86    7.23
   3   2   3 1170.06  101.09
   3   2   3 1308.83  110.53
   3   2   3 1580.75  145.86
   3   2   3 1293.10  108.12
  -3  -2   3 1026.66   89.20
  -3  -2   3 1025.84   86.83
  -3  -2   3 1096.68   92.97
  -3  -2   3 1101.60   94.11
  -3   2  -3  733.67   68.52
  -3   2  -3  936.05   79.05
  -3   2  -3 1020.04   91.15
  -3   2  -3 1049.87   93.59
  -3   2  -3 1060.30  102.96
  -3   2  -3  959.57   81.69
   3  -2  -3 1146.39   97.92
   3  -2  -3 1250.75  106.26
   3  -2  -3 1193.47  101.27
   3  -2  -3 1496.45  122.15
   3  -2  -3 1207.99   98.55
   3  -2  -3 1151.97   99.65
   3  -2  -3 1360.53  120.00
   3  -2  -3 1126.91   94.03
  -3  -2   3 1105.02   95.52
   3   2  -3 1161.73  100.75
  -3  -2  -3 1119.33   97.49
  -3  -2  -3 1133.55   99.45
  -3  -2  -3 1203.49  106.82
  -3  -2  -3 1127.79   99.77
   3   2  -3 1180.86  104.89
   3   2  -3  895.14   76.35
   3   2  -3 1223.28  105.28
   3   2  -3 1204.52  103.46
   3   2  -3 1476.23  126.14
   3  -2   3 1351.66  111.50
   3  -2   3 1179.11  100.85
   3  -2   3 1322.49  115.64
   3  -2   3 1295.01  104.36
   3  -2   3 1184.79   96.35
   3  -2   3 1265.46  109.37
   3  -2   3 1429.05  125.33
  -3   2   3  982.20   87.81
  -3   2   3  876.60   80.43
  -3   2   3 1099.13   92.14
  -3   2   3 1036.79   90.41
   3   2   4  212.01   18.33
   3   2   4  305.76   25.91
   3   2   4  233.50   18.60
  -3  -2   4  180.50   14.65
  -3  -2   4  187.82   15.02
  -3  -2   4  181.60   15.18
  -3  -2   4  193.96   15.06
  -3   2  -4  119.78   13.07
  -3   2  -4  154.17   15.83
  -3   2  -4  161.06   12.38
  -3   2  -4  165.06   16.60
  -3   2  -4  142.17   11.78
  -3   2  -4  148.06   20.99
   3  -2  -4  174.28   15.09
   3  -2  -4  207.72   17.19
   3  -2  -4  189.72   16.56
   3  -2  -4  203.84   15.39
   3  -2  -4  179.16   16.48
   3  -2  -4  199.44   16.85
   3  -2  -4  200.83   24.56
   3  -2  -4  205.80   16.26
  -3  -2   4  189.45   15.41
   3   2   4  237.33   19.19
  -3  -2  -4  238.54   19.35
  -3  -2  -4  195.58   18.09
  -3  -2  -4  203.34   19.60
  -3  -2  -4  195.86   17.89
   3   2  -4  220.16   15.86
   3   2  -4  202.45   17.71
   3   2  -4  211.57   17.55
   3   2  -4  252.53   24.39
   3  -2   4  192.96   16.77
   3  -2   4  175.89   13.20
   3  -2   4  183.63   17.77
   3  -2   4  206.29   19.50
   3  -2   4  196.98   19.20
   3  -2   4  205.88   15.51
  -3   2   4  131.91   14.71
  -3   2   4  148.56   12.81
  -3   2   4  155.33   14.47
   3   2  -4  211.69   17.93
   3   2   5  783.78   66.28
   3   2   5  665.59   54.41
  -3  -2   5  536.48   49.48
  -3  -2   5  519.18   43.13
  -3  -2   5  548.27   45.86
  -3  -2   5  612.97   47.91
  -3   2  -5  513.46   41.38
  -3   2  -5  537.08   42.92
  -3   2  -5  525.18   47.08
  -3   2  -5  504.77   45.03
   3  -2  -5  657.57   56.80
   3  -2  -5  629.21   52.62
   3  -2  -5  621.59   49.87
   3  -2  -5  565.39   47.61
   3  -2  -5  626.03   48.04
   3  -2  -5  624.01   51.54
   3  -2  -5  642.21   51.54
  -3  -2   5  568.16   46.52
  -3  -2  -5  529.61   45.19
  -3  -2  -5  583.66   51.80
  -3  -2  -5  593.52   50.74
   3   2  -5  578.60   49.13
   3   2  -5  459.88   38.71
   3   2  -5  767.90   60.62
   3   2  -5  592.90   48.63
   3  -2   5  581.04   48.12
   3  -2   5  618.65   52.18
   3  -2   5  645.29   54.93
   3  -2   5  705.74   54.49
  -3   2   5  526.99   43.70
  -3   2   5  465.51   39.12
   3   2  -5  584.65   48.27
  -3  -2  -5  551.79   47.69
   3   2   6  435.24   36.55
  -3  -2   6  380.61   32.42
  -3  -2   6  421.74   31.70
  -3   2  -6  371.60   30.69
  -3   2  -6  346.73   32.39
  -3   2  -6  329.61   31.02
   3  -2  -6  419.02   34.23
   3  -2  -6  381.97   33.52
   3  -2  -6  395.16   32.46
   3  -2  -6  386.11   30.08
   3  -2  -6  414.58   35.13
   3   2  -6  404.31   35.24
  -3  -2  -6  407.44   37.11
  -3  -2  -6  398.52   35.35
  -3  -2  -6  410.49   34.87
   3   2  -6  530.13   40.68
   3   2  -6  323.17   28.04
   3   2  -6  505.46   39.57
   3   2  -6  417.81   34.52
   3  -2   6  381.67   32.55
   3  -2   6  405.47   35.70
   3  -2   6  436.80   34.41
  -3   2   6  356.28   30.47
  -3  -2  -6  367.52   31.97
   3   2   7  920.95   81.92
  -3  -2   7  824.20   74.13
  -3   2  -7  856.28   75.15
  -3   2  -7  763.50   72.46
  -3   2  -7  753.25   70.72
   3  -2  -7  893.79   77.58
   3  -2  -7  880.30   75.54
   3  -2  -7  839.00   75.34
   3  -2  -7  925.69   81.98
   3  -2  -7  974.41   81.96
  -3  -2   7  848.89   74.05
  -3  -2  -7  815.63   79.99
  -3  -2  -7  794.46   73.86
  -3  -2  -7  886.15   77.65
   3   2  -7  846.92   76.81
   3   2  -7 1026.28   87.35
   3   2  -7  873.63   75.71
   3  -2   7  854.27   74.89
   3  -2   7  911.42   81.83
   3  -2   7 1037.59   86.87
  -3  -2   8   16.19    6.15
   3   2   8   12.74    6.05
  -3  -2   8    9.21    4.76
  -3   2  -8    9.62    4.37
  -3   2  -8    5.06    5.72
  -3   2  -8   33.60    5.65
   3  -2  -8    5.92    4.93
   3  -2  -8   10.21    3.80
   3  -2  -8   10.73    4.83
   3  -2  -8    4.66    4.21
   3  -2  -8   12.28    5.68
  -3  -2  -8   11.34    6.15
  -3  -2  -8    8.09    6.25
  -3  -2  -8    7.20    3.63
   3   2  -8    7.28    3.36
   3   2  -8    8.11    9.68
   3   2  -8    7.71    4.82
   3  -2   8    6.47    4.77
   3  -2   8    7.64    5.59
   3  -2   8   11.45    6.45
  -3   2   8    6.41    5.34
  -3  -2  -8   14.59    4.84
   3   2   9  838.37   76.80
  -3  -2   9  748.84   70.68
  -3  -2   9  764.22   68.66
  -3   2  -9  712.81   65.23
  -3   2  -9  669.72   66.06
  -3   2  -9  724.77   66.44
   3  -2  -9  719.70   62.73
   3  -2  -9  777.13   73.13
   3  -2  -9  778.72   70.68
   3  -2  -9  733.45   65.98
   3   2  -9  719.47   68.05
  -3  -2  -9  704.84   64.50
  -3  -2  -9  755.02   73.50
  -3  -2  -9  711.44   69.16
   3   2  -9  839.46   71.19
   3   2  -9  800.82   70.98
   3  -2   9  774.38   68.80
   3  -2   9  817.01   75.41
   3  -2   9  880.98   75.29
  -3   2   9  789.18   70.70
   3   2  10  408.67   39.96
  -3  -2  10  378.64   38.73
  -3  -2  10  388.07   36.85
  -3   2 -10  394.09   36.84
  -3   2 -10  358.42   37.65
  -3   2 -10  397.20   36.10
   3  -2 -10  400.32   37.35
   3  -2 -10  392.58   34.23
   3  -2 -10  402.26   37.43
  -3  -2 -10  361.55   37.74
  -3  -2 -10  375.45   39.82
   3   2 -10  417.54   34.52
   3   2 -10  352.84   36.16
   3  -2  10  408.33   36.10
   3  -2  10  443.61   41.67
   3  -2  10  468.34   39.17
  -3   2  10  397.71   36.73
  -3   2  10  394.29   37.62
  -3   2  10  444.16   39.17
   3   2 -10  386.34   35.18
  -3  -2 -10  355.09   40.05
   3   2  11  315.95   31.61
  -3  -2  11  300.21   31.34
  -3   2 -11  259.50   26.51
  -3   2 -11  238.23   27.68
   3  -2 -11  282.92   28.15
   3  -2 -11  268.43   24.85
   3  -2 -11  271.64   27.21
  -3  -2  11  295.25   28.87
  -3  -2 -11  260.42   24.87
  -3  -2 -11  273.67   30.02
  -3  -2 -11  288.69   40.64
   3   2 -11  282.43   25.79
   3   2 -11  283.36   29.67
   3  -2  11  272.92   24.70
   3  -2  11  299.10   29.75
  -3   2  11  286.45   28.68
  -3   2  11  265.08   27.41
  -3   2  11  284.11   26.88
   3   2  12  215.08   23.33
  -3  -2  12  225.82   24.95
  -3  -2  12  206.69   21.99
  -3   2 -12  181.37   22.44
  -3   2 -12  195.04   21.05
   3  -2 -12  219.34   29.87
  -3  -2 -12  196.19   23.17
  -3  -2 -12  199.64   24.16
   3   2 -12  193.52   18.80
   3   2 -12  198.39   22.54
   3  -2  12  231.14   20.77
   3  -2  12  227.32   22.99
   3  -2  12  243.79   20.88
  -3   2  12  209.19   21.80
  -3   2  12  204.16   21.57
  -3   2  12  223.32   21.88
  -3  -2 -12  176.13   17.79
   3   2  13   36.93    8.43
  -3  -2  13   36.71    9.14
  -3   2 -13   33.08    8.03
  -3   2 -13    0.01    8.13
   3  -2 -13   35.60    7.97
   3  -2 -13   33.67    7.43
  -3  -2  13   33.06    8.30
  -3  -2 -13   40.06    6.28
  -3  -2 -13   30.69   14.58
  -3  -2 -13   34.99    9.18
   3   2 -13   31.96    5.82
   3   2 -13   10.29    8.10
   3  -2  13   35.17    5.64
   3  -2  13   39.94    7.62
   3  -2  13   41.84    6.13
  -3   2  13   37.05    8.37
  -3   2  13   36.88    7.59
  -3   2  13   37.18    8.21
   3   2  14   91.59   12.20
  -3  -2  14   91.43   12.97
  -3  -2  14   86.74   12.13
  -3   2 -14   89.76   12.26
  -3   2 -14   80.00   12.13
   3  -2 -14   96.76   12.49
   3  -2 -14   92.47   11.33
  -3  -2 -14   80.45    8.90
  -3  -2 -14   86.61   13.07
   3   2 -14   89.10   10.11
   3   2 -14   85.96   12.58
   3  -2  14   97.95   10.93
   3  -2  14  110.36   10.44
  -3   2  14  101.13   11.99
  -3   2  14   96.59   12.08
  -3   2  14   92.75   11.16
  -3  -2 -14   79.71   12.68
   3   2  15  101.20   11.39
  -3  -2  15   94.41   11.27
  -3  -2  15   52.42   10.39
  -3   2 -15   76.33   11.33
  -3   2 -15   82.94   10.71
   3  -2 -15   97.03   11.77
   3  -2 -15   76.84   10.52
  -3  -2 -15   91.09   12.43
  -3  -2 -15   93.73   12.29
   3   2 -15  127.26   19.53
   3  -2  15   87.96    9.05
  -3   2  15   92.27   10.30
  -3   2  15   92.86   11.07
  -3  -3   0  855.76   76.22
  -3  -3   0  940.87   81.76
  -3  -3   0  899.21   78.88
   3   3   0  992.39   86.38
   3   3   0 1200.87  104.65
  -3   3   0  743.92   65.51
  -3   3   0  762.77   70.50
  -3   3   0  856.62   76.04
  -3   3   0  872.86   76.37
  -3   3   0  797.56   68.71
   3  -3   0 1027.61   87.25
   3  -3   0 1194.06   97.35
   3  -3   0 1343.92  109.40
   3  -3   0  980.73   85.57
   3  -3   0 1008.02   82.65
   3   3   0  890.95   78.73
  -3  -3   1 1406.71  119.69
   3   3   1 1435.60  132.45
   3   3   1 1667.60  155.48
   3   3   1 1538.03  132.46
  -3  -3   1 1349.77  115.82
  -3  -3   1 1369.14  126.79
  -3  -3   1 1430.75  129.76
  -3   3  -1 1121.70  102.66
  -3   3  -1 1279.67  120.95
  -3   3  -1 1211.44  110.73
  -3   3  -1 1437.27  131.58
  -3   3  -1 1279.52  119.26
   3  -3  -1 1639.32  146.74
   3  -3  -1 1383.72  124.46
   3  -3  -1 1557.45  135.85
   3  -3  -1 2112.77  183.13
   3  -3  -1 1605.48  145.69
   3  -3  -1 1563.89  140.61
   3  -3  -1 1406.06  125.74
   3  -3  -1 1359.76  116.47
   3   3   1 1540.17  139.90
  -3  -3  -1 1441.80  132.00
  -3  -3  -1 1412.93  130.97
  -3  -3  -1 1435.87  131.46
   3   3  -1 1289.69  117.09
   3   3  -1 1517.59  139.11
   3   3  -1 1520.39  137.35
   3   3  -1 1867.14  170.11
   3  -3   1 2288.15  194.11
   3  -3   1 1594.96  149.04
   3  -3   1 1736.95  150.42
   3  -3   1 1523.42  138.25
   3  -3   1 1714.06  153.72
  -3   3   1 1197.72  113.85
  -3   3   1 1098.80  103.21
  -3   3   1 1370.86  126.10
  -3   3   1 1248.15  113.56
  -3   3   1 1450.23  130.50
   3   3   2 1339.89  122.31
   3   3   2 1906.36  171.91
   3   3   2 1416.88  121.53
   3   3   2 1499.16  134.09
  -3  -3   2 1231.01  105.98
  -3  -3   2 1323.95  128.57
  -3  -3   2 1325.14  118.27
  -3   3  -2 1075.24  100.03
  -3   3  -2 1114.62  100.43
  -3   3  -2 1155.37  108.06
  -3   3  -2 1163.78  104.83
  -3   3  -2 1113.99  104.66
   3  -3  -2 1287.08  113.42
   3  -3  -2 1318.25  115.07
   3  -3  -2 1545.75  132.89
   3  -3  -2 1440.04  127.05
   3  -3  -2 1903.03  162.73
   3  -3  -2 1372.54  122.29
   3  -3  -2 1386.66  126.60
   3  -3  -2 1283.47  109.41
  -3  -3   2 1279.87  112.83
  -3  -3  -2 1291.41  124.52
  -3  -3  -2 1359.61  122.57
  -3  -3  -2 1258.13  116.60
  -3  -3  -2 1332.54  120.88
   3   3  -2 1366.06  124.42
   3   3  -2 1371.83  122.56
   3   3  -2 1716.98  154.08
   3  -3   2 1439.11  128.27
   3  -3   2 1403.80  124.18
   3  -3   2 1904.07  161.97
   3  -3   2 1450.03  130.12
   3  -3   2 1642.90  148.29
   3  -3   2 1700.86  146.65
  -3   3   2  920.25   87.17
  -3   3   2 1200.89  108.26
  -3   3   2 1040.46   99.16
  -3   3   2 1245.08  110.43
  -3   3   2 1215.04  110.32
   3   3  -2 1273.92  114.48
   3   3   3 1213.17  105.10
   3   3   3  975.01   83.29
  -3  -3   3  828.87   68.52
  -3  -3   3  855.00   75.38
  -3  -3   3  913.54   77.63
  -3   3  -3  700.72   60.61
  -3   3  -3  731.23   62.64
  -3   3  -3  802.64   69.77
  -3   3  -3  741.18   68.14
   3  -3  -3  879.28   71.18
   3  -3  -3  874.55   72.86
   3  -3  -3  888.33   75.65
   3  -3  -3 1017.75   83.39
   3  -3  -3  972.46   78.70
   3  -3  -3  846.39   69.71
   3  -3  -3  952.37   81.77
   3  -3  -3  891.00   76.47
  -3  -3   3  703.76   60.21
  -3  -3  -3  868.36   76.10
  -3  -3  -3  862.57   75.54
  -3  -3  -3  838.70   74.01
   3   3  -3  853.81   72.95
   3   3  -3  921.53   80.37
   3   3  -3  868.44   73.89
   3   3  -3 1113.59   95.40
   3  -3   3  901.13   76.30
   3  -3   3  930.78   81.72
   3  -3   3 1116.54   90.44
   3  -3   3  972.06   82.80
   3  -3   3 1092.00   94.75
   3  -3   3 1058.18   87.16
  -3   3   3  713.42   62.60
  -3   3   3  835.17   68.52
  -3  -3  -3  871.45   76.64
   3   3   4  350.30   27.47
  -3  -3   4  307.72   24.78
  -3  -3   4  281.01   20.94
  -3  -3   4  285.89   22.16
  -3  -3   4  313.66   25.26
  -3   3  -4  249.62   20.47
  -3   3  -4  287.30   23.60
  -3   3  -4  260.31   22.84
  -3   3  -4  331.77   29.50
   3  -3  -4  353.62   27.07
   3  -3  -4  328.69   28.16
   3  -3  -4  324.85   26.75
   3  -3  -4  368.62   29.19
   3  -3  -4  319.84   25.65
   3  -3  -4  414.74   30.87
   3  -3  -4  309.18   26.35
   3  -3  -4  327.04   25.77
  -3  -3   4  252.60   22.76
  -3  -3   4  300.30   26.53
  -3  -3  -4  311.29   28.27
  -3  -3  -4  204.78   20.96
  -3  -3  -4  350.53   29.93
   3   3  -4  316.93   26.61
   3   3  -4  312.50   26.16
   3  -3   4  360.17   28.38
   3  -3   4  327.78   26.84
   3  -3   4  395.43   28.99
   3  -3   4  330.35   29.65
   3  -3   4  328.17   27.13
  -3  -3  -4  310.75   27.44
  -3  -3   5   28.99    3.74
   3   3   5   35.64    5.33
  -3  -3   5   15.45    4.93
  -3  -3   5    9.48    3.27
  -3  -3   5   20.80    3.89
  -3  -3   5   25.77    5.38
  -3   3  -5   14.69    5.98
  -3   3  -5   16.77    4.61
   3  -3  -5   29.63    4.22
   3  -3  -5   24.64    5.60
   3  -3  -5   17.62    5.04
   3  -3  -5   18.52    5.36
   3  -3  -5   20.74    7.28
   3  -3  -5   18.94    4.14
   3  -3  -5   18.43    4.90
  -3  -3  -5   10.82    5.58
  -3  -3  -5   11.80    6.22
  -3  -3  -5    9.05    5.32
  -3  -3  -5   10.01    5.18
   3   3  -5    8.95    8.15
   3   3  -5   13.43    4.79
   3  -3   5   12.85    4.82
   3  -3   5   18.83    6.39
   3  -3   5   25.14    4.82
  -3  -3   6  828.01   68.85
   3   3   6  892.84   76.92
  -3  -3   6  780.92   69.25
  -3  -3   6  803.08   67.76
  -3   3  -6  635.46   58.74
  -3   3  -6  681.68   63.83
   3  -3  -6  816.85   69.45
   3  -3  -6  782.57   67.78
   3  -3  -6  825.77   70.92
   3  -3  -6  793.87   69.65
   3  -3  -6  845.24   70.71
  -3  -3  -6  775.32   71.34
  -3  -3  -6  750.37   67.44
  -3  -3  -6  781.96   70.84
  -3  -3  -6  814.81   70.41
   3   3  -6  814.06   70.30
   3   3  -6  780.92   69.48
   3   3  -6  841.31   71.88
   3  -3   6  817.65   70.30
   3  -3   6  848.16   76.35
   3  -3   6  890.42   74.95
  -3  -3   7  522.45   47.01
   3   3   7  583.66   51.16
  -3  -3   7  547.44   45.37
  -3   3  -7  473.20   43.69
  -3   3  -7  418.82   39.62
  -3   3  -7  433.22   41.94
   3  -3  -7  527.07   50.45
   3  -3  -7  553.56   47.38
   3  -3  -7  516.43   46.40
   3  -3  -7  535.19   44.96
   3  -3  -7  546.14   46.51
  -3  -3  -7  497.40   45.56
   3   3  -7  561.38   53.43
  -3  -3  -7  513.55   49.10
  -3  -3  -7  528.44   48.91
  -3  -3  -7  563.98   47.21
   3   3  -7  567.90   48.41
   3   3  -7  510.75   46.02
   3  -3   7  530.31   45.44
   3  -3   7  567.39   52.19
   3  -3   7  577.20   48.51
  -3   3   7  523.15   46.59
   3   3   8  720.03   64.73
  -3  -3   8  652.58   60.70
  -3  -3   8  687.24   59.67
  -3   3  -8  688.76   59.94
  -3   3  -8  613.03   58.62
  -3   3  -8  638.70   60.27
  -3   3  -8  545.95   59.39
   3  -3  -8  699.28   61.08
   3  -3  -8  679.25   60.16
   3  -3  -8  711.14   64.30
   3  -3  -8  660.28   58.77
   3  -3  -8  785.36   67.79
  -3  -3  -8  611.80   60.19
  -3  -3  -8  642.63   61.12
   3   3  -8  768.59   72.04
   3   3  -8  628.96   58.33
   3   3  -8  668.14   58.06
   3  -3   8  671.22   58.41
   3  -3   8  719.88   67.07
   3  -3   8  736.08   63.52
  -3   3   8  732.36   64.18
  -3  -3  -8  593.19   63.71
   3   3   9  107.17   14.64
  -3  -3   9  102.94   14.96
  -3  -3   9  101.26   11.71
  -3   3  -9   95.14   11.76
  -3   3  -9   75.06   11.79
  -3   3  -9   86.63   12.71
   3  -3  -9   94.74   12.27
   3  -3  -9   94.23   11.96
   3  -3  -9  103.97   13.89
   3  -3  -9   92.48   11.34
   3  -3  -9   99.36   12.86
   3   3  -9  108.09   11.19
  -3  -3  -9  105.22   19.40
  -3  -3  -9   91.33   15.08
  -3  -3  -9   97.73   14.27
   3   3  -9   97.79   13.17
   3   3  -9  102.50   11.20
   3  -3   9   99.69   11.50
   3  -3   9   95.81   15.04
   3  -3   9  111.56   12.59
  -3   3   9   96.66   13.65
   3   3  10   86.02   13.58
  -3  -3  10   83.21   14.13
  -3   3 -10   65.99   11.41
  -3   3 -10   82.32   11.26
  -3   3 -10   85.20   11.79
   3  -3 -10   82.94   11.51
   3  -3 -10   82.14   10.67
   3  -3 -10   79.55   10.62
  -3  -3  10   77.74   10.64
  -3  -3 -10   78.32   14.20
  -3  -3 -10   80.87   12.97
   3   3 -10   76.80    9.61
   3   3 -10   98.36   10.62
   3   3 -10   69.40   11.80
   3  -3  10   84.10    9.97
   3  -3  10   90.83   13.95
   3  -3  10  101.50   11.78
  -3   3  10   69.01   11.90
  -3  -3 -10   76.56   18.14
  -3  -3  11  153.47   19.48
   3   3  11  154.75   18.81
  -3  -3  11  140.96   21.48
  -3   3 -11  130.66   14.78
  -3   3 -11  116.15   21.85
  -3   3 -11  134.81   14.76
   3  -3 -11  142.25   16.24
   3  -3 -11  140.44   15.23
   3  -3 -11  124.17   14.26
  -3  -3 -11  142.72   17.56
  -3  -3 -11  133.35   15.91
  -3  -3 -11  135.75   18.38
   3   3 -11  146.15   14.30
   3   3 -11  165.61   15.01
   3   3 -11  132.33   16.26
   3  -3  11  138.06   13.30
   3  -3  11  146.81   18.26
   3  -3  11  160.10   15.85
  -3   3  11  134.79   22.16
  -3   3  11  142.95   16.25
  -3   3  11  151.97   17.44
   3   3  12  141.90   25.32
  -3  -3  12  135.52   17.65
  -3  -3  12  133.14   15.13
  -3   3 -12  118.07   13.97
  -3   3 -12  100.73   14.22
   3  -3 -12  131.77   15.41
   3  -3 -12  118.35   13.71
   3  -3 -12  114.73   13.87
   3   3 -12  136.40   12.63
  -3  -3 -12  124.04   16.93
  -3  -3 -12  130.61   16.05
   3   3 -12  130.62   13.03
   3  -3  12  138.93   16.69
   3  -3  12  161.59   16.01
  -3   3  12  135.86   15.71
  -3   3  12  129.38   14.62
  -3   3  12  135.74   15.69
  -3  -3 -12  113.85   13.86
   3   3  13   33.16    8.24
  -3  -3  13   30.99    8.39
  -3  -3  13   33.77    7.27
  -3   3 -13   31.10    6.77
  -3   3 -13   26.80    7.19
   3  -3 -13   31.92    7.51
   3  -3 -13   24.55    5.81
   3  -3 -13   29.01    6.08
  -3  -3 -13   28.40    6.32
  -3  -3 -13   28.59    8.29
  -3  -3 -13   30.72    7.33
   3   3 -13   29.62    7.34
   3   3 -13   27.80    4.72
   3   3 -13   27.12    8.02
   3  -3  13   37.85   13.62
   3  -3  13   43.85    6.89
  -3   3  13   36.62    7.16
  -3   3  13   35.86    7.45
  -3   3  13   35.45    6.97
   3   3  14    5.91    4.02
  -3  -3  14    7.34    4.22
  -3  -3  14    7.87    3.98
  -3   3 -14    0.03    3.56
  -3   3 -14    2.86    3.47
   3  -3 -14    4.04    3.91
   3  -3 -14    1.70    2.47
  -3  -3 -14    5.15    2.83
  -3  -3 -14    5.02    4.23
  -3  -3 -14    7.15    3.55
   3   3 -14    4.72    3.92
   3  -3  14    4.53    5.19
   3  -3  14    6.09    3.86
  -3   3  14    0.00    3.37
  -3   3  14   -0.06    5.40
  -3   3  14   -0.00    3.58
  -3  -4   0 1093.66  100.21
  -3  -4   0 1092.25   98.22
   3   4   0  919.63   82.03
  -3   4   0  999.25   91.46
   3  -4   0 1441.55  123.65
   3  -4   0 1215.15  106.70
   3  -4   0 1142.08  101.49
   3  -4   0 1369.35  118.17
  -3  -4   0 1110.37   99.31
   3   4   1   83.65    8.62
  -3  -4   1  102.49   11.94
  -3   4  -1   83.77   10.90
   3  -4  -1  101.11   11.01
   3  -4  -1  126.11   12.76
   3  -4  -1   91.75   11.11
   3  -4  -1  107.50   11.41
  -3  -4   1   92.14   12.58
  -3  -4  -1   87.48   12.32
  -3  -4  -1   89.72   11.22
   3   4  -1  103.84    9.90
   3   4  -1  104.88   11.27
   3  -4   1  100.22   11.26
   3  -4   1  135.31   13.20
   3  -4   1   99.47   12.61
  -3   4   1   99.25   10.12
  -3  -4  -1   95.33   11.79
  -3  -4   2  267.01   20.45
   3   4   2  234.89   19.54
  -3  -4   2  216.41   16.12
  -3  -4   2  244.63   23.88
  -3  -4   2  265.45   23.45
  -3   4  -2  224.54   21.96
   3  -4  -2  291.23   24.35
   3  -4  -2  261.69   22.95
   3  -4  -2  341.21   28.30
   3  -4  -2  258.48   22.98
  -3  -4  -2  262.05   23.89
  -3  -4  -2  256.77   24.97
  -3  -4  -2  267.04   23.63
   3   4  -2  289.46   24.34
   3  -4   2  267.43   23.04
   3  -4   2  338.41   27.27
   3  -4   2  274.14   25.32
   3  -4   2  340.31   35.52
  -3   4   2  259.41   21.37
   3   4  -2  235.51   19.79
   3   4   3  522.08   44.05
  -3  -4   3  505.12   40.96
  -3  -4   3  464.90   42.50
  -3   4  -3  418.51   39.79
   3  -4  -3  575.13   52.54
   3  -4  -3  483.38   41.15
   3  -4  -3  650.15   53.66
   3  -4  -3  521.43   43.52
  -3  -4   3  476.67   40.85
  -3  -4  -3  472.39   44.27
  -3  -4  -3  481.53   41.44
   3   4  -3  440.27   37.35
   3   4  -3  478.85   40.60
   3  -4   3  551.62   45.68
   3  -4   3  710.86   56.60
   3  -4   3  530.60   46.28
   3  -4   3  615.52   50.98
  -3  -4  -3  472.33   42.31
   3   4   4  646.82   52.12
  -3  -4   4  557.82   46.56
  -3  -4   4  533.62   49.13
  -3  -4   4  567.99   48.23
  -3   4  -4  491.10   46.66
   3  -4  -4  585.70   50.70
   3  -4  -4  671.46   55.43
   3  -4  -4  677.11   55.50
   3  -4  -4  596.19   50.94
  -3  -4  -4  524.50   49.93
  -3  -4  -4  544.58   47.10
  -3  -4  -4  567.99   49.04
   3   4  -4  510.72   43.79
   3   4  -4  555.14   46.96
   3  -4   4  731.10   59.57
   3  -4   4  612.60   51.21
   3  -4   4  574.74   51.41
   3  -4   4  681.56   57.37
  -3  -4  -4  529.43   47.98
   3   4   5  944.69   79.82
  -3  -4   5  797.64   74.43
  -3  -4   5  796.57   68.50
  -3   4  -5  680.23   65.90
   3  -4  -5  763.69   64.99
   3  -4  -5  964.78   82.11
   3  -4  -5  809.70   72.09
   3  -4  -5  940.59   80.08
   3  -4  -5  809.26   71.43
  -3  -4   5  811.53   70.68
   3   4  -5  765.90   66.19
  -3  -4  -5  790.12   72.23
  -3  -4  -5  662.69   65.20
  -3  -4  -5  801.07   69.70
  -3  -4  -5  753.29   67.37
   3   4  -5  769.17   67.52
   3  -4   5  822.06   70.98
   3  -4   5  939.20   79.36
   3  -4   5  810.25   74.53
   3  -4   5  906.35   78.75
   3   4   6  487.46   41.72
  -3  -4   6  463.17   41.48
  -3  -4   6  478.31   40.51
  -3   4  -6  441.27   42.94
   3  -4  -6  505.55   41.36
   3  -4  -6  523.82   45.77
   3  -4  -6  584.27   48.47
   3  -4  -6  520.32   45.42
   3  -4  -6  546.63   45.26
  -3  -4  -6  463.28   45.11
  -3  -4  -6  409.19   37.63
  -3  -4  -6  467.38   40.07
   3   4  -6  453.75   40.83
   3   4  -6  441.84   37.87
   3  -4   6  506.52   42.38
   3  -4   6  568.12   48.24
  -3  -4  -6  438.41   41.98
   3   4  -6  413.57   36.95
   3   4   7   85.03   10.96
  -3  -4   7   86.41   12.16
  -3  -4   7   76.68    8.53
  -3   4  -7   57.10    8.28
  -3   4  -7   81.75   12.53
   3  -4  -7   73.21    8.90
   3  -4  -7   76.92   11.10
   3  -4  -7   72.82   10.50
   3  -4  -7   79.11   10.29
  -3  -4  -7   71.91   14.22
  -3  -4  -7   81.09   13.57
  -3  -4  -7   76.47    8.53
   3   4  -7   78.91   11.01
   3   4  -7   67.92    9.33
   3   4  -7   76.13    9.06
   3  -4   7   77.93    9.38
   3  -4   7   71.93   13.18
   3  -4   7   81.60   11.26
  -3   4   7  112.58   13.86
  -3  -4  -7   71.36   12.01
   3   4   8  190.03   19.44
  -3  -4   8  177.42   19.81
  -3   4  -8  130.32   14.59
  -3   4  -8  156.15   19.01
   3  -4  -8  172.33   16.44
   3  -4  -8  149.55   17.24
   3  -4  -8  173.16   18.58
   3  -4  -8  184.36   18.81
  -3  -4  -8  164.97   19.40
  -3  -4  -8  167.35   20.93
  -3  -4  -8  160.45   17.21
   3   4  -8  148.02   15.89
   3   4  -8  172.65   15.80
   3  -4   8  169.65   15.78
   3  -4   8  180.38   21.97
   3  -4   8  195.64   19.59
  -3   4   8  196.37   19.94
   3   4  -8  197.43   19.37
  -3  -4   9  614.89   52.61
   3   4   9  661.49   58.85
  -3  -4   9  610.69   56.43
  -3   4  -9  446.99   43.37
  -3   4  -9  534.47   51.36
   3  -4  -9  582.60   51.15
   3  -4  -9  627.64   56.47
   3  -4  -9  584.61   53.65
   3  -4  -9  555.60   51.16
  -3  -4  -9  588.40   57.15
  -3  -4  -9  564.32   52.53
   3   4  -9  596.83   50.42
   3   4  -9  447.59   43.53
   3   4  -9  622.60   53.85
   3  -4   9  549.71   47.46
   3  -4   9  632.41   60.38
   3  -4   9  660.81   58.40
  -3  -4  -9  556.52   52.60
   3   4  10   55.65   10.45
  -3  -4  10   57.25    8.06
  -3   4 -10   59.74    8.30
  -3   4 -10   43.74    7.93
  -3   4 -10   52.63    9.51
   3  -4 -10   55.70    8.76
   3  -4 -10   62.09   10.11
   3  -4 -10   56.74    9.74
  -3  -4  10   58.35   11.43
  -3  -4 -10   53.91   11.60
  -3  -4 -10   52.72    8.76
   3   4 -10   50.23    6.81
   3   4 -10   59.88    8.36
   3   4 -10   44.71    8.22
   3  -4  10   61.59   12.28
   3  -4  10   58.85    9.67
  -3   4  10   76.04   10.46
  -3   4  10   61.68    9.15
  -3  -4 -10   51.27   10.25
   3   4  11  165.24   18.34
  -3  -4  11  158.16   27.05
  -3  -4  11  162.82   15.75
  -3   4 -11  119.61   14.14
  -3   4 -11  138.34   14.38
  -3   4 -11  157.91   16.56
   3  -4 -11  158.73   16.50
   3  -4 -11  155.21   16.89
  -3  -4 -11  141.65   16.71
  -3  -4 -11  148.07   18.97
  -3  -4 -11  140.26   15.29
   3   4 -11  171.73   15.65
   3  -4  11  167.29   20.11
   3  -4  11  168.41   17.07
  -3   4  11  179.90   17.93
  -3   4  11  151.59   15.28
  -3   4  11  176.87   18.95
   3   4 -11  122.32   14.23
   3   4  12  177.57   26.22
  -3  -4  12  166.01   18.64
  -3  -4  12  224.74   24.08
  -3   4 -12  156.12   15.66
  -3   4 -12  122.39   14.19
   3  -4 -12  205.37   19.27
   3  -4 -12  158.22   16.74
  -3  -4 -12  150.38   16.66
  -3  -4 -12  160.85   18.82
   3   4 -12  180.73   15.90
   3   4 -12  140.71   15.57
   3  -4  12  165.04   18.86
   3  -4  12  189.62   18.01
  -3   4  12  181.24   17.96
  -3   4  12  180.44   17.42
  -3   4  12  166.29   18.07
   3   4  13   95.59   12.22
  -3  -4  13   91.08   12.57
  -3  -4  13  103.58   11.43
  -3   4 -13   90.49   10.40
  -3   4 -13   66.51    8.91
   3  -4 -13   97.38   11.31
   3  -4 -13   91.75   10.83
  -3  -4 -13   78.12   10.49
  -3  -4 -13   81.01   12.10
   3   4 -13   99.17   10.16
   3   4 -13   71.69    9.76
   3  -4  13   96.15   12.80
   3  -4  13  107.09   11.17
  -3   4  13   93.60   10.81
  -3   4  13   98.21   12.18
   3   4  14   33.50    6.48
  -3  -4  14   30.59    6.57
  -3  -4  14   23.72    3.69
  -3   4 -14   11.28    2.64
   3  -4 -14   30.95    5.88
  -3  -4 -14   27.18    5.38
  -3  -4 -14   27.92    6.28
   3   4 -14   16.60    4.36
   3  -4  14   29.92    6.36
   3  -4  14   30.83    4.79
  -3   4  14   28.10    6.17
  -3  -5   0   45.18    6.25
   3   5   0    2.73    4.06
  -3   5   0    0.16    3.72
   3  -5   0    3.71    3.94
   3  -5   0    5.89    4.74
   3  -5   0    9.48    4.91
  -3  -5   0    0.14    4.30
  -3  -5   1 1169.48  107.29
  -3   5  -1  975.67   93.13
   3  -5  -1 1202.95  108.14
   3  -5  -1 1101.37   99.43
   3  -5  -1 1352.14  121.03
   3  -5  -1 1183.17  107.33
  -3  -5   1 1050.92  101.95
  -3  -5  -1 1086.64  104.62
  -3  -5  -1 1136.98  104.29
   3   5  -1 1040.53   95.68
   3  -5   1 1322.21  118.94
   3  -5   1 1486.51  132.94
   3  -5   1 1121.65  100.73
   3  -5   1 1236.77  113.10
  -3   5   1 1070.88   99.22
  -3  -5  -1 1138.55  104.76
  -3  -5   2  250.18   26.73
  -3  -5   2  256.86   24.52
  -3   5  -2  212.89   22.67
   3  -5  -2  305.42   27.53
   3  -5  -2  318.04   29.16
   3  -5  -2  244.97   23.02
   3  -5  -2  252.17   23.91
  -3  -5  -2  282.56   26.28
  -3  -5  -2  234.37   25.72
  -3  -5  -2  251.50   23.81
   3   5  -2  239.13   21.57
   3  -5   2  333.55   30.70
   3  -5   2  267.24   29.13
   3  -5   2  316.39   28.24
   3  -5   2  258.72   26.01
  -3   5   2  221.26   20.14
  -3  -5   3   97.79   12.47
  -3  -5   3   92.69    9.64
  -3  -5   3   95.93   14.27
  -3   5  -3   86.86   13.19
   3  -5  -3  145.60   16.32
   3  -5  -3  108.01   12.97
   3  -5  -3  111.71   18.08
   3  -5  -3  105.95   12.09
  -3  -5  -3   96.64   14.68
  -3  -5  -3   98.53   12.10
   3   5  -3   86.54    9.85
   3  -5   3  109.72   11.57
   3  -5   3  106.89   14.18
   3  -5   3  141.81   14.42
   3  -5   3  124.18   14.48
  -3  -5  -3   92.65   12.99
  -3  -5   4    5.99    3.92
  -3  -5   4    4.45    6.32
  -3   5  -4   10.03    6.14
   3  -5  -4    9.25    5.57
   3  -5  -4    8.52    5.30
   3  -5  -4   14.75    5.24
   3  -5  -4    7.14    4.50
  -3  -5   4   27.62    5.47
  -3  -5  -4    7.35    5.62
  -3  -5  -4   10.49    6.44
  -3  -5  -4   14.37    4.63
   3   5  -4   17.24    4.09
   3  -5   4    8.02    3.89
   3  -5   4    6.50    4.84
   3  -5   4    8.02    6.18
   3  -5   4    7.64    6.06
  -3  -5   5  747.11   66.38
  -3  -5   5  747.59   72.87
  -3   5  -5  650.03   65.07
   3  -5  -5  891.33   78.16
   3  -5  -5  858.55   75.61
   3  -5  -5  789.92   80.38
   3  -5  -5  740.60   66.06
  -3  -5   5  787.69   70.30
  -3  -5  -5  721.81   70.86
  -3  -5  -5  793.62   68.98
   3   5  -5  723.08   62.84
   3  -5   5  778.42   68.24
   3  -5   5  938.26   81.39
   3  -5   5  803.47   75.16
   3  -5   5  898.95   81.05
  -3  -5  -5  761.51   71.33
   3   5   6  195.52   17.54
  -3  -5   6  177.75   18.51
  -3  -5   6  181.31   17.70
  -3   5  -6  174.92   21.51
   3  -5  -6  196.41   21.15
   3  -5  -6  179.67   17.78
   3  -5  -6  197.11   19.62
   3  -5  -6  207.99   21.10
  -3  -5  -6  174.31   20.71
  -3  -5  -6  174.62   22.26
  -3  -5  -6  185.50   16.81
   3   5  -6  169.29   18.99
   3   5  -6  165.72   15.44
   3  -5   6  180.85   16.63
   3  -5   6  191.83   22.62
   3  -5   6  217.58   22.96
   3   5   7  891.15   78.96
  -3  -5   7  915.12   81.82
  -3  -5   7  860.05   78.70
  -3   5  -7  748.00   74.34
   3  -5  -7  827.75   81.15
   3  -5  -7  862.43   80.50
   3  -5  -7  912.42   81.11
  -3  -5  -7  785.51   78.21
   3   5  -7  738.45   65.18
   3  -5   7  862.13   82.56
   3  -5   7  979.54   89.47
  -3   5   7  856.49   78.22
  -3  -5  -7  806.33   76.85
   3   5  -7  855.64   79.25
   3   5   8   33.13    5.99
  -3  -5   8   15.52    6.88
  -3   5  -8   32.68    8.01
   3  -5  -8   18.18    4.57
   3  -5  -8   17.56    7.45
   3  -5  -8   12.13    5.42
   3  -5  -8   15.50   10.41
  -3  -5  -8   12.76    7.49
  -3  -5  -8   13.54    8.09
   3   5  -8   19.22    6.71
   3  -5   8   14.51    8.12
   3  -5   8   16.94    7.32
  -3   5   8   26.26    7.10
   3   5   9   22.84    6.17
  -3   5  -9   19.78    7.59
   3  -5  -9   19.49    4.85
   3  -5  -9   19.14    7.14
   3  -5  -9   19.35    7.15
   3  -5  -9   15.61    5.22
  -3  -5   9   21.56    7.22
  -3  -5  -9   22.76    7.41
  -3  -5  -9   19.85    8.12
   3   5  -9   23.07    6.20
   3  -5   9   22.02    8.09
   3  -5   9   20.62    7.25
  -3   5   9   21.05    6.58
   3   5  10  127.93   14.37
  -3  -5  10  127.01   15.89
  -3   5 -10  124.11   15.07
   3  -5 -10  123.28   13.14
   3  -5 -10  114.00   14.95
   3  -5 -10  119.50   15.31
  -3  -5 -10  119.79   15.79
  -3  -5 -10  116.55   16.53
   3   5 -10  137.23   14.35
   3  -5  10  122.02   16.94
   3  -5  10  131.36   15.60
  -3   5  10  134.81   15.38
  -3   5  10  116.50   12.56
   3   5  11   13.34    5.75
  -3  -5  11   12.25    6.33
  -3   5 -11   17.24    5.84
   3  -5 -11   19.70    5.88
   3  -5 -11   14.62    4.51
  -3  -5 -11   13.70    5.97
  -3  -5 -11   14.10    6.53
   3   5 -11   14.49    4.82
   3  -5  11   13.74    6.79
   3  -5  11   19.96    6.23
  -3   5  11   19.48    5.52
  -3   5  11   19.88    6.64
   3   5  12   66.10    9.63
  -3  -5  12   56.54    9.79
  -3   5 -12   48.31    7.33
   3  -5 -12   61.04    7.97
   3  -5 -12   60.97    9.53
  -3  -5 -12   56.83    9.65
  -3  -5 -12   56.90   10.42
   3   5 -12   62.83    8.07
   3  -5  12   60.38   10.63
   3  -5  12   67.69    9.92
  -3   5  12   64.20   10.51
  -3   5  12  100.07   10.35
   3   5  13   56.30    8.09
  -3  -5  13   60.39   10.07
   3  -5 -13   54.23   10.76
   3  -5 -13   46.18    8.14
  -3  -5 -13   51.16    8.48
  -3  -5 -13   51.70    8.64
   3   5 -13   51.30    6.68
   3  -5  13   56.31    9.53
   3  -5  13   62.77    8.28
  -3   5  13   56.25    9.24
   3   6   0    0.06    3.34
  -3  -6   0   10.92    8.17
  -3   6   0    0.26    3.91
   3  -6   0    5.64    3.57
   3  -6   0    3.47    3.94
   3  -6   0   17.46    5.16
  -3  -6   0    9.22    5.71
  -3  -6   1  247.91   27.45
  -3  -6   1  275.15   27.21
  -3   6  -1  225.79   23.52
   3  -6  -1  305.47   29.48
   3  -6  -1  260.49   24.23
   3  -6  -1  251.03   23.19
  -3  -6  -1  258.14   28.15
  -3  -6  -1  279.59   26.69
   3   6  -1  232.78   21.47
   3  -6   1  311.41   29.92
   3  -6   1  346.02   32.67
   3  -6   1  250.44   22.42
   3  -6   1  268.89   25.31
  -3   6   1  239.13   22.54
  -3  -6  -1  257.71   24.06
  -3  -6   2  112.40   14.77
  -3   6  -2   95.83   13.91
   3  -6  -2  124.06   15.38
   3  -6  -2  133.84   17.11
   3  -6  -2  105.90   13.14
   3  -6  -2  105.56   12.30
  -3  -6   2  102.81   16.19
  -3  -6  -2  104.49   13.31
  -3  -6  -2  102.79   16.17
  -3  -6  -2  116.30   14.35
   3   6  -2  109.78   11.32
   3  -6   2  137.76   17.45
   3  -6   2  139.21   16.84
   3  -6   2  106.07   11.63
   3  -6   2  109.32   13.99
  -3  -6   3   21.68    9.84
  -3   6  -3   25.49    8.35
   3  -6  -3   51.50   10.12
   3  -6  -3   29.28    7.19
   3  -6  -3   36.94    8.40
   3  -6  -3   30.86    6.36
  -3  -6   3   24.21    8.01
  -3  -6  -3   23.91    7.53
  -3  -6  -3   27.30    9.38
  -3  -6  -3   30.16    7.24
   3   6  -3   24.88    5.08
   3  -6   3   37.09    8.67
   3  -6   3   43.24    9.41
   3  -6   3   28.04    5.30
   3  -6   3   29.21    7.96
  -3  -6   4 1256.09  118.92
  -3  -6   4 1255.47  116.97
  -3  -6   4 1197.12  121.06
  -3   6  -4 1055.34  106.92
   3  -6  -4 1435.43  132.26
   3  -6  -4 1416.51  131.18
   3  -6  -4 1282.49  120.70
   3  -6  -4 1168.40  108.93
  -3  -6  -4 1154.24  115.48
  -3  -6  -4 1204.97  115.76
  -3  -6  -4 1311.15  120.87
   3  -6   4 1388.34  130.26
   3  -6   4 1515.70  140.65
   3  -6   4 1090.05  100.51
   3  -6   4 1284.94  121.69
  -3  -6   5   55.18    9.42
  -3  -6   5   52.92   13.00
  -3  -6   5   51.43   15.27
  -3   6  -5   62.72   12.23
   3  -6  -5   65.22   11.24
   3  -6  -5   67.18   11.65
   3  -6  -5   64.27   11.04
   3  -6  -5   52.58    7.86
  -3  -6  -5   49.23   16.41
  -3  -6  -5   46.40   11.91
  -3  -6  -5   55.86   12.43
   3  -6   5   61.60   11.62
   3  -6   5   85.55   11.23
   3  -6   5   66.39   12.35
  -3  -6   6  318.64   29.96
  -3  -6   6  311.43   36.10
  -3   6  -6  262.30   29.97
   3  -6  -6  374.17   33.74
   3  -6  -6  320.11   31.62
   3  -6  -6  279.18   25.42
   3  -6  -6  347.09   31.97
  -3  -6  -6  289.72   29.60
  -3  -6  -6  287.27   40.99
   3   6  -6  288.54   29.74
   3  -6   6  378.83   33.47
   3  -6   6  335.46   33.57
   3  -6   6  365.60   35.53
  -3  -6   7  213.89   20.41
  -3   6  -7  196.84   23.50
   3  -6  -7  211.56   21.77
  -3  -6   7  201.19   26.41
  -3  -6  -7  202.50   23.28
   3   6  -7  214.52   22.70
   3  -6   7  196.49   22.66
   3  -6   7  220.83   23.85
  -3   6   7  203.63   21.66
  -3  -6  -7  204.26   22.37
   3   6   8  145.15   13.66
  -3  -6   8  143.47   14.64
  -3  -6   8  127.98   21.91
  -3   6  -8  134.53   18.24
   3  -6  -8  146.93   17.67
   3   6  -8  131.24   15.31
  -3  -6  -8  130.66   17.05
  -3  -6  -8  128.31   17.21
   3  -6   8  142.90   17.79
   3  -6   8  170.01   18.57
  -3   6   8  151.65   16.47
   3   6   9   35.67    9.66
  -3  -6   9   36.50    8.83
  -3   6  -9   31.17    8.33
   3  -6  -9   32.85    8.45
   3  -6  -9   32.50    8.31
  -3  -6  -9   29.97    8.30
  -3  -6  -9   31.39    8.70
   3   6  -9   32.83    7.23
   3  -6   9   29.75    8.61
   3  -6   9   37.56    8.59
  -3   6   9   34.75   12.20
  -3  -6  10  258.22   25.51
  -3   6 -10  233.45   23.56
   3  -6 -10  229.86   23.70
   3  -6 -10  227.35   23.28
   3   6  10  270.32   23.04
  -3  -6 -10  221.08   22.99
  -3  -6 -10  238.82   24.02
   3   6 -10  254.05   22.81
   3  -6  10  234.80   24.25
   3  -6  10  266.13   25.50
  -3   6  10  257.77   22.89
   3   6  11  478.60   39.48
  -3  -6  11  482.32   43.64
  -3   6 -11  489.21   42.99
   3  -6 -11  468.47   42.93
   3  -6 -11  342.32   38.74
  -3  -6 -11  431.13   39.45
  -3  -6 -11  426.20   38.78
   3   6 -11  465.69   39.88
   3  -6  11  493.19   44.23
   3  -6  11  558.11   47.70
  -3   6  11  512.71   44.74
  -3   6  11  475.43   38.78
  -3  -6  12   25.34    6.98
   3  -6 -12   25.37    6.42
  -3  -6 -12   22.37    6.81
  -3  -6 -12   20.96    5.47
   3   6 -12   23.75    5.29
   3  -6  12   27.81    6.91
   3  -6  12   30.29    6.23
  -3   6  12   29.41    7.13
  -3  -7   0   75.60   11.82
   3   7   0   68.76    8.36
  -3   7   0   64.58   10.04
   3  -7   0   80.35   13.27
   3  -7   0   70.51    9.35
   3  -7   0   81.56    9.59
  -3  -7   0   69.95   13.58
  -3  -7   1  206.17   22.10
   3   7   1  166.84   16.51
  -3  -7   1  186.46   22.90
  -3   7  -1  165.72   18.50
   3  -7  -1  243.14   25.53
   3  -7  -1  183.81   22.68
   3  -7  -1  189.09   17.63
  -3  -7  -1  185.26   23.48
  -3  -7  -1  201.06   20.93
   3  -7   1  176.56   16.95
   3  -7   1  197.64   18.90
   3  -7   1  207.71   22.61
   3   7   2  693.14   64.31
  -3  -7   2  781.45   78.72
  -3  -7   2  853.03   80.24
  -3   7  -2  711.02   69.74
   3  -7  -2 1076.31   97.60
   3  -7  -2  804.14   73.47
  -3  -7  -2  875.18   79.76
   3  -7   2  828.27   75.32
   3  -7   2  963.30   89.35
   3  -7   2 1087.43   98.28
  -3  -7  -2  747.22   75.00
  -3  -7   3   45.62   12.66
  -3  -7   3   66.38   11.29
  -3   7  -3   43.39   10.31
   3  -7  -3   51.52   20.48
   3  -7  -3   42.16   11.24
   3  -7  -3   45.56    8.73
  -3  -7  -3   38.85    7.81
  -3  -7  -3   37.24   18.11
  -3  -7  -3   44.98    8.43
   3  -7   3   41.06   12.73
   3  -7   3   54.97   11.14
   3  -7   3   43.35    8.77
  -3  -7   4  823.97   77.47
  -3  -7   4  788.77   78.72
  -3   7  -4  686.28   69.11
   3  -7  -4  893.37   81.08
   3  -7  -4  896.82   82.05
   3  -7  -4  815.48   75.65
  -3  -7  -4  733.21   68.18
  -3  -7  -4  750.62   74.29
  -3  -7  -4  861.28   77.41
   3  -7   4  895.47   84.24
   3  -7   4  794.97   72.49
   3  -7   4  995.80   90.35
  -3  -7   5  691.06   64.31
  -3   7  -5  612.87   61.94
   3  -7  -5  802.72   71.21
   3  -7  -5  707.28   65.25
   3  -7  -5  718.42   64.20
  -3  -7   5  703.87   63.08
  -3  -7  -5  649.71   63.68
  -3  -7  -5  660.53   60.79
  -3  -7  -5  691.12   60.77
   3   7  -5  623.89   60.60
   3  -7   5  775.74   72.25
   3  -7   5  836.51   74.11
   3  -7   5  699.05   63.45
  -3  -7   6  146.29   16.97
  -3  -7   6  157.99   17.52
  -3   7  -6  144.25   19.24
   3  -7  -6  174.93   18.13
   3  -7  -6  164.01   18.63
   3  -7  -6  173.76   18.45
  -3  -7  -6  145.23   17.01
  -3  -7  -6  144.21   18.60
   3   7  -6  140.34   17.70
   3  -7   6  181.11   20.56
   3  -7   6  196.21   18.93
   3  -7   6  158.68   17.26
  -3  -7   7  295.01   27.42
  -3  -7   7  297.24   27.77
  -3   7  -7  268.07   29.23
   3  -7  -7  307.33   28.47
   3  -7  -7  303.14   29.68
  -3  -7  -7  279.51   27.48
  -3  -7  -7  274.18   28.04
   3   7  -7  298.23   28.78
   3  -7   7  325.90   31.24
   3  -7   7  388.54   32.15
   3  -7   7  301.19   27.95
  -3   7   7  306.01   28.10
  -3  -7   8   50.21    9.01
  -3   7  -8   40.41    9.29
   3  -7  -8   53.38    9.50
   3  -7  -8   44.41    8.76
  -3  -7   8   53.61    7.89
  -3  -7  -8   49.34    9.01
  -3  -7  -8   46.33    9.00
   3   7  -8   49.57    8.26
   3  -7   8   50.16    9.63
   3  -7   8   47.85    8.42
  -3   7   8   57.65    8.86
  -3  -7   9   32.34    5.37
  -3  -7   9   37.16    8.02
  -3   7  -9   34.15    8.29
   3  -7  -9   37.81    7.91
   3  -7  -9   40.76    8.14
  -3  -7  -9   32.11    7.21
  -3  -7  -9   33.54    7.21
   3   7  -9   36.31    6.80
   3  -7   9   40.26    8.16
   3  -7   9   37.63    7.32
  -3   7   9   44.78    7.30
  -3  -7  10  190.81   19.20
  -3   7 -10  183.50   18.81
   3  -7 -10  190.95   19.52
  -3  -7 -10  183.47   18.43
  -3  -7 -10  180.29   17.15
   3   7 -10  187.55   17.43
   3  -7  10  210.79   19.97
   3  -7  10  190.58   18.34
  -3   7  10  198.61   16.79
  -3   7  10  129.17   16.85
  -3  -8   0   95.96   13.18
  -3  -8   0   84.26   13.95
  -3   8   0   89.64   11.12
   3  -8   0  110.83   14.93
  -3  -8   1   42.83    9.26
  -3   8  -1   37.56    7.85
   3  -8  -1   51.42   10.53
   3  -8  -1   53.98    9.53
   3  -8  -1   31.53    5.85
  -3  -8   1   33.50    9.99
  -3  -8  -1   42.35    8.77
  -3  -8  -1   36.89   15.56
   3  -8   1   48.50    9.78
  -3  -8   2   82.68   12.46
  -3  -8   2   79.91   13.45
  -3   8  -2   61.09   10.15
   3  -8  -2   95.14   22.38
   3  -8  -2   79.12   12.00
   3  -8  -2   66.20    9.04
  -3  -8  -2   85.39   11.08
  -3  -8  -2   74.05   12.42
   3  -8   2   77.77   12.45
   3  -8   2   79.83   11.98
   3   8   3    3.52    2.58
  -3  -8   3    5.13    4.91
  -3   8  -3    8.32    4.40
   3  -8  -3    6.72    4.57
   3  -8  -3    7.73    4.68
   3  -8  -3    4.03    3.51
  -3  -8  -3    5.00    4.86
   3   8  -3    4.60    4.31
   3  -8   3    6.55    4.81
   3  -8   3    5.68    4.51
  -3  -8  -3   -0.01    3.45
   3   8   4   32.91    5.46
  -3  -8   4   44.54    8.73
  -3   8  -4   42.04    8.35
   3  -8  -4    8.66    6.83
   3  -8  -4   44.93    7.07
   3  -8  -4   50.07    8.29
  -3  -8  -4   46.10    6.64
  -3  -8  -4   44.87    8.76
   3   8  -4   36.33    7.80
   3  -8   4    2.10    7.02
   3  -8   4   51.75    8.14
   3  -8   4   46.63    6.04
   3   8   5  119.65   12.45
  -3  -8   5  166.66   17.85
  -3  -8   5  142.62   13.10
  -3   8  -5  141.00   16.87
   3  -8  -5  159.60   16.14
   3  -8  -5  172.02   16.73
   3  -8  -5  155.87   15.97
  -3  -8  -5  146.39   16.70
   3   8  -5  133.21   15.49
   3  -8   5  169.10   18.38
   3  -8   5  171.01   16.23
   3  -8   5  156.53   13.98
   3   8   6   11.54    4.27
  -3  -8   6   20.56    6.21
  -3  -8   6   17.62    4.62
  -3   8  -6   18.62    6.73
   3  -8  -6   21.73    5.53
   3  -8  -6   19.66    5.75
  -3  -8  -6   17.82    5.96
   3   8  -6   22.85   10.11
   3  -8   6   22.66    6.84
   3  -8   6   22.84    4.92
   3  -8   6   20.78    4.46
  -3   8   6   21.63    5.98
  -3  -8   7    6.92    3.89
  -3  -8   7   10.24    3.81
  -3   8  -7    0.37    9.33
   3  -8  -7    8.12    4.66
  -3  -8  -7    7.46    3.51
  -3  -8  -7    7.52    4.18
   3   8  -7    4.66    4.18
   3  -8   7    7.93    4.99
   3  -8   7    7.37    3.43
   3  -8   7    9.70    5.82
  -3   8   7    6.78    4.02
  -3  -8   8   40.08    6.14
  -3  -8   8   41.57    6.55
  -3   8  -8   41.78    9.28
   3  -8  -8   44.09    7.64
   3  -8  -8   48.31    8.50
  -3  -8  -8   44.09    6.59
  -3  -8  -8   40.29    6.67
   3   8  -8   47.35    7.37
   3  -8   8   52.69    8.95
   3  -8   8   50.39    9.73
  -3   8   8   52.07    7.30
  -3  -9   0  116.74   13.66
  -3  -9   0  109.48   14.21
   3  -9   0  151.48   16.41
  -3  -9   1    1.87    3.29
   3  -9  -1    1.48    3.13
  -3  -9  -1    1.42    2.96
  -3  -9  -1    0.59    3.31
   3   9  -1    1.29    2.56
   3  -9   1    2.61    3.63
  -3  -9   2   20.24    6.36
  -3   9  -2   16.84    4.95
   3  -9  -2   24.82    6.09
   3  -9  -2   23.30    6.05
  -3  -9  -2   18.42    5.15
  -3  -9  -2   17.42    5.93
   3   9  -2   11.22    4.80
   3  -9   2   22.67    6.45
   3  -9   2   25.77    6.79
  -3  -9   3  216.51   21.21
  -3   9  -3  179.40   18.64
   3  -9  -3  216.45   19.69
   3  -9  -3  231.79   20.74
  -3  -9  -3  204.29   18.87
  -3  -9  -3  195.61   19.60
   3   9  -3  162.15   16.48
   3  -9   3  213.10   20.11
   3  -9   3  256.42   22.60
  -3  -9   4   51.99    8.68
  -3   9  -4   56.59    9.04
   3  -9  -4   47.33    7.21
   3  -9  -4   16.61    5.12
   3  -9  -4   43.48    7.41
  -3  -9  -4   43.95    7.40
   3   9  -4   43.91    6.97
   3  -9   4   44.10    8.09
   3  -9   4   57.66    8.50
  -3  -9   5  305.58   27.66
  -3   9  -5  259.45   26.25
   3  -9  -5  306.53   26.07
  -3  -9  -5  256.67   22.62
   3   9  -5  255.21   22.95
   3  -9   5  322.96   27.94
   3  -9   5  364.59   29.22
  -3   9   5  285.81   24.97
  -4   0   0  591.61   52.82
   4   0   0  629.57   52.51
   4   0   0  704.99   57.76
   4   0   0  709.79   58.97
   4   0  -1  733.04   61.72
  -4   0  -1  626.28   56.70
   4   0   1  742.85   61.72
   4   0   1  651.68   54.30
   4   0   1  747.73   62.13
  -4   0   1  649.75   57.30
   4   0  -1  736.61   59.94
   4   0  -1  651.27   54.32
  -4   0  -2  188.02   20.38
  -4   0  -2  183.30   19.75
   4   0   2  221.24   19.40
   4   0   2  169.81   14.70
   4   0   2  206.16   17.36
  -4   0   2  179.87   13.53
  -4   0   2  133.57   14.95
  -4   0   2  195.23   17.66
   4   0  -2  197.41   19.15
   4   0  -2  188.77   16.60
   4   0  -2  210.58   18.53
   4   0  -2  209.97   16.79
  -4   0   3   46.77    5.79
  -4   0  -3   49.27    6.19
  -4   0  -3   47.99   10.32
  -4   0  -3   48.13   10.65
   4   0   3   52.91    5.70
   4   0   3   64.55    7.37
   4   0   3   50.28    6.64
  -4   0   3   51.66    7.36
   4   0  -3   53.20    5.98
   4   0  -3   49.04    7.51
   4   0  -3   60.05    9.44
   4   0  -3   50.43    7.72
   4   0   3   52.19    8.29
  -4   0  -4    4.68    5.03
   4   0  -4    1.56    4.34
  -4   0  -4    1.88    2.91
  -4   0  -4    6.36    4.89
   4   0   4    4.55    4.08
   4   0   4    2.12    2.80
   4   0   4   13.11    2.95
  -4   0   4    1.61    2.78
  -4   0   4    5.42    2.57
   4   0  -4   -0.04    2.12
  -4   0  -5  911.35   81.22
  -4   0  -5 1014.12   91.16
  -4   0  -5 1023.73   96.96
  -4   0  -5  994.56  108.56
   4   0   5 1095.68   99.65
   4   0   5 1060.07   93.12
   4   0  -5 1020.48   92.98
   4   0  -5 1060.61   98.62
   4   0  -5 1095.51   98.40
  -4   0   5  884.92   78.36
  -4   0  -6  140.50   13.08
  -4   0  -6  159.72   21.29
  -4   0  -6  147.43   18.66
   4   0   6  177.80   19.66
   4   0   6  174.78   15.51
   4   0  -6  157.13   23.11
   4   0  -6  174.09   27.84
   4   0  -6  177.82   18.25
  -4   0  -6  173.61   22.55
  -4   0   6  188.26   17.90
  -4   0  -7  455.03   44.19
  -4   0  -7  429.94   39.15
  -4   0  -7  457.27   47.65
   4   0   7  494.36   45.35
   4   0   7  471.77   40.40
  -4   0   7  451.90   41.32
   4   0  -7  454.89   42.78
   4   0  -7  495.76   47.26
   4   0  -7  500.24   45.29
  -4   0   8  173.08   20.16
  -4   0  -8  186.55   19.86
  -4   0  -8  200.03   25.80
  -4   0  -8  198.68   21.54
   4   0   8  197.62   22.00
   4   0  -8  178.64   20.93
   4   0  -8  228.54   24.82
   4   0  -8  215.23   22.49
  -4   0   9   77.85   14.01
  -4   0  -9   85.55   12.77
  -4   0  -9   84.26   16.51
   4   0   9   89.22   13.88
  -4   0   9   87.56   13.55
   4   0  -9   96.23   13.84
   4   0  -9   89.62   14.47
  -4   0  -9   81.66   12.31
  -4   0 -10  607.16   56.73
  -4   0 -10  633.95   65.58
  -4   0 -10  660.75   60.00
   4   0  10  681.14   62.95
  -4   0  10  625.38   59.42
   4   0 -10  700.24   64.62
   4   0 -10  675.33   64.27
  -4   0  10  594.29   56.91
  -4   0 -11    0.35    3.71
  -4   0 -11    7.73    5.19
   4   0  11    5.00    3.96
  -4   0  11   -0.00    4.58
  -4   0  11    0.10    4.17
   4   0 -11    1.75    3.89
   4   0 -11    1.32    4.52
  -4   0 -12   13.50    5.78
  -4   0 -12   12.62    7.34
   4   0  12   13.14    5.54
  -4   0  12   11.86    6.23
   4   0 -12   14.33    5.49
   4   0 -12   14.89    6.14
  -4   0  12   14.15    6.65
  -4   0  13    9.51    5.48
  -4   0 -13    9.70    4.79
  -4   0 -13   12.12    5.93
   4   0  13    8.32    4.31
  -4   0  13    7.59    5.05
   4   0 -13    7.89    4.61
   4   0 -13    0.78    8.59
  -4   0  14   11.71    5.38
  -4   0 -14    9.43    4.78
  -4   0 -14   11.78    5.93
   4   0  14   12.44    7.27
  -4   0  14   12.85    5.52
   4   0 -14   11.89    4.48
   4   0 -14   14.48    5.51
   4   1   0   64.91    6.67
   4  -1   0   55.74    7.50
  -4  -1   0   38.39    5.35
  -4  -1   0   44.05    8.88
   4   1   0   47.14    5.19
   4   1   0   42.72    5.15
   4   1   0   51.81    7.80
  -4   1   0   44.80    8.28
   4  -1   0   51.03    7.66
   4  -1   0   52.78    6.18
  -4  -1   0   45.94    6.02
   4  -1  -1  121.27   12.53
   4   1   1  140.29   11.83
   4   1   1  143.44   11.14
   4   1   1  117.43    9.83
   4   1   1  128.25   12.67
  -4  -1   1  141.36   12.21
  -4  -1   1  125.13   13.95
  -4   1  -1  114.37   13.33
   4  -1  -1  106.81   11.77
   4  -1  -1  116.37   14.62
   4   1  -1  108.56    9.74
  -4  -1  -1  131.20   11.76
   4   1  -1  136.93   13.94
   4   1  -1  124.71    9.64
   4   1  -1  127.30   13.00
   4  -1   1  117.47   12.25
   4  -1   1  108.20   11.86
   4  -1   1  117.37   10.74
  -4   1   1  106.29    8.74
  -4   1   1   70.23    7.66
  -4   1   1   95.80   11.57
   4  -1   1  101.69    9.62
  -4  -1  -1   93.57    9.12
  -4   1  -2  125.87   16.86
   4   1   2  158.08   14.22
   4   1   2  118.41   10.45
   4   1   2  143.79   14.03
  -4  -1   2  107.84    9.94
  -4  -1   2  136.32   14.07
  -4   1  -2  129.99   15.43
   4  -1  -2  153.95   14.44
   4  -1  -2  126.96   15.65
   4  -1  -2  135.13   12.90
   4  -1  -2  130.72   14.07
  -4  -1  -2  112.94   10.59
   4   1  -2  148.53   11.92
  -4  -1  -2  135.52   12.98
  -4  -1  -2  127.95   17.74
  -4  -1  -2  132.27   16.19
   4   1  -2  133.92   15.86
   4   1  -2  141.28   17.13
   4   1  -2  145.17   14.95
   4  -1   2  155.30   15.07
   4  -1   2  115.39   10.54
   4  -1   2  177.21   16.95
   4  -1   2  143.76   12.30
  -4   1   2  151.94   12.16
  -4   1   2  117.37   12.02
   4   1   3 2842.11  282.40
  -4  -1   3 2476.09  248.52
  -4   1  -3 2331.95  243.64
   4  -1  -3 2540.57  251.54
   4  -1  -3 2439.62  246.62
   4  -1  -3 2557.46  259.07
   4  -1  -3 2637.15  262.93
  -4  -1   3 2429.01  240.09
  -4   1  -3 2327.31  241.52
  -4  -1  -3 2444.80  247.11
  -4  -1  -3 2427.98  253.96
  -4  -1  -3 2366.30  244.53
  -4  -1  -3 2426.20  253.09
   4   1  -3 2263.37  227.72
   4   1  -3 2597.63  264.40
   4   1  -3 2632.26  264.10
   4  -1   3 2697.01  280.20
   4  -1   3 2636.36  264.68
   4  -1   3 2596.34  257.78
  -4   1   3 2420.57  241.78
  -4   1   3 2479.34  248.99
   4   1   4 1011.01   88.08
  -4  -1   4  884.47   76.14
  -4  -1   4  892.44   76.89
  -4   1  -4  818.20   79.40
  -4   1  -4  793.32   75.42
   4  -1  -4  879.52   79.73
   4  -1  -4  983.01   85.11
   4  -1  -4  878.11   75.19
   4  -1  -4  917.90   83.09
  -4  -1  -4  869.49   77.26
   4   1  -4  930.50   85.13
  -4  -1  -4  832.37   74.53
  -4  -1  -4  848.20   82.54
  -4  -1  -4  860.81   80.63
   4   1  -4  820.05   72.58
   4   1  -4  922.60   81.88
   4  -1   4  951.79   85.36
   4  -1   4  926.62   82.11
  -4   1   4  893.41   75.82
   4  -1  -5 1661.79  160.26
   4   1   5 1681.66  167.42
  -4  -1   5 1405.69  132.51
  -4   1  -5 1427.56  154.71
   4  -1  -5 1625.07  150.58
   4  -1  -5 1636.44  156.90
   4  -1  -5 1743.88  163.65
  -4   1  -5 1488.21  147.53
  -4  -1  -5 1464.45  140.57
  -4  -1  -5 1503.47  151.06
  -4  -1  -5 1567.47  153.68
   4   1  -5 1448.68  138.09
   4   1  -5 1651.38  157.01
   4  -1   5 1705.55  162.43
   4  -1   5 1659.01  164.22
  -4   1   5 1571.33  145.32
  -4  -1  -5 1379.47  132.46
   4   1  -5 1641.25  160.25
  -4   1  -6  393.88   33.90
   4   1   6  487.48   43.46
  -4  -1   6  401.79   35.70
  -4   1  -6  387.72   40.47
  -4   1  -6  392.14   39.36
   4  -1  -6  408.07   33.94
   4  -1  -6  406.98   39.32
   4  -1  -6  443.96   41.10
   4  -1  -6  454.01   40.42
  -4  -1  -6  383.04   34.36
  -4  -1  -6  431.77   43.76
  -4  -1  -6  443.00   42.47
   4   1  -6  410.88   37.26
   4   1  -6  468.00   42.39
   4  -1   6  439.18   40.98
   4  -1   6  436.92   38.55
  -4   1   6  402.63   35.74
  -4  -1  -6  406.18   37.86
   4   1  -6  447.14   52.36
   4   1   7  432.03   39.51
  -4  -1   7  350.24   32.93
  -4   1  -7  369.91   32.46
  -4   1  -7  346.20   37.53
  -4   1  -7  380.78   37.88
   4  -1  -7  345.72   28.84
   4  -1  -7  406.72   38.44
   4  -1  -7  419.60   37.54
   4  -1  -7  395.24   37.74
  -4  -1  -7  334.01   30.56
  -4  -1  -7  366.09   35.05
  -4  -1  -7  373.90   39.89
  -4  -1  -7  397.53   37.79
   4   1  -7  348.72   33.26
   4   1  -7  402.02   39.38
   4   1  -7  414.12   38.11
   4  -1   7  401.69   37.68
   4  -1   7  401.05   35.41
  -4   1   7  353.41   32.64
  -4   1  -8   32.91    6.69
   4   1   8   27.58    9.25
  -4  -1   8   23.53   14.19
  -4  -1   8   27.83    7.85
  -4   1  -8   34.81   10.34
  -4   1  -8   32.00    8.92
   4  -1  -8   35.88    8.48
   4  -1  -8   33.52    8.77
   4  -1  -8   31.88    9.22
   4   1  -8   26.76    9.51
  -4  -1  -8   24.74    5.80
  -4  -1  -8   24.80    8.18
  -4  -1  -8   34.18   10.93
  -4  -1  -8   27.21    7.73
   4   1  -8   26.93    8.54
   4  -1   8   35.74    8.92
   4  -1   8   33.62    7.34
  -4   1   8   33.48    8.78
   4  -1  -9 1332.82  127.46
   4   1   9 1373.53  131.71
  -4  -1   9 1249.59  120.54
  -4  -1   9 1240.13  119.17
  -4   1  -9 1290.50  122.72
  -4   1  -9 1174.52  121.43
  -4   1  -9 1303.37  133.31
   4  -1  -9 1203.00  119.78
   4  -1  -9 1322.75  129.66
  -4  -1  -9 1146.42  108.93
   4   1  -9 1374.99  130.33
  -4  -1  -9 1189.68  117.12
  -4  -1  -9 1215.16  125.88
  -4  -1  -9 1235.67  117.06
   4   1  -9 1312.78  129.71
   4  -1   9 1310.12  125.56
   4  -1   9 1348.83  127.91
  -4   1   9 1250.05  120.27
  -4   1 -10  158.68   17.01
   4   1  10  157.58   19.50
  -4  -1  10  135.01   18.54
  -4  -1  10  136.77   17.32
  -4   1 -10  144.27   20.93
   4  -1 -10  163.84   18.35
  -4   1 -10  157.17   17.23
   4  -1 -10  165.01   19.39
  -4  -1 -10  132.17   17.83
  -4  -1 -10  142.34   21.16
   4   1 -10  144.13   19.38
   4  -1  10  164.59   18.44
   4  -1  10  175.22   17.14
  -4   1  10  150.43   19.02
  -4   1  10  151.50   19.08
   4   1 -10  148.73   17.86
   4   1  11   76.51   18.01
  -4  -1  11   71.32   12.37
  -4  -1  11   68.23   11.18
  -4   1 -11   59.43    9.60
  -4   1 -11   59.76   13.10
   4  -1 -11   70.04   11.11
   4  -1 -11   69.59   11.86
  -4  -1 -11   64.45   11.70
  -4  -1 -11   64.71   13.69
   4   1 -11   72.74   10.77
   4   1 -11   66.18   12.52
   4  -1  11   76.39   10.84
   4  -1  11   76.54    9.41
  -4   1  11   60.06   11.98
  -4   1  11   63.83   11.64
   4   1  12   61.72    9.76
  -4  -1  12   60.14   16.96
  -4  -1  12   59.65    9.82
  -4   1 -12   58.37    9.10
  -4   1 -12   62.39   11.87
   4  -1 -12   63.16    9.73
   4  -1 -12   63.80   10.47
  -4  -1 -12   57.83   10.43
  -4  -1 -12   58.13   11.99
   4   1 -12   60.83   10.90
   4  -1  12   70.40    9.68
   4  -1  12   65.72   11.01
  -4   1  12   63.53   10.92
  -4   1  12   61.88   16.95
   4   1 -12   62.22    9.29
   4   1  13   11.78    4.89
  -4  -1  13   14.07    5.91
  -4  -1  13   10.92    5.00
  -4   1 -13   10.30    4.57
  -4   1 -13   14.19    6.33
   4  -1 -13   11.08    5.21
   4  -1 -13   10.34    5.41
  -4  -1 -13   10.12    5.23
  -4  -1 -13    0.22    5.75
   4   1 -13    9.53    4.40
   4   1 -13    8.64    9.76
   4  -1  13   12.32    4.24
  -4   1  13   11.20    5.67
  -4   1  13   13.03    5.56
   4   1  14   29.76    6.12
  -4  -1  14   33.67    7.15
  -4  -1  14   28.61    6.60
  -4   1 -14   25.36    5.40
  -4   1 -14   27.68    7.26
   4  -1 -14   32.60    6.45
   4  -1 -14   33.21    6.64
  -4  -1 -14   27.03    6.51
  -4  -1 -14   29.29    7.36
   4   1 -14   28.76    5.54
   4   1 -14   31.49    7.38
   4  -1  14   24.20    4.22
  -4   1  14   31.78    6.76
  -4   1  14   30.23   11.27
  -4  -2   0  877.74   78.59
  -4  -2   0  862.66   79.44
   4   2   0  902.16   75.46
   4   2   0  909.11   81.52
  -4   2   0  859.28   77.83
  -4   2   0  801.96   66.50
   4  -2   0  824.00   70.71
   4  -2   0 1011.04   88.37
   4  -2   0  949.77   84.68
   4  -2   0  939.16   78.47
   4  -2   0 1452.26  121.16
   4  -2  -1  554.91   47.57
   4   2   1  532.47   46.53
  -4  -2   1  503.47   44.60
  -4   2  -1  437.39   40.51
   4  -2  -1  524.64   46.03
   4  -2  -1  510.47   45.73
   4  -2  -1  500.30   40.16
   4   2   1  574.27   48.46
  -4  -2   1  530.94   45.19
  -4  -2  -1  492.55   48.08
  -4  -2  -1  526.20   48.24
   4   2  -1  486.69   43.84
   4   2  -1  531.73   46.36
   4  -2   1  535.56   47.36
   4  -2   1  526.85   46.52
  -4   2   1  477.21   38.20
  -4   2   1  460.75   40.42
   4   2   2  434.76   35.02
   4   2   2  402.76   37.19
  -4  -2   2  393.00   34.85
  -4   2  -2  376.50   43.36
   4  -2  -2  405.20   36.48
   4  -2  -2  438.13   38.43
   4  -2  -2  437.78   38.29
   4  -2  -2  470.44   46.29
  -4  -2   2  380.91   32.76
  -4  -2  -2  369.91   33.32
  -4  -2  -2  360.21   34.56
   4   2  -2  374.76   34.94
   4   2  -2  416.51   36.94
   4  -2   2  436.73   38.27
   4  -2   2  416.41   37.56
  -4   2   2  369.55   30.25
  -4   2   2  396.96   33.62
  -4  -2  -2  370.92   34.05
   4   2   3  110.72   10.86
  -4  -2   3   92.89    9.89
  -4  -2   3   99.47   10.80
   4  -2  -3   93.02   11.41
  -4   2  -3   85.19   13.05
   4  -2  -3   88.00   12.73
   4  -2  -3   94.96   16.90
   4  -2  -3  101.58   10.32
  -4  -2   3   97.77    8.90
  -4   2  -3   80.93   12.64
  -4  -2  -3  102.13   12.19
  -4  -2  -3  103.51   14.37
  -4  -2  -3   98.56   13.70
   4   2  -3   85.42    8.54
   4   2  -3  114.67   13.72
   4  -2   3  101.52   13.18
   4  -2   3   92.53   12.77
  -4   2   3   83.66    9.64
  -4   2   3   90.07    9.41
   4   2  -3  103.91   12.96
  -4  -2  -3  103.62   12.81
   4  -2  -4 1356.95  126.00
   4   2   4 1380.71  131.49
  -4  -2   4 1243.09  112.31
  -4  -2   4 1051.00   99.42
  -4  -2   4 1387.47  126.12
  -4   2  -4 1189.05  115.53
  -4   2  -4 1326.33  126.43
   4  -2  -4 1325.04  120.42
   4  -2  -4 1358.54  127.01
   4  -2  -4 1378.75  123.65
  -4  -2  -4 1246.87  117.67
  -4  -2  -4 1278.65  124.31
  -4  -2  -4 1255.93  120.27
   4   2  -4 1090.46  100.89
   4   2  -4 1300.83  123.21
   4   2  -4 1373.26  127.15
   4  -2   4 1377.89  127.75
   4  -2   4 1434.12  132.32
  -4   2   4 1290.91  116.61
  -4  -2  -4 1182.54  119.54
   4   2   5  318.04   28.54
  -4  -2   5  283.99   23.62
  -4   2  -5  262.64   28.44
  -4   2  -5  252.83   27.61
   4  -2  -5  302.46   26.62
   4  -2  -5  298.19   28.02
   4  -2  -5  309.72   26.83
   4  -2  -5  308.06   30.36
  -4  -2   5  298.87   26.21
  -4  -2  -5  269.41   26.85
  -4  -2  -5  290.79   28.63
  -4  -2  -5  279.51   30.82
  -4  -2  -5  269.66   28.15
   4   2  -5  239.25   22.08
   4   2  -5  285.14   29.36
   4  -2   5  304.50   30.14
   4  -2   5  321.49   30.64
  -4   2   5  309.41   27.87
   4   2  -5  296.40   28.70
   4   2   6  460.82   41.78
  -4  -2   6  394.45   35.81
  -4   2  -6  409.57   50.02
  -4   2  -6  413.35   41.59
   4  -2  -6  489.08   42.06
   4  -2  -6  441.08   37.59
   4  -2  -6  462.55   43.63
   4  -2  -6  465.73   41.91
  -4  -2  -6  407.88   42.19
  -4  -2  -6  413.34   39.78
   4   2  -6  422.99   41.27
   4  -2   6  465.91   42.41
   4  -2   6  486.55   44.69
  -4   2   6  441.82   38.79
   4   2  -6  443.79   41.21
  -4  -2  -6  405.61   38.18
  -4  -2  -6  407.31   39.70
   4   2   7  339.93   32.00
  -4  -2   7  309.70   29.31
  -4  -2   7  326.21   28.98
  -4   2  -7  283.54   31.25
  -4   2  -7  290.16   31.18
   4  -2  -7  347.49   31.44
   4  -2  -7  303.84   26.50
   4  -2  -7  308.37   31.32
   4  -2  -7  324.63   30.76
   4  -2  -7  296.69   25.52
  -4  -2  -7  310.87   31.88
  -4  -2  -7  310.76   43.29
  -4  -2  -7  310.65   29.54
   4   2  -7  318.65   32.36
   4   2  -7  336.98   31.61
   4  -2   7  324.91   31.09
   4  -2   7  336.76   32.10
  -4   2   7  313.17   29.20
  -4  -2  -7  297.07   28.59
   4   2   8  433.49   40.80
  -4  -2   8  393.49   38.33
  -4  -2   8  394.49   35.73
  -4   2  -8  411.51   40.86
   4  -2  -8  474.97   42.57
   4  -2  -8  410.48   35.48
   4  -2  -8  455.49   41.88
   4  -2  -8  435.23   42.94
  -4   2  -8  383.58   40.48
  -4  -2  -8  374.18   35.36
  -4  -2  -8  381.56   38.99
  -4  -2  -8  412.06   43.37
  -4  -2  -8  431.65   39.11
   4   2  -8  402.97   40.36
   4  -2   8  445.43   41.57
   4  -2   8  464.49   42.61
  -4   2   8  731.35   58.97
  -4   2   8  461.10   38.56
   4   2  -8  436.87   40.86
   4   2   9   70.56   11.78
  -4  -2   9   64.17   12.04
  -4  -2   9   61.89    9.33
  -4   2  -9   61.10   10.98
  -4   2  -9   59.21    8.31
  -4   2  -9   53.36   12.03
   4  -2  -9   62.05    9.96
   4  -2  -9   59.46   11.71
   4  -2  -9   55.74    7.78
   4  -2  -9   61.66   10.17
   4   2  -9   71.43   10.63
  -4  -2  -9   63.55    9.23
  -4  -2  -9   66.03   13.49
   4   2  -9   64.74   11.85
   4  -2   9   66.96   10.96
   4  -2   9   64.58   10.51
  -4   2   9   58.21   10.91
  -4   2   9   62.25    8.02
  -4  -2  -9   58.88   11.74
   4   2  10   98.28   14.17
  -4  -2  10   89.48   13.82
  -4  -2  10   85.48   11.51
  -4   2 -10   77.23   14.03
  -4   2 -10   81.49   10.46
  -4   2 -10  100.17   12.94
   4  -2 -10   92.43   12.42
  -4  -2 -10   82.27   10.68
  -4  -2 -10   84.23   13.72
  -4  -2 -10   94.06   15.72
   4   2 -10   91.58   12.11
   4  -2  10   94.96   18.04
   4  -2  10  101.97   12.57
  -4   2  10   80.13    9.35
  -4   2  10   90.60   13.88
  -4   2  10   91.48   14.17
   4   2 -10   96.43   14.05
   4   2  11  250.06   25.13
  -4  -2  11  244.47   25.39
  -4  -2  11  226.47   21.66
  -4   2 -11  224.32   20.75
  -4   2 -11  199.41   23.68
  -4   2 -11  232.75   21.85
   4  -2 -11  234.84   23.07
   4  -2 -11  226.65   22.57
  -4  -2 -11  218.02   20.18
  -4  -2 -11  242.91   35.81
   4   2 -11  238.22   22.58
   4   2 -11  232.53   24.89
   4  -2  11  231.06   21.93
   4  -2  11  239.01   22.72
  -4   2  11  221.56   24.03
  -4   2  11  228.72   19.89
  -4   2  11  219.38   23.69
  -4  -2 -11  220.34   24.63
   4   2  12   79.64   17.11
  -4  -2  12   76.68   11.96
  -4  -2  12   74.81   10.01
  -4   2 -12   81.84    9.80
  -4   2 -12   77.79   12.47
   4  -2 -12   81.18   11.00
   4  -2 -12   71.88    9.99
  -4  -2 -12   73.52    8.26
  -4  -2 -12   72.99   11.92
  -4  -2 -12   79.19   12.55
   4   2 -12   82.97   10.00
   4   2 -12   73.94   11.81
   4  -2  12   75.28    9.36
   4  -2  12   77.89    9.67
  -4   2  12   73.59   11.29
  -4   2  12   77.51    8.34
  -4   2  12   74.26   11.33
   4   2  13   49.67    7.94
  -4  -2  13   51.51    8.75
  -4  -2  13   50.18    7.82
  -4   2 -13   38.25    6.69
  -4   2 -13   39.73    8.75
   4  -2 -13   46.18    7.62
   4  -2 -13   41.13    7.16
  -4  -2 -13   47.42    8.85
  -4  -2 -13   49.76    9.18
   4   2 -13   46.70    6.78
   4   2 -13   46.70    8.96
   4  -2  13   37.57    5.68
   4  -2  13   45.81    6.52
  -4   2  13   43.06    8.49
  -4   2  13   39.15    5.24
  -4   2  13   43.60    8.18
  -4  -3   0 1415.85  138.13
   4   3   0 1610.57  155.49
  -4   3   0 1395.74  135.30
   4  -3   0 1730.29  164.86
   4  -3   0 1753.67  159.27
   4  -3   0 1883.54  169.38
   4  -3   0 1598.36  154.45
   4  -3   0 1638.50  154.81
  -4  -3   0 1440.20  140.02
   4   3   1  291.06   27.96
   4   3   1  283.54   28.54
  -4  -3   1  269.13   26.07
  -4   3  -1  247.13   25.19
   4  -3  -1  360.09   32.56
   4  -3  -1  332.48   26.47
   4  -3  -1  276.43   29.68
  -4  -3   1  243.61   30.56
  -4  -3  -1  247.13   25.36
  -4  -3  -1  284.77   29.05
   4   3  -1  285.59   28.63
   4  -3   1  302.36   29.11
   4  -3   1  319.64   29.44
   4  -3   1  498.89   35.89
   4  -3   1  309.98   23.44
   4  -3   1  288.10   29.42
  -4   3   1  259.89   24.68
   4   3   2  477.15   43.45
  -4  -3   2  437.32   39.88
  -4  -3   2  482.42   43.32
  -4   3  -2  472.57   44.45
   4  -3  -2  525.31   46.33
   4  -3  -2  580.30   46.06
   4  -3  -2  550.27   43.30
   4  -3  -2  517.47   47.23
   4  -3  -2  488.50   43.31
  -4  -3  -2  481.49   45.18
  -4  -3  -2  482.92   46.39
   4   3  -2  451.65   42.48
   4   3  -2  508.95   46.75
   4  -3   2  543.66   43.66
   4  -3   2  536.22   47.44
   4  -3   2  535.86   49.70
   4  -3   2  548.22   48.11
  -4   3   2  476.45   41.10
  -4  -3  -2  471.80   44.35
  -4  -3   3  447.13   40.01
   4   3   3  527.61   42.15
   4   3   3  437.67   39.55
  -4  -3   3  450.67   40.34
  -4   3  -3  428.02   41.68
   4  -3  -3  448.34   40.40
   4  -3  -3  551.13   43.88
   4  -3  -3  449.55   42.16
   4  -3  -3  428.75   37.58
  -4  -3  -3  458.46   43.41
  -4  -3  -3  436.05   41.78
  -4  -3  -3  486.31   46.25
   4   3  -3  444.11   40.57
   4   3  -3  471.28   42.84
   4  -3   3  470.90   43.58
   4  -3   3  457.82   43.95
  -4   3   3  403.34   36.41
   4   3   4  815.02   74.10
  -4  -3   4  703.13   60.04
  -4  -3   4  713.97   61.97
  -4   3  -4  686.02   66.32
  -4   3  -4  625.58   59.21
   4  -3  -4  718.63   61.14
   4  -3  -4  701.21   62.60
   4  -3  -4  724.56   66.77
   4  -3  -4  688.67   61.06
   4  -3  -4  892.39   72.33
  -4  -3   4  659.02   60.98
  -4  -3  -4  701.08   65.86
  -4  -3  -4  715.24   67.30
  -4  -3  -4  768.76   71.62
   4   3  -4  695.08   64.36
   4   3  -4  755.27   67.76
   4  -3   4  771.13   69.60
   4  -3   4  746.02   69.00
  -4   3   4  684.57   61.40
  -4  -3  -4  675.51   64.68
  -4  -3   5  757.49   66.25
   4   3   5  835.58   72.40
  -4  -3   5  710.97   65.79
  -4  -3   5  772.77   66.72
  -4   3  -5  662.85   63.38
  -4   3  -5  735.78   71.13
   4  -3  -5  790.72   68.13
   4  -3  -5  813.55   68.37
   4  -3  -5  803.46   71.63
   4  -3  -5  680.65   65.04
   4  -3  -5  744.63   66.72
  -4  -3  -5  691.06   67.35
  -4  -3  -5  752.62   71.58
  -4  -3  -5  846.22   77.80
   4   3  -5  764.46   79.71
   4   3  -5  776.54   70.49
   4  -3   5  821.75   73.73
   4  -3   5  844.57   77.92
  -4   3   5  763.07   67.48
  -4  -3  -5  720.54   68.29
   4   3   6   68.27    9.90
  -4  -3   6   59.34    9.06
  -4  -3   6   64.61   10.70
  -4   3  -6   60.09   10.32
  -4   3  -6   81.95   13.38
   4  -3  -6   79.71    9.38
   4  -3  -6   71.07    9.51
   4  -3  -6   74.80   10.37
   4  -3  -6   87.13   13.60
   4  -3  -6   75.82   12.63
   4   3  -6   64.14   11.23
  -4  -3  -6   59.01   11.19
  -4  -3  -6   51.82   17.96
  -4  -3  -6   57.40   11.51
  -4  -3  -6   64.95   11.30
   4   3  -6   65.33    8.87
   4   3  -6   64.72   10.77
   4  -3   6   72.82   11.18
   4  -3   6   77.53   13.18
  -4   3   6   73.23   11.02
   4   3   7  709.75   63.39
  -4  -3   7  654.95   58.95
  -4   3  -7  517.64   51.01
  -4   3  -7  605.74   59.73
   4  -3  -7  680.01   65.50
   4  -3  -7  677.10   60.72
   4  -3  -7  628.06   57.04
   4  -3  -7  643.22   60.92
   4  -3  -7  734.78   63.58
  -4  -3  -7  628.70   61.36
  -4  -3  -7  618.17   60.14
  -4  -3  -7  698.26   61.74
   4   3  -7  742.46   64.08
   4   3  -7  670.86   60.39
   4  -3   7  677.59   61.70
   4  -3   7  702.63   66.05
  -4   3   7  902.85   76.86
   4   3  -7  635.17   60.33
  -4  -3  -7  612.86   57.73
   4   3   8  209.10   21.39
  -4  -3   8  198.82   20.85
  -4  -3   8  195.99   17.82
  -4   3  -8  175.92   29.03
   4  -3  -8  201.37   19.14
   4  -3  -8  191.18   18.77
   4  -3  -8  205.74   22.68
   4  -3  -8  183.83   18.74
   4  -3  -8  213.32   20.09
   4   3  -8  193.28   21.07
  -4  -3  -8  198.74   21.19
  -4  -3  -8  194.79   22.88
  -4  -3  -8  178.76   21.21
  -4  -3  -8  197.97   18.54
   4   3  -8  210.29   20.96
   4  -3   8  205.56   20.52
   4  -3   8  207.75   22.76
  -4   3   8  198.51   21.02
   4   3   9   43.74    8.71
  -4  -3   9   41.44    9.04
  -4  -3   9   39.25    6.32
  -4   3  -9   29.53   12.13
  -4   3  -9   34.17    9.08
   4  -3  -9   39.54    7.18
   4  -3  -9   38.39    9.22
   4  -3  -9   34.18    6.68
   4  -3  -9   33.48   11.11
  -4  -3  -9   41.85   10.15
  -4  -3  -9   38.51    8.84
   4   3  -9   39.28    8.55
   4   3  -9   46.70    7.71
   4  -3   9   35.06    7.27
   4  -3   9   40.13    9.29
  -4   3   9   36.45    7.24
  -4  -3  -9   37.46    8.24
   4   3  10  374.03   34.72
  -4  -3  10  363.78   34.85
  -4  -3  10  343.13   30.25
  -4   3 -10  361.68   33.88
   4  -3 -10  380.10   34.06
   4  -3 -10  363.72   32.00
   4  -3 -10  305.31   31.98
   4   3 -10  358.01   32.35
  -4  -3 -10  344.55   35.75
  -4  -3 -10  345.83   34.16
   4   3 -10  430.07   47.32
   4  -3  10  369.13   32.49
   4  -3  10  392.72   37.12
  -4   3  10  412.64   48.30
  -4   3  10  344.69   33.54
  -4   3  10  393.81   33.73
  -4  -3 -10  337.66   31.81
   4   3  11   65.66   10.45
  -4  -3  11   68.18   10.76
  -4  -3  11   99.55   10.20
  -4   3 -11   47.85    8.86
  -4   3 -11   63.96    9.23
   4  -3 -11   55.32    8.11
   4  -3 -11   40.55    7.52
  -4  -3 -11   61.55    8.80
  -4  -3 -11   57.91   11.31
  -4  -3 -11   64.56   10.06
   4   3 -11   64.49   10.22
   4  -3  11   62.69    8.42
   4  -3  11   66.18   10.47
  -4   3  11   57.23   10.53
  -4   3  11   54.07    9.64
  -4   3  11   62.72    8.42
   4   3 -11   64.79    8.28
   4   3  12   11.41    8.74
  -4  -3  12    0.01    8.85
  -4  -3  12   10.79    4.01
  -4   3 -12    9.37    4.22
   4  -3 -12   14.31    4.49
   4  -3 -12    4.13    2.89
   4  -3 -12    6.84    3.36
  -4  -3 -12    9.57    5.62
  -4  -3 -12   10.17    4.52
   4   3 -12    8.92    3.40
   4   3 -12    8.78    4.83
   4  -3  12   10.30    5.37
   4  -3  12   12.01    4.73
  -4   3  12    9.93    5.25
  -4   3  12   12.25    3.62
  -4   3  12    9.54    8.14
  -4  -3 -12    8.71    3.70
   4   3  13   76.69    9.43
  -4  -3  13   75.12   10.14
  -4  -3  13   52.95    6.92
  -4   3 -13   57.31    7.61
   4  -3 -13   75.27    8.92
  -4  -3 -13   60.68    6.04
  -4  -3 -13   65.21   10.43
  -4  -3 -13   65.12    8.08
   4   3 -13   68.29    9.64
   4  -3  13   73.33    8.69
  -4   3  13   71.71    9.61
  -4   3  13   57.47    8.77
  -4   3  13   74.65    9.30
  -4  -4   0  108.85   15.04
   4   4   0  148.74   14.44
   4   4   0  110.63   14.73
  -4   4   0   94.49   12.56
   4  -4   0  105.71   15.21
   4  -4   0  102.07   13.61
   4  -4   0  170.81   14.99
   4  -4   0  131.09   12.19
  -4  -4   0  101.11   14.24
  -4  -4   1   90.65   13.28
   4   4   1   91.26   13.78
  -4  -4   1  101.98   14.18
  -4   4  -1   85.93   12.72
   4  -4  -1   99.55   13.49
   4  -4  -1  120.41   11.94
   4  -4  -1  113.71   11.44
   4  -4  -1  100.62   14.36
   4   4   1  141.27   13.24
  -4  -4  -1   83.18   13.70
  -4  -4  -1   91.35   13.83
   4   4  -1   86.18   10.88
   4   4  -1  100.92   13.81
   4  -4   1  146.01   15.66
   4  -4   1  133.65   12.41
   4  -4   1  105.85   10.07
   4  -4   1  107.92   15.33
  -4   4   1   98.21   11.55
   4   4   2  268.19   25.02
  -4  -4   2  303.05   28.95
  -4   4  -2  299.69   30.55
   4  -4  -2  338.22   31.37
   4  -4  -2  396.06   32.25
   4  -4  -2  374.12   30.21
   4  -4  -2  338.54   32.30
  -4  -4   2  291.53   29.02
  -4  -4  -2  309.37   30.68
  -4  -4  -2  281.03   29.33
  -4  -4  -2  315.67   30.89
   4   4  -2  261.34   24.76
   4   4  -2  305.48   29.88
   4  -4   2  384.17   31.50
   4  -4   2  362.95   33.59
   4  -4   2  452.22   38.89
   4  -4   2  371.03   35.52
  -4  -4   3   22.93   11.42
   4   4   3   21.35    5.74
  -4  -4   3   22.85    6.90
  -4   4  -3   23.77    8.45
   4  -4  -3   26.19   12.25
   4  -4  -3   42.27    7.22
   4  -4  -3   31.98    6.12
   4  -4  -3   26.93    8.06
  -4  -4  -3   20.10    8.54
  -4  -4  -3   45.52    8.53
   4   4  -3   21.58    6.10
   4   4  -3   25.77    7.41
   4  -4   3   32.97    6.04
   4  -4   3   32.10    7.77
   4  -4   3   37.50    9.50
  -4  -4  -3   22.74    8.31
   4   4   4  228.27   21.62
  -4  -4   4  266.42   24.26
  -4   4  -4  257.18   27.87
   4  -4  -4  282.27   27.07
   4  -4  -4  274.95   27.01
  -4  -4   4  248.21   25.03
  -4  -4  -4  253.95   27.09
  -4  -4  -4  240.29   26.57
  -4  -4  -4  282.64   27.12
   4   4  -4  170.57   18.87
   4   4  -4  280.51   26.18
   4  -4   4  307.08   25.62
   4  -4   4  285.49   26.67
   4  -4   4  286.45   29.33
  -4   4   4  240.31   23.69
   4   4   5  496.22   40.97
  -4  -4   5  428.82   36.96
  -4  -4   5  408.67   39.39
  -4  -4   5  421.51   41.83
  -4   4  -5  403.08   41.66
   4  -4  -5  446.63   41.20
   4  -4  -5  467.47   43.36
   4  -4  -5  454.87   37.87
   4   4   5  378.50   34.62
  -4  -4  -5  427.62   42.13
  -4  -4  -5  403.19   41.20
  -4  -4  -5  460.96   41.60
   4   4  -5  402.22   37.35
   4  -4   5  503.72   42.15
   4  -4   5  471.10   42.50
   4  -4   5  461.23   44.24
  -4   4   5  429.23   39.24
   4   4  -5  448.49   40.51
   4   4   6   81.70    9.80
  -4  -4   6   75.52    9.91
  -4  -4   6   74.01    8.96
  -4   4  -6   77.25   13.86
   4  -4  -6   77.79   11.33
   4  -4  -6   78.69   12.35
   4  -4  -6   76.55    9.04
   4   4  -6   65.09   10.20
  -4  -4  -6   65.60   13.21
  -4  -4  -6   75.97   10.26
   4   4  -6   68.96    9.91
   4   4  -6   74.19   10.48
   4  -4   6   86.54   13.86
   4  -4   6   77.48   11.24
   4  -4   6   83.24   14.19
  -4   4   6   76.59   11.59
  -4  -4  -6   70.04   12.77
   4   4   7  303.54   26.73
  -4  -4   7  256.91   23.98
  -4   4  -7  242.98   27.94
   4  -4  -7  255.71   22.82
   4  -4  -7  264.77   25.87
   4  -4  -7  258.43   26.36
   4  -4  -7  306.29   26.83
  -4  -4  -7  258.61   27.32
  -4  -4  -7  240.61   28.27
  -4  -4  -7  248.32   24.80
  -4  -4  -7  295.42   25.85
   4   4  -7  300.04   27.36
   4   4  -7  261.21   24.63
   4  -4   7  323.53   27.68
   4  -4   7  290.56   30.83
  -4   4   7  285.59   27.29
   4   4  -7  231.71   23.49
   4   4   8  231.94   21.18
  -4  -4   8  213.92   21.02
  -4   4  -8  225.53   24.68
   4  -4  -8  221.10   19.72
   4  -4  -8  228.55   22.09
   4  -4  -8  241.55   24.29
   4  -4  -8  245.19   22.30
  -4  -4  -8  204.85   22.79
  -4  -4  -8  198.18   20.22
   4   4  -8  233.83   20.87
   4   4  -8  177.87   19.13
   4   4  -8  210.41   19.90
   4  -4   8  280.27   23.55
   4  -4   8  170.02   17.25
   4  -4   8  252.94   26.27
  -4  -4  -8  198.79   23.87
   4   4   9    8.22    4.12
  -4  -4   9    0.00    7.79
  -4   4  -9    5.74    5.47
   4  -4  -9    7.91    3.57
   4  -4  -9    3.71    4.75
   4  -4  -9    3.73    3.99
   4  -4  -9    0.00    3.82
  -4  -4  -9    4.70    4.69
  -4  -4  -9    5.71    5.76
  -4  -4  -9    4.69    3.84
   4   4  -9    7.52    3.42
   4   4  -9    2.48    6.30
   4  -4   9    0.01    3.50
   4  -4   9    4.92    3.48
   4  -4   9    6.87    5.52
  -4   4   9   49.36    6.10
   4   4  -9    3.80    3.07
   4   4  10   82.61   10.62
  -4  -4  10   77.02   10.93
  -4   4 -10   61.15    8.33
  -4   4 -10   77.19   11.08
   4  -4 -10   71.78    8.75
   4  -4 -10   78.31   10.28
  -4  -4 -10   68.88   10.63
  -4  -4 -10   74.59    9.46
   4   4 -10   77.65    9.13
   4   4 -10   77.06    8.14
   4   4 -10   64.31    9.37
   4  -4  10   94.75    9.94
   4  -4  10   83.59   12.43
   4  -4  10   73.98    8.43
  -4   4  10   82.83    9.94
  -4   4  10   73.77   11.03
  -4   4  10   72.65   10.71
  -4  -4 -10   68.66   12.42
   4   4  11   49.84    7.74
  -4  -4  11   40.03    7.66
  -4   4 -11   28.41    5.60
  -4   4 -11   37.38    6.72
   4  -4 -11   37.29    6.01
   4  -4 -11   32.19    6.56
  -4  -4 -11   43.50    7.69
  -4  -4 -11   37.78    9.02
   4   4 -11   38.25    5.60
   4   4 -11   31.39    6.16
   4  -4  11   31.44    4.64
   4  -4  11   40.50    8.34
  -4   4  11   41.81    8.33
  -4   4  11   37.78    6.47
  -4   4  11   37.86    7.02
   4   4  12    1.78    2.70
  -4  -4  12    2.98    3.00
   4  -4 -12    2.35    2.32
   4  -4 -12    1.27    2.07
  -4  -4 -12    2.65    2.61
  -4  -4 -12    0.84    3.43
   4   4 -12    0.12    2.23
   4  -4  12    3.03    3.01
  -4   4  12   -0.00    2.35
  -4   4  12   -0.03    2.48
  -4  -5   0    3.03    4.46
   4   5   0    5.20    4.31
  -4   5   0   -0.43    3.69
   4  -5   0    1.18    4.81
   4  -5   0    4.25    4.05
   4  -5   0    3.45    3.03
  -4  -5   0    1.29    4.81
   4   5   1  437.62   41.88
  -4  -5   1  397.69   40.66
  -4   5  -1  399.69   38.59
   4  -5  -1  446.35   41.25
   4  -5  -1  502.51   43.26
   4  -5  -1  527.77   44.11
   4  -5  -1  444.28   41.98
  -4  -5   1  446.30   42.24
  -4  -5  -1  414.88   42.11
  -4  -5  -1  442.26   42.12
   4   5  -1  445.45   41.45
   4  -5   1  425.35   39.55
   4  -5   1  608.22   50.03
   4  -5   1  484.04   43.32
   4  -5   1  440.71   42.55
  -4   5   1  435.83   39.22
   4   5   2  421.99   40.54
  -4  -5   2  408.80   41.10
  -4  -5   2  430.58   39.86
  -4   5  -2  375.36   37.82
   4  -5  -2  511.62   43.22
   4  -5  -2  433.90   40.29
   4  -5  -2  448.07   38.25
   4  -5  -2  416.75   38.87
  -4  -5  -2  428.41   40.32
   4   5  -2  421.74   39.18
   4  -5   2  423.59   38.89
   4  -5   2  576.14   46.79
   4  -5   2  320.04   31.22
   4  -5   2  436.98   42.30
  -4  -5  -2  397.81   41.08
  -4  -5   3  119.77   16.85
  -4  -5   3  128.56   15.20
  -4   5  -3  108.02   16.11
   4  -5  -3  156.66   16.63
   4  -5  -3  127.02   16.32
   4  -5  -3  149.76   15.45
   4  -5  -3  124.94   16.29
  -4  -5  -3  133.27   17.01
  -4  -5  -3  119.22   17.80
  -4  -5  -3  133.04   15.98
   4   5  -3  133.07   15.24
   4  -5   3  142.14   15.02
   4  -5   3  125.46   20.64
   4  -5   3  165.80   19.68
  -4  -5   4  276.67   29.91
  -4  -5   4  287.53   27.42
  -4   5  -4  254.57   28.66
   4  -5  -4  361.57   31.70
   4  -5  -4  294.85   28.95
   4  -5  -4  339.06   35.37
   4  -5  -4  301.16   29.13
  -4  -5  -4  275.63   29.11
  -4  -5  -4  257.92   29.39
  -4  -5  -4  297.69   28.31
   4   5  -4  268.05   25.07
   4  -5   4  322.11   28.61
   4  -5   4  310.34   29.00
   4  -5   4  305.31   31.54
  -4  -5   5  209.61   24.35
  -4   5  -5  231.14   26.81
   4  -5  -5  208.01   23.22
   4  -5  -5  263.42   25.80
   4  -5  -5  268.26   23.71
  -4  -5   5  266.24   24.30
  -4  -5  -5  262.87   27.51
  -4  -5  -5  278.52   24.80
   4   5  -5  257.00   23.51
   4  -5   5  295.15   26.54
   4  -5   5  255.42   24.44
   4  -5   5  257.55   27.80
  -4   5   5  248.20   24.74
  -4  -5  -5  243.71   27.68
  -4  -5   6   11.95    4.47
  -4  -5   6   13.21    4.99
  -4   5  -6   17.88    8.00
   4  -5  -6   18.11    6.84
   4  -5  -6   15.59    6.03
   4  -5  -6   16.60    5.05
  -4  -5  -6   23.34    7.37
  -4  -5  -6   11.74    7.91
  -4  -5  -6   19.14    5.18
   4   5  -6   20.13    4.86
   4  -5   6   20.73    5.74
   4  -5   6   14.11    4.95
   4  -5   6   17.79    7.67
  -4   5   6   17.54    6.74
   4   5  -6   13.63    5.82
  -4  -5   7   59.03    7.89
  -4  -5   7   49.98    8.04
  -4   5  -7   56.92   11.91
   4  -5  -7   59.04   10.14
   4  -5  -7   55.70    9.36
   4  -5  -7   62.73    9.08
  -4  -5  -7   48.43   11.67
  -4  -5  -7   55.77    7.27
   4   5  -7   57.46    9.04
   4   5  -7   50.76    7.53
   4  -5   7   69.13    9.20
   4  -5   7   55.42    8.02
   4  -5   7   56.61   11.45
  -4   5   7   63.20   10.82
  -4  -5  -7   59.59   11.19
   4   5   8  179.23   16.09
  -4  -5   8  150.23   15.12
  -4   5  -8  161.27   19.80
   4  -5  -8  157.17   17.05
   4  -5  -8  166.11   18.26
   4  -5  -8  178.10   17.83
  -4  -5  -8  163.99   19.36
  -4  -5  -8  152.03   19.66
   4   5  -8  171.35   16.33
   4   5  -8  162.17   15.62
   4  -5   8  196.35   18.37
   4  -5   8  155.66   15.01
   4  -5   8  174.99   20.30
  -4   5   8  182.96   18.94
   4   5   9   64.15    8.13
  -4  -5   9   51.87    8.10
  -4   5  -9   49.65   16.24
   4  -5  -9   49.62    8.94
   4  -5  -9   50.21    8.82
  -4  -5  -9   53.59    9.91
  -4  -5  -9   52.48   10.45
   4   5  -9   61.39    7.56
   4  -5   9   63.22    8.48
   4  -5   9   55.34   10.40
  -4   5   9   51.14    9.38
   4   5  10   65.84   11.77
  -4  -5  10   58.89    8.73
  -4   5 -10   60.67   10.10
   4  -5 -10   47.46    6.86
   4  -5 -10  119.00   16.55
  -4  -5 -10   55.52   10.54
   4   5 -10   67.43    7.78
   4  -5  10   76.59    8.94
   4  -5  10   65.20   10.69
  -4   5  10   64.46    9.57
  -4   5  10   59.78    7.90
  -4   5  10   67.19    9.16
  -4  -5 -10   59.48    9.97
  -4  -5  11   33.19   11.10
  -4   5 -11   27.73    5.90
   4  -5 -11   25.09    6.01
  -4  -5 -11   29.81    6.55
  -4  -5 -11   27.19   11.95
   4   5 -11   25.71    3.99
   4  -5  11   23.86    4.30
   4  -5  11   30.31    7.24
  -4   5  11   29.22    5.94
  -4  -6   0 1030.04   97.12
  -4   6   0  969.47   93.02
   4  -6   0 1438.32  126.68
   4  -6   0 1113.68   99.71
   4  -6   0 1040.13   98.43
   4  -6   0 1011.87   96.81
   4   6   0  962.61   92.04
  -4  -6   0  925.88   96.13
   4   6   1  533.62   51.57
  -4  -6   1  529.00   54.87
  -4  -6   1  595.87   56.30
  -4   6  -1  506.23   48.32
   4  -6  -1  643.96   56.21
   4  -6  -1  560.72   52.54
   4  -6  -1  616.57   55.08
   4  -6  -1  551.88   51.16
  -4  -6  -1  595.65   55.09
   4   6  -1  516.88   48.47
   4  -6   1  565.20   59.05
   4  -6   1  753.17   63.21
   4  -6   1  581.48   56.44
  -4  -6  -1  517.77   55.86
   4   6   2  723.58   69.08
  -4  -6   2  666.16   67.78
  -4  -6   2  791.83   73.97
  -4   6  -2  672.06   65.22
   4  -6  -2  914.66   79.93
   4  -6  -2  771.28   71.97
   4  -6  -2  836.24   75.71
   4  -6  -2  768.46   70.11
  -4  -6  -2  684.20   70.98
  -4  -6  -2  784.02   71.96
   4   6  -2  694.35   64.18
   4  -6   2  760.13   68.79
   4  -6   2 1087.21   92.55
   4  -6   2  825.18   76.45
   4  -6   2  773.00   73.78
   4   6   3  123.55   15.91
  -4  -6   3  137.38   16.48
  -4  -6   3  121.24   18.27
  -4   6  -3  120.73   16.48
   4  -6  -3  149.50   16.44
   4  -6  -3  139.89   16.63
   4  -6  -3  151.37   17.13
   4  -6  -3  128.32   15.00
  -4  -6  -3  131.39   18.67
  -4  -6  -3  143.69   16.37
   4   6  -3  131.31   19.13
   4  -6   3  123.70   13.70
   4  -6   3  182.15   16.65
   4  -6   3  136.13   16.22
   4  -6   3  130.30   24.42
   4   6   4    0.13    7.15
  -4  -6   4   26.87    8.98
  -4  -6   4   28.81    7.49
  -4   6  -4   31.25    8.80
   4  -6  -4   44.87    8.16
   4  -6  -4   38.24    8.44
   4  -6  -4   35.22    7.03
   4  -6  -4   31.00    6.91
  -4  -6  -4   29.10    9.55
  -4  -6  -4   29.39    6.91
   4  -6   4   41.27    7.54
   4  -6   4   32.69    6.10
   4  -6   4   35.43    8.75
   4   6  -4   25.43    5.59
  -4  -6   5    3.45    6.63
  -4   6  -5    9.92    5.56
   4  -6  -5    2.13    4.76
   4  -6  -5   10.98    3.93
   4  -6  -5    2.12    3.58
  -4  -6  -5    4.23    4.86
  -4  -6  -5   16.09    5.64
  -4  -6  -5    0.06    5.66
   4   6  -5    3.31    4.58
   4   6  -5    3.06    2.77
   4  -6   5   -0.00    4.06
   4  -6   5    1.47    2.77
   4  -6   5   12.78    5.21
  -4   6   5    0.00    4.76
  -4  -6   6  695.25   60.77
  -4   6  -6  633.56   62.12
   4  -6  -6  695.58   64.38
   4  -6  -6  658.65   65.37
   4  -6  -6  696.95   61.19
  -4  -6  -6  672.41   62.84
  -4  -6  -6  611.20   60.36
  -4  -6  -6  730.85   62.55
   4   6  -6  724.44   65.71
   4   6  -6  632.79   53.96
   4  -6   6  762.33   66.38
   4  -6   6  573.52   49.80
   4  -6   6  705.57   65.39
  -4   6   6  724.46   64.90
  -4  -6   7   51.99    7.48
  -4  -6   7   47.26    7.09
  -4   6  -7   43.73   10.22
   4  -6  -7   42.53    7.56
   4  -6  -7   52.91    8.88
   4  -6  -7   49.88    9.22
  -4  -6  -7   41.51    9.41
  -4  -6  -7   39.35    9.90
   4   6  -7   53.62    8.97
   4  -6   7   51.26    8.29
   4  -6   7   43.14    9.63
  -4   6   7   49.01    9.33
  -4  -6   8  155.86   14.87
  -4   6  -8  134.57   16.83
   4  -6  -8  140.51   16.27
   4  -6  -8  119.90   13.27
   4  -6  -8  160.46   16.63
  -4  -6  -8  135.30   16.19
  -4  -6  -8  126.59   16.34
   4   6  -8  151.78   14.89
   4  -6   8  158.06   15.15
   4  -6   8  143.23   16.62
  -4   6   8  152.55   15.87
  -4  -6   9   94.56   10.69
  -4   6  -9   86.31   18.23
   4  -6  -9   92.53   12.13
   4  -6  -9   92.78   11.84
  -4  -6  -9   80.25   12.00
   4   6  -9  100.37   10.59
   4  -6   9  103.26   10.83
   4  -6   9   91.92   12.43
  -4   6   9  101.39   11.85
  -4  -6  -9   85.76   12.15
  -4  -6  10   47.21    6.81
  -4   6 -10   40.85    8.01
   4  -6 -10   42.49    7.76
  -4  -6 -10   43.51    8.39
  -4  -6 -10   39.02    7.98
   4   6 -10   43.19    5.63
   4  -6  10   36.74    5.56
   4  -6  10   43.25    8.15
  -4   6  10   39.14   11.06
  -4   6  10   43.04    7.17
  -4  -7   0    0.04    2.98
   4   7   0    1.05    2.12
  -4   7   0   -0.01    2.12
   4  -7   0    0.53    2.35
   4  -7   0    1.23    2.08
   4  -7   0    0.06    2.14
  -4  -7   0    0.55    5.81
  -4  -7   1   98.85   15.51
  -4   7  -1  123.30   13.59
   4  -7  -1  119.43   13.39
   4  -7  -1  112.00   17.82
   4  -7  -1  107.89   12.13
   4   7   1   92.66   11.13
  -4  -7   1  116.19   14.58
  -4  -7  -1  101.80   15.62
  -4  -7  -1  115.82   14.27
   4   7  -1   93.76   10.87
   4  -7   1  115.50   13.50
   4  -7   1  116.68   11.91
   4  -7   1   94.88   11.00
   4  -7   1  108.99   12.13
   4   7   2   24.59    5.45
  -4  -7   2   15.63    7.77
  -4  -7   2   17.65    6.72
  -4   7  -2   15.40    5.95
   4  -7  -2   16.95    6.09
   4  -7  -2   23.33    6.77
   4  -7  -2   18.82    5.69
   4  -7  -2   15.10    4.88
  -4  -7  -2   14.84    7.69
  -4  -7  -2   18.76    5.93
   4  -7   2   26.47    6.81
   4  -7   2   19.13    7.51
   4  -7   2   14.00    4.62
   4  -7   2   17.20    5.60
   4   7  -2   16.90    4.14
   4   7   3  101.55   12.77
  -4  -7   3  121.86   15.01
  -4  -7   3  106.31   15.89
  -4   7  -3  120.86   14.77
   4  -7  -3  146.55   15.19
   4  -7  -3  145.04   15.11
   4  -7  -3  131.52   14.68
   4  -7  -3  130.17   13.30
  -4  -7  -3  121.82   13.76
   4  -7   3  130.05   14.21
   4  -7   3  173.60   21.13
   4  -7   3  109.85   11.72
   4  -7   3  124.44   13.81
  -4  -7  -3  101.48   15.18
   4   7   4  142.23   15.33
  -4  -7   4  155.05   16.48
  -4   7  -4  137.05   16.40
   4  -7  -4  130.97   12.86
   4  -7  -4  155.55   15.32
   4  -7  -4  148.64   15.85
  -4  -7  -4  129.71   17.02
  -4  -7  -4  149.51   14.61
   4  -7   4  144.57   15.13
   4  -7   4  194.46   20.41
   4  -7   4  146.98   15.32
  -4   7   4  126.81   15.48
   4   7  -4  138.80   16.02
   4   7   5   41.76    7.76
  -4  -7   5   46.25    8.07
  -4   7  -5   42.21    9.21
   4  -7  -5   43.23    7.98
   4  -7  -5   31.18    5.78
   4  -7  -5   45.96    7.44
  -4  -7  -5   41.63    9.34
  -4  -7  -5   47.94    6.76
   4   7  -5   44.61    8.32
   4  -7   5   45.99    7.57
   4  -7   5   42.05    7.96
  -4   7   5   42.13    8.50
   4   7   6   92.51   11.93
  -4  -7   6  102.74   11.21
  -4   7  -6   94.92   13.41
   4  -7  -6  105.35   12.78
   4  -7  -6  107.28   15.89
  -4  -7  -6   86.95    9.38
  -4  -7  -6   89.75   13.09
   4   7  -6  104.87   12.34
   4  -7   6  105.60   11.35
   4  -7   6   99.74   11.91
  -4   7   6  109.52   12.66
   4   7   7   22.42    5.90
  -4  -7   7   24.91    5.26
  -4   7  -7   24.01    7.45
   4  -7  -7   26.59    6.47
   4  -7  -7   29.00    6.41
  -4  -7  -7   21.26    7.09
   4   7  -7   23.83    5.66
   4  -7   7   24.82    5.48
   4  -7   7   28.67   10.21
  -4   7   7   30.45   11.36
   4   7   8   84.83   10.63
  -4   7  -8   89.88   12.61
   4  -7  -8   93.04   11.89
   4  -7  -8   92.77   11.43
   4   7  -8  104.49   10.75
   4  -7   8   96.66   10.00
   4  -7   8   94.48   16.06
  -4   7   8  104.43   11.57
  -4  -8   0  130.05   16.55
  -4  -8   0  147.19   15.49
   4  -8   0  167.90   15.40
   4  -8   0  102.40   12.37
   4  -8   0  129.61   14.47
  -4  -8   1  129.47   14.36
  -4  -8   1  118.70   15.50
   4  -8  -1  157.90   14.42
   4  -8  -1  106.99   12.48
  -4  -8  -1  132.25   13.93
  -4  -8  -1  116.15   15.35
   4  -8   1   76.66   10.23
   4  -8   1  153.67   13.69
   4  -8   1  128.10   19.99
   4  -8   1  118.25   10.98
  -4  -8   2    0.37    2.86
  -4   8  -2    1.05    2.54
   4  -8  -2    1.56    2.49
   4  -8  -2    1.84    3.25
   4  -8  -2   -0.34    4.50
  -4  -8  -2    0.71    2.45
  -4  -8  -2    0.31    3.14
   4   8  -2    1.26    2.76
   4  -8   2    1.10    1.99
   4  -8   2   -1.17    2.72
   4  -8   2    0.91    1.84
  -4  -8   3   48.32    8.50
  -4   8  -3   74.73    9.65
   4  -8  -3   46.19    7.46
   4  -8  -3   52.34    7.85
  -4  -8  -3   50.24    7.43
  -4  -8  -3   39.38   14.46
   4   8  -3   41.98    8.07
   4  -8   3   54.31    7.90
   4  -8   3   54.93    6.35
   4  -8   3   51.69    6.61
  -4   8   3   49.02    8.27
  -4  -8   4  110.50   12.40
  -4   8  -4  117.70   13.55
   4  -8  -4  108.38   11.96
   4  -8  -4  115.16   11.91
  -4  -8  -4  106.58   13.30
  -4  -8  -4  109.53   10.97
   4   8  -4  103.47   11.98
   4  -8   4  116.64   11.92
   4  -8   4  114.72    9.70
   4  -8   4   55.25    7.93
  -4   8   4  112.44   12.29
  -4  -8   5   70.45    9.40
  -4   8  -5  199.05   16.57
   4  -8  -5   70.11    9.41
   4  -8  -5   75.88    9.20
   4   8  -5   73.77    9.97
   4  -8   5   77.65    9.20
   4  -8   5   65.00    7.30
  -4   8   5   81.49   10.55
   5   0   0    0.40    2.00
   5   0   0    0.13    1.84
   5   0   0   -0.04    2.17
  -5   0   0    0.92    3.09
   5   0   1  281.52   26.60
  -5   0   1  256.33   26.94
  -5   0  -1  258.62   29.21
   5   0   1  243.26   22.03
   5   0   1  292.00   32.11
   5   0   1  291.07   26.48
   5   0  -1  295.41   25.99
   5   0  -1  251.24   23.39
   5   0  -1  283.03   26.03
   5   0  -2   96.35   12.89
  -5   0  -2   92.32   16.62
   5   0   2  102.72   13.19
   5   0   2  143.90   20.30
   5   0   2   96.12   11.92
   5   0  -2  122.02   11.39
   5   0  -2   87.23   11.52
   5   0  -2  126.61   17.66
   5   0   2   82.16   13.88
  -5   0   2   89.63   12.32
  -5   0  -3  879.99   86.84
   5   0   3  774.68   70.06
   5   0   3  945.53   91.58
   5   0   3  869.24   78.21
  -5   0   3  884.20   79.71
   5   0  -3  867.86   79.68
   5   0  -3  908.49   86.57
   5   0  -3  938.71   85.64
   5   0   3  968.86   88.41
  -5   0  -4    5.89    6.75
   5   0   4    6.99    5.29
   5   0   4    7.08    6.80
   5   0   4   -0.01    3.39
   5   0  -4   10.48    4.56
   5   0  -4    7.13    6.60
   5   0  -4   10.43    5.12
  -5   0   5  772.03   68.41
  -5   0  -5  884.80   85.85
   5   0   5  913.67   83.46
   5   0  -5  676.04   65.35
   5   0  -5  917.22   86.96
   5   0  -5  931.95   83.87
  -5   0  -5  839.34   83.21
  -5   0  -6  307.10   35.16
  -5   0  -6  339.67   35.75
   5   0   6  342.10   33.05
   5   0  -6  320.61   31.58
   5   0  -6  341.08   35.43
   5   0  -6  340.05   32.35
  -5   0   6  309.59   28.03
  -5   0   7  164.95   16.75
  -5   0  -7  178.77   23.24
  -5   0  -7  198.49   23.20
   5   0   7  211.14   30.42
   5   0  -7  184.23   20.30
   5   0  -7  205.55   23.33
   5   0  -7  209.53   21.46
  -5   0  -8    0.77    3.56
   5   0   8    3.91    6.17
  -5   0   8    1.43    2.95
  -5   0   8   -0.11    3.19
   5   0  -8    0.85    3.30
   5   0  -8    1.04    6.46
  -5   0  -8    0.77    4.13
  -5   0   9  385.54   35.06
  -5   0  -9  365.77   31.85
  -5   0  -9  373.71   38.53
  -5   0  -9  388.14   34.69
  -5   0   9  398.12   36.32
   5   0  -9  430.52   38.39
   5   0  -9  412.92   38.99
  -5   0 -10   40.91    6.92
  -5   0 -10   50.41    7.24
   5   0  10   49.37    8.94
  -5   0  10   46.77    8.30
   5   0 -10   48.26   13.36
   5   0 -10   47.13    9.16
  -5   0 -10   44.95   10.27
  -5   0  10   47.82    8.78
  -5   0  11   47.01    8.34
  -5   0 -11   38.84    6.37
  -5   0 -11   47.43    9.82
   5   0  11   51.88    8.47
  -5   0  11   46.75    8.04
   5   0 -11   52.59    8.05
   5   0 -11   52.64    8.91
  -5   0 -12   82.34   11.95
   5   0  12   87.33   10.84
  -5   0  12   86.33   10.80
  -5   0  12   84.20   10.18
   5   0 -12   88.76   10.52
   5   0 -12   87.40   11.30
  -5   1   0  790.55   74.77
   5   1   0  834.93   72.92
   5   1   0  881.69   81.47
   5  -1   0  891.17   80.65
   5  -1   0  771.38   71.39
   5  -1   0  769.04   68.25
  -5  -1   0  806.85   77.12
   5   1   1  766.41   73.25
   5   1   1  912.98   87.14
   5   1   1  779.48   72.03
  -5  -1   1  735.60   69.44
   5  -1  -1  810.00   73.38
   5  -1  -1  702.64   66.13
   5  -1  -1  726.78   64.34
  -5   1  -1  701.69   68.74
   5   1  -1  788.79   73.08
  -5  -1  -1  696.88   68.50
   5  -1   1  799.93   73.07
   5  -1   1  701.40   65.14
   5  -1   1  881.24   84.26
  -5   1   1  696.99   65.12
   5  -1  -2 1274.35  121.44
   5   1   2 1334.38  123.99
   5   1   2 1279.53  120.35
  -5  -1   2 1217.30  116.30
  -5   1  -2 1206.68  120.04
   5  -1  -2 1251.11  115.73
   5  -1  -2 1377.42  134.51
   5  -1  -2 1341.30  124.07
   5   1   2 1474.44  144.42
  -5  -1  -2 1191.25  118.59
   5   1  -2 1033.59   98.58
   5   1  -2 1317.29  131.51
   5   1  -2 1266.70  120.00
   5  -1   2 1349.91  136.45
   5  -1   2 1212.01  115.14
   5  -1   2 1461.76  143.78
  -5   1   2 1257.82  118.44
   5   1   3  164.27   16.73
   5   1   3  162.88   22.96
   5   1   3  157.67   16.43
  -5  -1   3  153.87   15.44
   5  -1  -3  145.86   14.61
   5  -1  -3  157.67   18.02
   5  -1  -3  150.83   18.45
   5  -1  -3  153.21   15.10
  -5   1  -3  142.08   20.91
  -5  -1  -3  140.74   20.08
   5   1  -3  127.73   13.88
   5   1  -3  153.19   19.52
   5  -1   3  151.58   18.03
   5  -1   3  137.87   15.49
   5  -1   3  162.09   22.84
   5   1  -3  157.44   17.84
   5   1   4   62.85   13.19
   5  -1  -4   62.49    7.95
   5   1   4   63.66   10.27
   5   1   4   65.38    9.46
  -5  -1   4   63.13    8.06
   5  -1  -4   69.13   11.49
   5  -1  -4   66.41   12.03
   5  -1  -4   65.08    9.26
  -5   1  -4   62.22   14.03
  -5  -1  -4   61.13   13.22
   5   1  -4   54.30    8.56
   5   1  -4   62.62   12.81
   5  -1   4   84.00   12.26
   5  -1   4   61.02    9.24
   5  -1   4   69.08   13.37
  -5   1   4   61.88    7.93
   5   1  -4   64.23   10.96
  -5   1  -5  263.28   29.75
   5  -1  -5  302.91   30.20
   5   1   5  286.93   35.48
   5   1   5  277.11   25.65
  -5   1  -5  292.52   32.67
   5  -1  -5  263.28   23.07
   5  -1  -5  302.00   30.47
   5  -1  -5  313.67   28.53
  -5  -1  -5  263.29   29.65
   5   1  -5  257.84   25.36
   5   1  -5  287.60   31.03
   5   1  -5  293.58   28.73
   5  -1   5  315.46   30.90
   5  -1   5  295.66   26.73
  -5   1   5  308.97   26.79
   5   1   6  309.84   29.66
  -5  -1   6  269.38   24.27
   5   1   6  283.11   25.47
  -5   1  -6  252.51   29.41
  -5   1  -6  289.89   32.09
   5  -1  -6  295.83   30.05
   5  -1  -6  304.60   28.33
   5  -1  -6  294.89   29.38
  -5  -1  -6  263.45   24.86
  -5  -1  -6  276.37   31.75
  -5  -1  -6  271.98   28.66
   5   1  -6  278.89   27.10
   5   1  -6  317.14   33.18
   5   1  -6  308.78   29.77
   5  -1   6  306.23   30.39
   5  -1   6  281.85   30.31
  -5   1   6  259.74   23.74
  -5   1  -7  187.40   22.60
   5  -1  -7  216.59   20.91
   5   1   7  185.50   19.77
   5   1   7  169.23   16.16
  -5  -1   7  173.12   17.78
  -5  -1   7  167.08   16.83
  -5   1  -7  170.28   21.67
   5  -1  -7  186.82   21.01
   5  -1  -7  199.98   22.06
  -5  -1  -7  172.67   22.77
  -5  -1  -7  180.78   20.46
   5   1  -7  193.77   22.95
   5   1  -7  201.60   21.23
   5  -1   7  200.85   21.81
   5  -1   7  186.15   17.49
  -5   1   7  165.97   17.26
  -5  -1  -7  160.74   17.24
  -5  -1   8   64.78    9.30
   5   1   8   74.48   11.25
  -5  -1   8   68.36    9.31
  -5   1  -8   60.44   12.14
  -5   1  -8   72.36   12.48
   5  -1  -8   77.48   10.58
   5  -1  -8   64.81   11.32
   5  -1  -8   70.99   11.69
  -5  -1  -8   62.05    9.45
  -5  -1  -8   65.29   13.13
  -5  -1  -8   70.81   10.62
   5   1  -8   76.89   17.53
   5   1  -8   33.06   10.96
   5  -1   8   72.30   11.56
  -5   1   8   65.07   10.06
  -5   1  -9  165.54   20.39
   5   1   9  189.20   19.54
  -5  -1   9  170.76   16.90
  -5   1  -9  195.93   20.02
   5  -1  -9  191.84   20.40
   5  -1  -9  193.79   18.85
  -5  -1   9  172.85   17.78
  -5  -1  -9  164.21   20.72
  -5  -1  -9  193.74   18.63
   5   1  -9  190.18   19.68
   5   1  -9  176.81   20.46
   5  -1   9  189.49   19.53
  -5   1   9  170.20   18.05
  -5   1   9  167.18   18.54
  -5  -1  -9  162.90   17.54
  -5  -1  10   36.00    7.55
   5   1  10   39.21    8.04
  -5  -1  10   35.38    6.75
  -5   1 -10   36.30    8.86
  -5   1 -10   39.85    6.54
   5  -1 -10   39.94    7.38
   5  -1 -10   39.43   13.15
  -5  -1 -10   29.35    6.47
  -5  -1 -10   35.17    9.01
  -5  -1 -10   33.52    5.32
   5   1 -10   38.45    7.83
   5   1 -10   35.32    8.54
   5  -1  10   39.27    7.85
  -5   1  10   36.60    7.66
  -5   1  10   36.86    7.93
   5   1  11   40.86    8.94
  -5  -1  11   66.84    9.59
  -5  -1  11   68.36    8.60
  -5   1 -11   59.87    6.95
  -5   1 -11   57.59   10.17
   5  -1 -11   66.44    8.68
   5  -1 -11   67.22    9.74
  -5  -1 -11   54.37    7.98
  -5  -1 -11   63.21   10.48
   5   1 -11   69.40    9.29
   5   1 -11   66.62   10.15
   5  -1  11   64.95    9.17
  -5   1  11   56.15    9.37
  -5   1  11   64.48   14.64
  -5  -2   0   35.61   10.54
  -5   2   0   41.29    9.29
   5   2   0   37.04    9.34
   5  -2   0   45.34    9.57
   5  -2   0   46.18   15.11
   5   2   1  112.49   14.77
  -5  -2   1   97.77   13.38
  -5   2  -1   90.03   21.93
   5  -2  -1   90.52   13.47
   5  -2  -1  107.77   13.37
  -5  -2  -1  108.49   17.16
   5  -2   1   95.14   13.89
   5  -2   1   95.02   13.94
  -5   2   1  109.08   13.38
   5   2  -1  105.57   14.41
   5   2   2  245.63   27.55
   5   2   2  273.02   27.62
  -5  -2   2  242.11   24.09
  -5   2  -2  258.86   27.55
   5  -2  -2  269.01   25.33
   5  -2  -2  259.37   26.47
   5   2   2  258.66   22.31
  -5  -2  -2  230.10   21.97
  -5  -2  -2  259.38   29.28
   5   2  -2  252.54   27.20
   5   2  -2  263.92   26.74
   5  -2   2  282.19   27.87
   5  -2   2  269.04   26.80
   5  -2   2  275.31   29.28
  -5   2   2  255.52   23.44
   5   2   3  285.62   30.38
   5   2   3  304.18   29.84
  -5   2  -3  275.71   30.40
   5  -2  -3  289.57   26.66
   5  -2  -3  283.72   28.81
   5  -2  -3  274.23   27.87
   5  -2  -3  280.42   24.47
   5   2   3  310.93   27.00
  -5  -2   3  292.47   26.78
  -5  -2  -3  285.53   26.36
  -5  -2  -3  304.15   32.73
   5   2  -3  282.75   29.81
   5   2  -3  291.92   29.47
   5  -2   3  310.44   30.66
   5  -2   3  284.75   28.02
   5  -2   3  320.93   32.54
  -5   2   3  281.12   23.21
   5   2   4  539.86   47.11
   5   2   4  473.68   46.99
   5   2   4  495.47   46.57
  -5  -2   4  499.51   48.56
  -5   2  -4  502.37   50.46
   5  -2  -4  515.15   44.91
   5  -2  -4  533.06   50.32
   5  -2  -4  494.59   46.03
   5  -2  -4  517.21   44.79
  -5  -2  -4  482.41   50.92
  -5  -2  -4  497.71   50.23
   5   2  -4  471.57   46.91
   5   2  -4  508.86   47.71
   5  -2   4  542.25   50.81
   5  -2   4  508.85   46.36
   5  -2   4  553.77   52.32
  -5   2   4  516.74   43.04
   5   2   5    4.46    5.73
   5   2   5    7.18    4.12
   5   2   5    5.89    4.81
  -5   2  -5    9.44    6.83
   5  -2  -5    5.44    3.88
   5  -2  -5   11.66    3.88
   5  -2  -5    8.41    5.97
   5  -2  -5    8.72    4.87
  -5  -2  -5   -0.03    4.65
  -5  -2  -5   15.38    6.54
   5   2  -5    3.05   10.15
   5   2  -5    5.06    5.62
   5  -2   5    4.91    5.82
   5  -2   5    8.40    4.84
   5  -2   5    4.94    5.69
  -5   2   5   11.69    4.15
   5   2   6   46.40    8.09
   5   2   6   37.24    9.41
   5   2   6   42.69    7.92
  -5   2  -6   40.18   11.11
   5  -2  -6   45.45    7.23
   5  -2  -6   39.12    6.94
   5  -2  -6   44.58    9.94
   5  -2  -6   38.06    8.37
  -5  -2   6   44.45    6.52
  -5  -2  -6   38.20    8.42
  -5  -2  -6   47.15   10.28
   5   2  -6   47.78   10.31
   5   2  -6   47.87    9.82
   5  -2   6   50.85   10.04
   5  -2   6   37.62    8.14
  -5   2   6   41.80    7.14
  -5  -2   7  224.72   20.32
   5   2   7  257.64   24.51
   5   2   7  239.24   22.51
  -5  -2   7  244.77   22.17
  -5   2  -7  234.92   25.66
  -5   2  -7  272.85   38.31
   5  -2  -7  279.14   24.72
   5  -2  -7  234.03   20.74
   5  -2  -7  281.99   28.77
   5  -2  -7  261.36   31.39
  -5  -2  -7  213.23   22.05
  -5  -2  -7  264.26   26.05
   5   2  -7  251.34   27.02
   5   2  -7  269.41   26.79
   5  -2   7  277.25   27.20
   5  -2   7  265.40   24.49
  -5   2   7  272.64   25.04
   5   2   8   35.66    7.47
   5   2   8   33.36    6.37
  -5  -2   8   34.41    6.76
  -5   2  -8   22.61    7.96
  -5   2  -8   30.00    9.05
   5  -2  -8   26.83    6.33
   5  -2  -8   35.51    8.66
   5  -2  -8   25.22    6.76
  -5  -2   8   39.62    8.90
  -5  -2  -8   26.81    6.98
  -5  -2  -8   33.49    6.47
   5   2  -8   30.93    8.47
   5   2  -8   30.60    7.87
   5  -2   8   26.65    7.97
   5  -2   8   28.23    6.73
  -5   2   8   24.17    7.16
  -5  -2  -8   27.95    9.13
   5   2   9  112.86   13.22
   5   2   9  107.64   11.09
  -5  -2   9  100.98   11.57
  -5  -2   9  104.51   10.96
  -5   2  -9   99.47   13.86
  -5   2  -9  117.71   14.60
   5  -2  -9  112.26   12.25
   5  -2  -9   93.78   12.20
  -5  -2  -9   90.74   12.23
  -5  -2  -9   99.83   14.53
  -5  -2  -9  111.89   11.37
   5   2  -9  109.67   13.33
   5   2  -9   99.99   13.93
   5  -2   9  107.52   13.12
   5  -2   9  115.61   12.43
  -5   2   9   96.50   12.90
  -5  -2  10  204.28   17.86
   5   2  10  210.33   19.93
   5   2  10  198.48   16.71
  -5  -2  10  193.63   18.24
  -5   2 -10  179.58   19.41
  -5   2 -10  196.61   19.07
   5  -2 -10  201.70   18.73
   5  -2 -10  181.44   18.38
  -5  -2 -10  176.11   18.38
   5   2 -10  207.61   19.83
   5   2 -10  200.42   27.96
   5  -2  10  188.91   18.61
   5  -2  10  206.01   17.92
  -5   2  10  166.24   17.83
  -5   2  10  175.10   18.85
   5   2  11   68.89   14.19
   5   2  11   64.10    9.49
  -5  -2  11   61.54    8.87
  -5  -2  11   57.74    7.09
  -5   2 -11   58.53    7.16
   5  -2 -11   71.54    8.91
   5  -2 -11   49.76    7.85
  -5  -2 -11   57.36    8.76
   5   2 -11   68.52    8.64
   5   2 -11   66.62   10.00
   5  -2  11   67.29   13.19
  -5   2  11   62.67    9.72
  -5   2  11   63.62   10.04
  -5  -3   0   11.68    6.28
  -5   3   0    8.79    5.29
   5  -3   0   11.30    5.75
   5  -3   0    7.77    6.28
   5   3   0   13.33    6.47
  -5  -3   0   12.84    4.64
   5   3   1  131.18   16.29
  -5  -3   1  110.17   12.12
  -5  -3   1  116.89   14.52
  -5   3  -1  107.33   14.53
   5  -3  -1  117.58   14.51
   5  -3  -1  111.99   15.33
   5  -3  -1   54.12   10.29
  -5  -3  -1  111.29   12.98
  -5  -3  -1  118.19   15.60
   5   3  -1  122.67   15.60
   5  -3   1  122.11   15.96
   5  -3   1  114.36   15.63
   5  -3   1  105.80   14.04
  -5   3   1  115.41   13.05
   5   3   2  169.06   19.26
   5   3   2  172.61   20.32
  -5   3  -2  169.89   20.40
   5  -3  -2  166.62   18.04
   5  -3  -2  170.82   20.28
   5  -3  -2  140.68   16.88
  -5  -3   2  171.92   18.53
  -5  -3  -2  164.89   19.76
   5   3  -2  155.63   18.66
   5   3  -2  187.59   20.48
   5  -3   2  187.70   20.94
   5  -3   2  171.44   19.83
   5  -3   2  159.26   17.92
  -5   3   2  183.60   19.07
  -5  -3  -2  157.67   17.49
   5   3   3  248.14   25.60
   5   3   3  268.95   27.90
  -5  -3   3  256.07   23.96
  -5   3  -3  251.11   27.72
   5  -3  -3  263.57   31.95
   5  -3  -3  265.64   27.98
   5  -3  -3  237.20   22.92
   5   3  -3  249.00   26.56
  -5  -3  -3  240.43   24.64
  -5  -3  -3  258.51   27.39
   5   3  -3  267.98   27.24
   5  -3   3  280.09   28.54
   5  -3   3  269.19   27.34
   5  -3   3  269.39   26.22
  -5   3   3  275.21   23.10
   5   3   4  475.79   45.88
   5   3   4  519.78   49.08
  -5  -3   4  524.00   45.80
  -5   3  -4  550.32   53.48
   5  -3  -4  550.72   49.14
   5  -3  -4  586.13   54.35
   5  -3  -4  489.30   44.77
  -5  -3  -4  435.32   41.60
  -5  -3  -4  499.31   47.94
   5   3  -4  493.05   47.70
   5   3  -4  534.83   49.80
   5  -3   4  574.48   52.85
   5  -3   4  514.06   47.58
   5  -3   4  568.00   51.25
  -5   3   4  539.29   44.36
   5   3   5   10.77    5.78
   5   3   5   14.08    6.33
  -5  -3   5   11.92    3.95
  -5   3  -5   11.28    7.68
   5  -3  -5   13.75    5.21
   5  -3  -5   10.83    7.03
   5  -3  -5    6.80    4.65
   5   3   5   19.26    7.01
  -5  -3  -5    0.02    5.71
  -5  -3  -5   12.21    6.38
   5   3  -5   11.84    5.99
   5   3  -5   10.03    6.43
   5  -3   5   36.17    7.96
   5  -3   5   12.99    6.39
   5  -3   5   21.03    5.86
  -5   3   5   23.22    5.03
   5   3   6  122.72   12.79
   5   3   6  105.43   13.55
   5   3   6  119.95   15.14
  -5   3  -6  123.85   17.60
   5  -3  -6  117.91   11.95
   5  -3  -6  123.41   13.24
   5  -3  -6  134.72   16.86
   5  -3  -6   97.89   16.67
   5   3  -6  109.93   14.86
  -5  -3  -6  100.25   13.92
  -5  -3  -6  122.62   14.61
   5   3  -6  121.44   14.89
   5  -3   6  138.21   16.72
   5  -3   6  125.16   15.36
   5  -3   6  133.98   14.96
  -5   3   6  127.65   13.27
   5   3   7  338.27   29.25
   5   3   7  308.15   29.24
   5   3   7  345.19   32.05
  -5  -3   7  322.31   26.85
  -5   3  -7  342.19   34.76
   5  -3  -7  326.89   28.70
   5  -3  -7  305.60   27.32
   5  -3  -7  351.04   34.39
   5  -3  -7  252.85   27.52
  -5  -3  -7  293.74   29.37
  -5  -3  -7  338.10   29.69
   5  -3   7  353.04   32.61
   5  -3   7  343.63   32.27
   5  -3   7  355.86   32.60
  -5   3   7  316.50   28.28
   5   3  -7  348.19   32.04
   5   3   8  196.12   20.05
   5   3   8  228.35   20.53
   5   3   8  214.83   20.90
  -5  -3   8  215.51   19.01
  -5   3  -8  215.12   22.86
   5  -3  -8  220.18   19.76
   5  -3  -8  217.65   22.52
   5  -3  -8  216.79   19.37
   5  -3  -8  142.35   17.90
  -5  -3  -8  196.37   21.12
  -5  -3  -8  236.26   20.81
   5   3  -8  206.28   22.01
   5   3  -8  221.03   21.16
   5  -3   8  219.92   21.13
   5  -3   8  228.04   22.04
   5  -3   8  210.69   19.98
  -5   3   8  214.18   21.25
  -5  -3   9   42.58    9.76
   5   3   9   55.22    7.53
   5   3   9   39.35    7.03
   5   3   9   42.17    6.93
  -5   3  -9   43.13    9.14
   5  -3  -9   42.14    6.32
   5  -3  -9   30.30    5.84
   5  -3  -9   27.72    5.97
  -5  -3  -9   44.80    5.41
   5   3  -9   45.13    7.50
   5   3  -9   41.74    8.17
   5  -3   9   43.60    7.51
   5  -3   9   44.41    7.47
   5  -3   9   42.67    6.79
  -5   3   9   35.18    8.15
  -5   3   9    0.09    7.35
  -5  -3  -9   42.82    8.39
   5   3  10  116.12   12.47
   5   3  10   97.62   11.38
   5   3  10  106.27   11.01
  -5  -3  10  109.24   11.36
  -5   3 -10  113.81   13.45
   5  -3 -10  110.18   11.21
  -5  -3 -10  105.59   13.54
   5   3 -10  123.65   13.25
   5   3 -10  112.13   13.92
   5  -3  10  114.01   12.48
   5  -3  10  113.55   12.15
   5  -3  10  114.67   11.62
  -5   3  10  224.00   18.48
  -5   3  10  106.99   13.42
   5   3  11   36.68    7.61
  -5  -3  11   88.77    8.92
   5  -3 -11   78.54    6.94
  -5  -3 -11   82.64   14.51
   5   3 -11   90.95    9.24
   5   3 -11   85.76   10.68
   5  -3  11   73.13    7.09
  -5   3  11   87.99   10.63
  -5   3  11   94.04   10.77
   5   4   0  302.35   31.20
  -5  -4   0  251.82   25.32
   5   4   0  336.96   31.99
  -5   4   0  309.76   29.15
   5  -4   0  319.63   31.23
   5  -4   0  307.55   31.46
  -5  -4   0  316.07   40.25
   5   4   1  174.42   19.09
   5   4   1  221.02   32.92
  -5  -4   1  193.83   20.10
  -5  -4   1  204.62   21.50
  -5   4  -1  192.12   20.83
   5  -4  -1  206.35   22.06
   5  -4  -1  200.80   22.83
  -5  -4  -1  177.24   19.43
  -5  -4  -1  221.74   23.92
   5   4  -1  302.78   27.26
   5  -4   1  201.74   21.75
   5  -4   1  215.28   24.77
  -5   4   1  196.03   16.91
  -5   4   1  198.85   19.12
   5   4  -1  222.17   23.84
   5   4   2   20.20    7.91
  -5  -4   2   19.25    6.02
  -5  -4   2   22.66    6.46
  -5   4  -2   18.40    7.14
   5  -4  -2   18.75   11.44
   5  -4  -2   15.95    7.74
   5   4   2   18.57    6.37
   5   4  -2   19.00    7.20
  -5  -4  -2   16.72    6.57
  -5  -4  -2   19.38    7.76
   5   4  -2    9.53    6.32
   5  -4   2   17.04    6.50
   5  -4   2   17.16    8.33
  -5   4   2   17.05    4.46
   5   4   3  409.03   38.73
   5   4   3  505.73   48.45
  -5  -4   3  445.58   42.18
  -5  -4   3  479.23   43.20
  -5   4  -3  478.34   46.48
   5  -4  -3  535.45   48.39
   5  -4  -3  512.43   47.90
  -5  -4  -3  432.80   41.86
  -5  -4  -3  507.54   47.98
   5   4  -3  448.68   49.29
   5   4  -3  492.10   45.55
   5  -4   3  560.24   50.99
   5  -4   3  528.40   49.65
  -5   4   3  580.34   47.80
   5   4   4  182.99   18.99
   5   4   4  237.13   25.14
  -5  -4   4  215.51   19.97
  -5   4  -4  215.80   24.87
   5  -4  -4  222.22   22.64
   5  -4  -4  234.56   24.62
  -5  -4  -4  197.40   21.72
  -5  -4  -4  236.26   23.91
   5   4  -4  218.23   20.34
   5   4  -4  210.68   21.92
   5  -4   4  239.59   24.57
   5  -4   4  233.11   25.04
  -5   4   4  244.44   25.70
   5   4  -4  228.33   23.08
   5   4   5  110.83   17.13
   5   4   5  133.44   16.64
  -5  -4   5  130.99   12.93
  -5   4  -5  124.36   17.81
   5  -4  -5  133.27   20.74
   5  -4  -5  133.33   16.69
  -5  -4  -5  111.96   14.78
  -5  -4  -5  141.17   15.79
   5   4  -5  109.24   13.54
   5   4  -5  130.74   15.20
   5  -4   5  141.90   16.29
   5  -4   5  130.22   23.59
  -5   4   5  136.76   13.64
   5   4   6   14.51    4.66
   5   4   6   17.76    6.19
  -5   4  -6   14.31    7.78
   5  -4  -6   13.58    5.31
   5  -4  -6   17.50    6.64
   5   4  -6   13.25    4.87
  -5  -4  -6   15.73    6.16
  -5  -4  -6   19.73    5.60
   5   4  -6   15.90    5.26
   5  -4   6   14.98    5.64
   5  -4   6   14.82    6.26
  -5   4   6   15.09    5.42
   5   4   7   10.92    4.00
   5   4   7    9.70    5.31
  -5   4  -7   11.33    6.49
   5  -4  -7   11.62    4.50
   5  -4  -7   11.77    5.59
  -5  -4  -7   17.12    5.70
  -5  -4  -7   12.08    3.90
   5   4  -7    6.63    4.17
   5   4  -7   11.09    4.79
   5  -4   7   10.03    4.95
   5  -4   7   10.18    5.65
  -5   4   7   10.99    4.63
   5   4   8   32.14    6.90
  -5  -4   8   29.06    4.75
  -5   4  -8   27.15    8.17
   5  -4  -8   27.19    7.24
   5  -4  -8   23.88    5.86
  -5  -4  -8   33.37    4.87
   5   4  -8   31.81    9.86
   5   4  -8   22.31    5.73
   5  -4   8   27.91    6.15
   5  -4   8   26.62    7.20
  -5   4   8   38.88   10.99
  -5  -4  -8   25.44    6.93
   5   4   9  289.34   25.94
  -5  -4   9  277.05   22.21
  -5   4  -9  271.38   25.97
   5  -4  -9  233.87   20.94
  -5  -4  -9  232.31   23.29
   5   4  -9  285.58   24.10
   5   4  -9  233.03   21.29
   5  -4   9  259.88   23.37
   5  -4   9  293.24   26.12
  -5   4   9  352.01   29.82
  -5   4   9  263.09   24.21
   5   4  10   17.99    4.26
  -5   4 -10   17.75    5.03
  -5  -4 -10   16.10    4.76
   5   4 -10   16.27    3.15
   5   4 -10    8.63    2.55
   5  -4  10    4.02    1.50
   5  -4  10   14.84    4.47
  -5   4  10   20.31    5.21
  -5   4  10   18.78    4.55
  -5  -5   0   30.01    7.82
  -5  -5   0   36.43    8.87
   5   5   0   34.49    8.67
  -5   5   0   33.60    5.04
  -5   5   0   35.14    7.03
   5  -5   0   35.44    8.33
   5  -5   0   38.23    9.68
   5   5   1  104.69   14.45
  -5  -5   1   86.17   12.96
  -5  -5   1  104.64   13.71
  -5   5  -1   95.91   12.29
   5  -5  -1  101.57   13.90
   5  -5  -1   95.99   15.00
  -5  -5  -1   85.16   13.11
  -5  -5  -1  106.67   14.27
   5  -5   1  100.31   13.86
   5  -5   1   95.94   15.04
  -5   5   1  102.26   10.27
   5   5  -1  102.19   13.74
  -5  -5   2  515.76   49.60
  -5  -5   2  586.43   53.19
  -5   5  -2  573.31   53.38
   5  -5  -2  619.63   56.65
   5  -5  -2  607.58   56.18
   5   5   2  617.02   57.56
  -5  -5  -2  500.87   49.16
  -5  -5  -2  616.56   56.20
   5   5  -2  584.15   53.24
   5  -5   2  605.33   55.19
   5  -5   2  612.72   57.47
  -5   5   2  645.31   54.28
   5   5   3   58.26   11.26
  -5  -5   3   49.95    9.22
  -5  -5   3   56.82    9.23
  -5   5  -3   52.29   10.61
   5  -5  -3   56.96   10.19
   5  -5  -3   56.04   17.06
  -5  -5  -3   60.01   10.08
   5   5  -3   58.73    9.44
   5  -5   3   54.79    9.41
   5  -5   3   55.91   11.57
  -5   5   3   56.06    7.73
  -5  -5  -3   47.75   10.37
   5   5   4   18.00    6.91
  -5  -5   4   14.81    5.10
  -5   5  -4   18.63    7.04
   5  -5  -4   21.07   10.55
   5  -5  -4   18.81    6.25
  -5  -5  -4   14.20    6.44
  -5  -5  -4   13.85    5.76
   5   5  -4   16.54    5.54
   5  -5   4   17.24    5.57
   5  -5   4   18.39    7.00
  -5   5   4   20.13    5.22
   5   5  -4   13.37    5.25
   5   5   5  115.77   14.80
  -5  -5   5  128.82   13.10
  -5   5  -5  112.47   15.74
   5  -5  -5  118.51   14.07
   5  -5  -5  116.84   14.31
   5  -5  -5  110.17   11.54
  -5  -5  -5  104.53   14.18
  -5  -5  -5  142.88   14.18
   5   5  -5  131.27   13.76
   5   5  -5  126.32   18.70
   5  -5   5  116.67   13.04
   5  -5   5  122.63   15.27
  -5   5   5  127.91   13.16
   5   5   6   47.18    9.23
  -5  -5   6   50.00    6.65
  -5   5  -6   47.04   10.28
   5  -5  -6   48.91    8.45
   5  -5  -6   48.02    8.65
   5  -5  -6   45.29    6.52
  -5  -5  -6   41.78    8.89
  -5  -5  -6   51.91    7.08
   5   5  -6   55.98    6.78
   5   5  -6   47.97    7.34
   5  -5   6   43.92    7.06
   5  -5   6   50.60    9.48
  -5   5   6   50.13    7.67
   5   5   7   36.22    7.59
  -5   5  -7   32.46    8.63
   5  -5  -7   32.75    7.20
   5  -5  -7   34.18    6.74
  -5  -5  -7   39.52    8.37
   5   5  -7   28.87    4.78
   5   5  -7   31.74    5.80
   5  -5   7   28.19    5.14
   5  -5   7   34.68    7.72
  -5   5   7   33.96    6.55
  -5   5   7   34.09    4.98
  -5  -5  -7   29.49    7.59
   5   5   8   22.80    6.24
  -5   5  -8   20.29    7.25
   5  -5  -8   20.60    5.95
   5  -5  -8   18.68    5.62
  -5  -5  -8   20.54    6.30
   5  -5   8   16.39    3.62
   5  -5   8   22.71    6.30
  -5   5   8   20.50    5.70
  -5  -6   0   26.10    7.16
  -5  -6   0   23.76    7.57
   5   6   0   27.18    6.80
  -5   6   0   29.49    4.73
   5  -6   0   25.91    6.51
   5  -6   0   24.38    5.28
   5  -6   0   35.63    7.10
   5   6   1    2.64    3.88
  -5  -6   1    3.88    3.97
  -5  -6   1    2.34    4.40
  -5   6  -1    0.01    3.43
   5  -6  -1    4.35    3.75
   5  -6  -1    2.53    3.87
   5  -6  -1   -2.60    2.84
  -5  -6  -1   -0.01    4.00
   5   6  -1    4.12    3.44
   5  -6   1    3.23    3.45
   5  -6   1   15.99    3.06
   5  -6   1    3.82    3.94
  -5   6   1    0.07    2.81
  -5  -6  -1    5.16    4.16
  -5  -6   2  293.69   27.22
   5   6   2  282.18   27.43
  -5  -6   2  270.85   27.34
  -5   6  -2  289.49   26.42
   5  -6  -2  281.89   26.66
   5  -6  -2  310.03   35.77
   5  -6  -2  283.13   25.11
  -5  -6  -2  252.26   26.11
  -5  -6  -2  302.67   27.47
   5   6  -2  274.08   25.12
   5  -6   2  302.62   27.24
   5  -6   2  280.48   22.31
   5  -6   2  285.24   34.50
  -5   6   2  294.54   24.51
   5   6   3  229.67   30.68
  -5  -6   3  236.98   22.16
  -5   6  -3  251.90   24.45
   5  -6  -3  247.85   24.09
   5  -6  -3  255.44   24.34
   5  -6  -3  260.45   20.84
  -5  -6  -3  202.92   22.51
  -5  -6  -3  249.90   22.90
   5   6  -3  233.50   22.71
   5   6  -3  226.13   21.02
   5  -6   3  254.79   23.20
   5  -6   3  251.09   19.95
   5  -6   3  251.21   24.57
  -5   6   3  269.97   22.56
  -5  -6   4  172.30   21.71
  -5   6  -4  162.09   17.77
   5  -6  -4  158.84   16.58
   5  -6  -4  161.97   16.22
   5  -6  -4   90.38   10.87
   5   6   4  159.96   17.21
  -5  -6  -4  140.47   16.60
  -5  -6  -4  176.99   16.35
   5   6  -4  163.54   16.05
   5   6  -4  147.29   17.81
   5  -6   4  148.13   14.40
   5  -6   4  126.81   11.65
   5  -6   4  162.30   17.17
  -5   6   4  183.90   16.07
   5   6   5    8.97    5.26
  -5  -6   5    9.88    3.94
  -5   6  -5   10.16    5.65
   5  -6  -5   13.42    5.01
   5  -6  -5    9.06    4.49
   5  -6  -5    7.54    3.80
  -5  -6  -5    9.93    3.94
   5   6  -5   12.35    4.16
   5  -6   5    9.10    3.50
   5  -6   5    9.13    5.25
  -5   6   5   11.61    4.29
  -5  -6  -5    7.12    5.39
   5   6   6  243.43   23.28
  -5  -6   6  203.11   16.94
  -5   6  -6  237.63   24.05
   5  -6  -6  231.17   21.08
   5  -6  -6  253.67   23.50
   5  -6  -6  180.63   18.23
  -5  -6  -6  212.31   22.21
  -5  -6  -6  243.43   19.90
   5   6  -6  221.86   19.44
   5  -6   6  214.45   18.37
   5  -6   6  248.37   23.40
  -5   6   6  250.12   21.35
   5   6   7  128.99   14.34
  -5   6  -7  120.98   14.94
   5  -6  -7  126.00   13.96
   5  -6   7  130.83   14.51
  -5   6   7  122.68   12.57
  -5  -7   0   14.10    5.55
   5   7   0   11.68    3.72
  -5  -7   0   14.57    5.05
  -5   7   0   16.62    3.41
   5  -7   0   14.75    4.22
   5  -7   0   15.85    4.32
   5  -7   0   -2.34    4.16
   5   7   1   33.97    5.70
  -5  -7   1   37.58    7.36
  -5  -7   1   40.08   12.40
  -5   7  -1   18.50    2.52
   5  -7  -1   38.11    6.37
   5  -7  -1   40.10    6.06
   5  -7  -1   17.67    5.65
  -5  -7  -1   32.65    7.40
  -5  -7  -1   39.34    7.02
   5  -7   1   33.11    5.47
   5  -7   1   35.63    6.18
   5  -7   1   31.86    7.81
  -5   7   1   38.78    5.00
   5   7   2    9.04    3.85
  -5  -7   2    8.99    4.45
   5  -7  -2    9.72    3.99
   5  -7  -2    8.41    3.57
   5  -7  -2    3.57    3.01
  -5  -7  -2    4.97    4.75
  -5  -7  -2    8.42    4.21
   5   7  -2   10.16    4.31
   5  -7   2    6.48    2.79
   5  -7   2    9.27    5.17
   5  -7   2    8.68    4.08
  -5   7   2    9.28    3.31
   5   7   3   82.78   10.00
  -5  -7   3   87.83   10.15
   5  -7  -3   81.34   10.16
   5  -7  -3   72.13    8.21
   5  -7  -3   67.00   10.99
  -5  -7  -3   73.73   10.91
  -5  -7  -3   92.11   10.08
   5   7  -3   88.97   10.34
   5  -7   3   64.85   10.13
   5  -7   3   85.30    9.97
  -5   7   3   91.83    9.32
   5   7   4   26.51    5.86
  -5  -7   4   28.24    5.80
  -5   7  -4   31.76    6.45
   5  -7  -4   29.87    6.32
  -5  -7  -4   29.19    5.16
   5   7  -4   32.88    6.10
   5  -7   4   29.72    5.92
  -5   7   4   31.77    5.75
  -6   0   0  265.13   26.03
   6   0   0  254.64   22.81
   6   0   0  252.13   22.15
  -6   0   1  254.00   30.26
   6   0   1  240.71   26.65
   6   0   1  238.03   21.49
   6   0  -1  280.86   29.60
   6   0  -1  259.11   23.42
  -6   0  -1  258.63   26.97
  -6   0  -2  168.95   20.54
   6   0   2  175.99   17.13
   6   0   2  213.90   25.26
  -6   0   2  175.17   16.78
   6   0  -2  196.97   23.54
   6   0  -2  165.84   16.02
   6   0  -2  156.44   19.94
   6   0  -3  280.69   29.45
  -6   0  -3  273.03   29.13
   6   0   3  278.72   25.32
   6   0   3  281.92   30.04
   6   0  -3  274.36   25.13
   6   0  -3  275.62   24.62
   6   0   4    5.19    3.45
   6   0  -4    2.12    3.18
  -6   0  -4   12.30    4.86
   6   0   4   -0.04    4.54
   6   0  -4    1.32    3.12
   6   0  -4    1.61    4.22
   6   0   5    2.23    3.24
   6   0   5    4.06    4.12
   6   0  -5    1.84    3.01
   6   0  -5    4.00    3.97
   6   0  -5    2.15    3.03
  -6   0  -5    0.22    4.24
  -6   0  -6  148.42   17.39
   6   0   6  160.86   16.27
   6   0   6  153.22   17.64
  -6   0   6  134.42   13.15
   6   0  -6  162.55   15.96
   6   0  -6  150.63   17.30
   6   0   7    1.01    2.86
   6   0   7   -0.40    3.48
  -6   0   7    3.68    2.45
   6   0  -7   -0.41    3.31
   6   0  -7    0.01    2.80
  -6   0  -7    3.94    3.43
  -6   0  -8   35.86    7.18
   6   0   8   33.29    6.74
   6   0   8   32.27    7.88
  -6   0   8   30.06    5.42
   6   0  -8   33.22    6.44
   6   0  -8   30.81    7.55
   6  -1   0   18.98    5.27
   6   1   0   26.67    6.00
  -6   1   0   20.25    6.86
   6  -1   0   18.91    5.71
  -6  -1   0   26.72    7.19
   6   1   1   48.01    7.64
   6  -1  -1   41.68    7.25
   6  -1  -1   48.89   10.52
  -6   1  -1   43.90    9.62
   6  -1  -1   47.06    8.47
  -6  -1   1   47.06    8.20
  -6  -1  -1   53.07   17.04
   6   1  -1   63.12   11.65
   6   1  -1   53.36    8.47
   6  -1   1   48.41    7.69
   6  -1   1   41.93    7.18
  -6   1   1   48.10    8.67
   6   1   2   57.81    7.47
   6   1   2   57.66    8.56
  -6  -1   2   66.53    9.08
   6  -1  -2   50.90    7.46
   6  -1  -2   56.17   11.38
   6  -1  -2   45.53    6.81
   6  -1  -2   52.18    8.52
  -6   1  -2   52.14   10.71
   6   1   2   65.35   12.57
   6   1  -2   58.65   12.51
  -6  -1  -2   55.35   12.03
   6   1  -2   55.70    9.13
   6  -1   2   60.31    9.34
   6  -1   2   59.83    7.97
   6  -1   2   57.04   11.95
  -6   1   2   55.90   11.17
  -6   1  -3  244.00   25.96
   6   1   3  276.69   24.19
   6   1   3  252.23   26.78
   6   1   3  269.81   28.76
  -6  -1   3  272.52   27.13
   6  -1  -3  232.47   20.13
   6  -1  -3  255.48   24.59
   6  -1  -3  255.90   25.82
   6  -1  -3  259.01   23.05
  -6  -1  -3  263.30   27.88
   6   1  -3  257.38   27.58
   6  -1   3  286.84   26.44
   6  -1   3  251.62   21.47
   6  -1   3  252.67   25.88
   6   1  -3  273.58   24.98
   6   1   4  112.13   11.96
   6   1   4   93.26   10.25
  -6   1  -4   93.71   14.29
   6  -1  -4  102.42   10.95
   6  -1  -4  105.35   13.79
   6  -1  -4  101.57   12.56
   6   1   4   97.28   14.42
  -6  -1  -4  103.90   14.85
   6   1  -4  101.52   14.09
   6   1  -4  100.46   11.71
   6  -1   4   99.07   12.37
   6  -1   4   98.81   13.74
   6   1   5   21.09    5.06
   6   1   5   20.64   12.17
   6   1   5   17.98    4.02
   6  -1  -5   21.79    4.65
   6  -1  -5   21.52    5.98
   6  -1  -5   21.08    6.80
  -6   1  -5   21.34    7.60
  -6  -1  -5   26.16    7.59
   6   1  -5   23.97    7.30
   6  -1   5   23.29    6.23
   6  -1   5   21.18   11.53
   6   1  -5   21.68    5.83
   6   1   6   17.04    4.86
   6   1   6   17.36    6.89
  -6  -1   6   14.63    3.72
  -6   1  -6   20.28    6.92
   6  -1  -6   19.72    4.60
   6  -1  -6   21.16    5.85
   6  -1  -6   20.49    6.22
  -6  -1  -6   20.88    7.03
   6   1  -6   20.84    6.96
   6   1  -6   21.86    5.68
   6  -1   6   22.47    6.03
   6  -1   6   23.06    6.72
   6   1   7  263.40   27.89
   6   1   7  245.01   24.25
  -6  -1   7  222.59   20.78
  -6   1  -7  233.95   22.84
   6  -1  -7  234.61   20.77
   6  -1  -7  217.36   23.00
  -6  -1  -7  235.99   21.50
   6   1  -7  248.24   22.34
   6   1  -7  243.27   24.58
   6  -1   7  252.78   23.16
   6  -1   7  239.00   23.08
  -6   1   7  171.40   14.70
  -6   1   7  225.67   20.48
   6   1   8    6.77    5.40
   6   1   8   34.42    7.55
  -6   1  -8   32.65    7.02
   6  -1  -8   31.87    5.47
   6  -1  -8   24.59    6.72
  -6  -1  -8   32.21    6.15
   6   1  -8   33.88    6.68
   6   1  -8   30.14    7.55
   6  -1   8   32.00    6.75
   6  -1   8   33.40    7.20
  -6   1   8   30.36    6.17
  -6  -2   0  615.31   56.36
  -6   2   0  625.41   55.73
   6  -2   0  664.27   59.34
   6  -2   0  643.21   58.39
   6  -2   0  681.43   61.85
   6   2   0  682.42   61.77
   6   2   1   92.01   13.57
   6   2   1   98.42   18.40
  -6  -2   1   90.27   11.91
  -6   2  -1   80.40   11.76
   6  -2  -1   88.31   10.98
   6  -2  -1   88.32   11.90
  -6  -2  -1   87.75   12.75
   6   2  -1   87.25   12.00
   6  -2   1   87.29   11.80
   6  -2   1   87.67   11.71
   6  -2   1   78.06   11.72
  -6   2   1   90.28   11.05
   6   2   2   55.04   10.47
   6   2   2   47.73    8.45
  -6  -2   2   45.76   11.43
  -6   2  -2   46.15   10.08
   6  -2  -2   48.44    7.26
   6  -2  -2   49.47    9.00
   6  -2  -2   46.77    9.52
   6   2  -2   52.67   11.13
  -6  -2  -2   45.24    9.66
   6   2  -2   46.10    8.59
   6  -2   2   45.55    8.46
   6  -2   2   44.92    7.73
   6  -2   2   46.05    9.14
   6   2   3   46.53    9.72
   6   2   3   50.78    8.22
  -6  -2   3   56.41    7.48
  -6   2  -3   54.65   10.51
   6  -2  -3   47.16    7.21
   6  -2  -3   53.65    9.52
   6  -2  -3   46.49    8.21
  -6  -2  -3   53.07   10.11
   6   2  -3   48.08   10.56
   6  -2   3   57.69    9.43
   6  -2   3   50.74    7.61
   6  -2   3   51.88    8.98
   6   2  -3   58.19    9.99
   6   2   4   87.41   12.57
   6   2   4   90.81   10.63
  -6   2  -4   94.56   13.84
   6  -2  -4   93.71   10.06
   6  -2  -4   95.76   12.87
   6  -2  -4   83.49   11.23
  -6  -2  -4   90.18   12.69
   6   2  -4   98.82   13.46
   6   2  -4   94.26   11.49
   6  -2   4  103.69   12.52
   6  -2   4   96.19   11.08
   6  -2   4   94.42   11.93
   6   2   5    4.86    3.68
   6   2   5    0.03    2.91
  -6   2  -5    6.53    4.66
   6  -2  -5    1.60    3.53
   6  -2  -5    2.97    2.26
   6  -2  -5    3.80    3.70
   6  -2  -5    1.47    3.11
   6   2  -5    8.37    3.56
  -6  -2  -5   -0.20    3.94
   6   2  -5    4.23    3.99
   6  -2   5    2.94    3.69
   6  -2   5    2.56    2.66
   6  -2   5    0.17    3.53
   6   2   6   27.99    6.71
   6   2   6   30.06    5.34
  -6   2  -6   31.44    8.39
   6  -2  -6   26.55    4.60
   6  -2  -6   32.40    7.10
   6  -2  -6   24.12    6.21
  -6  -2  -6   30.00    6.88
   6   2  -6   29.36    7.40
   6   2  -6   30.32    6.68
   6  -2   6   31.54    7.26
   6  -2   6   28.73    5.01
   6  -2   6   32.04    6.44
  -6   2   6   23.25    4.29
   6   2   7   66.37    9.19
   6   2   7   57.47    5.49
  -6   2  -7   73.28   10.98
   6  -2  -7   61.43    7.17
   6  -2  -7   69.92    9.84
   6  -2  -7   45.52    8.03
  -6  -2  -7   77.89    9.38
   6   2  -7   73.63    9.36
   6   2  -7   70.62   10.54
   6  -2   7   75.78    9.87
   6  -2   7   38.01    4.83
   6  -2   7   66.30    8.78
  -6   2   7   53.20    6.31
   6   2   8   17.54    5.21
  -6   2  -8   18.53    6.04
  -6  -2  -8   19.49    4.28
   6   2  -8   21.33    5.57
   6   2  -8   18.47    6.03
   6  -2   8   16.89    5.72
   6  -2   8   17.60    4.97
  -6   2   8   17.95    5.50
  -6  -3   0  311.97   28.84
   6   3   0  313.25   29.61
  -6   3   0  328.27   28.93
   6  -3   0  321.55   29.30
   6  -3   0  311.70   29.54
   6  -3   0  260.05   32.26
   6   3   1   82.56   11.49
  -6  -3   1   81.40   11.07
  -6   3  -1   75.82   10.73
   6  -3  -1   80.46   10.51
   6  -3  -1   60.23   10.97
   6  -3  -1   43.26   16.20
  -6  -3  -1   85.24   12.06
   6  -3   1   81.67   11.51
   6  -3   1   84.91   12.57
[truncated: 8,917 more chars]
