# Supplementary material for: Crystal structure of 6-de­oxy-α-l-psico­furan­ose
Source: Acta Crystallogr E Crystallogr Commun. 2015 Nov 28;71(Pt 12):o993–4. doi: 10.1107/S2056989015022215 (PMC4719940; doi:10.1107/S2056989015022215)
Supplement: Supplementary file 2 [file e-71-0o993-Isup2.hkl]

data_I                                                                          
_shelx_title ' 20150805'                                                        
_shelx_refln_list_code          4                                               
_shelx_F_calc_maximum       67.03                                               
_exptl_crystal_F_000       352.00                                               
_reflns_d_resolution_high  0.8304                                               
                                                                                
loop_                                                                           
 _space_group_symop_operation_xyz                                               
 'x, y, z'                                                                      
 'x+1/2, -y+1/2, -z'                                                            
 '-x, y+1/2, -z+1/2'                                                            
 '-x+1/2, -y, z+1/2'                                                            
                                                                                
_cell_length_a     5.7853                                                       
_cell_length_b     8.9442                                                       
_cell_length_c    14.3528                                                       
_cell_angle_alpha  90.000                                                       
_cell_angle_beta   90.000                                                       
_cell_angle_gamma  90.000                                                       
                                                                                
_shelx_F_squared_multiplier     1.000                                           
                                                                                
loop_                                                                           
 _refln_index_h                                                                 
 _refln_index_k                                                                 
 _refln_index_l                                                                 
 _refln_F_squared_calc                                                          
 _refln_F_squared_meas                                                          
 _refln_F_squared_sigma                                                         
 _refln_observed_status                                                         
   2   0   0        564.52        494.19        12.88 o                         
   4   0   0        197.19        199.88         8.49 o                         
   6   0   0         82.20         77.70         4.11 o                         
   1   1   0       3976.03       4126.26       106.63 o                         
   2   1   0        269.33        262.46         5.10 o                         
   3   1   0        631.27        628.85        15.41 o                         
   4   1   0         10.02         14.86         0.59 o                         
   5   1   0        253.81        248.93         8.60 o                         
   6   1   0          6.07          6.78         0.82 o                         
   0   2   0       2029.03       2159.70        69.69 o                         
   1   2   0          5.82          7.45         0.37 o                         
   2   2   0        151.58        145.83         2.63 o                         
   3   2   0        683.77        713.30        15.17 o                         
   4   2   0        265.28        281.41         9.53 o                         
   5   2   0          9.77         12.38         1.39 o                         
   6   2   0        193.18        197.71         7.29 o                         
   1   3   0        111.84        107.60         1.49 o                         
   2   3   0        336.10        304.89         5.72 o                         
   3   3   0        267.70        287.33         9.90 o                         
   4   3   0        461.05        489.34        15.41 o                         
   5   3   0          2.64          3.32         0.70 o                         
   6   3   0         88.11         94.10         3.67 o                         
   0   4   0         24.88         18.54         0.53 o                         
   1   4   0        104.82        102.68         2.20 o                         
   2   4   0         18.24         18.87         0.81 o                         
   3   4   0        333.22        347.26        13.08 o                         
   4   4   0         32.77         37.26         2.35 o                         
   5   4   0         92.47         92.13         3.52 o                         
   6   4   0          0.80          1.12         0.49 o                         
   1   5   0        958.62        939.01        24.10 o                         
   2   5   0        103.16         94.96         2.90 o                         
   3   5   0          0.14          3.74         1.50 o                         
   4   5   0          1.08          0.79         0.46 o                         
   5   5   0          9.83         10.42         0.85 o                         
   6   5   0         96.21        105.90         4.84 o                         
   0   6   0         13.16         10.46         0.82 o                         
   1   6   0          0.01          3.15         0.94 o                         
   2   6   0          1.27          2.93         0.56 o                         
   3   6   0          0.67          1.75         0.60 o                         
   4   6   0        315.11        320.96        11.90 o                         
   5   6   0          8.19          8.44         0.71 o                         
   1   7   0          3.75          5.51         1.30 o                         
   2   7   0         82.28         79.78         3.82 o                         
   3   7   0         20.81         22.04         1.19 o                         
   4   7   0          0.12          0.15         0.27 o                         
   5   7   0          2.64          3.84         0.50 o                         
   0   8   0         67.27         86.18         4.72 o                         
   1   8   0        119.69        137.49         7.02 o                         
   2   8   0         99.39        105.13         6.46 o                         
   3   8   0         23.80         28.70         1.97 o                         
   4   8   0         48.79         41.16         2.70 o                         
   1   9   0         49.65         62.41         8.31 o                         
   2   9   0        200.87        187.66         8.99 o                         
   3   9   0         29.03         38.02         3.64 o                         
   0  10   0          0.02          1.17         1.07 o                         
   1  10   0        174.69        171.03         8.44 o                         
   2  10   0          1.08          5.46         2.96 o                         
   1   0   1       1067.12        970.85        17.71 o                         
   2   0   1       1438.59       1420.12        28.90 o                         
   3   0   1       2468.38       2570.21        62.09 o                         
   4   0   1        211.62        210.07         6.26 o                         
   5   0   1         77.01         82.22         2.63 o                         
   6   0   1         69.63         76.86         3.19 o                         
  -6   1   1         14.16         15.12         1.11 o                         
  -5   1   1        220.71        229.52         8.77 o                         
  -4   1   1         38.25         33.07         1.21 o                         
  -3   1   1        274.59        282.34         5.83 o                         
  -2   1   1        104.96        106.87         2.02 o                         
  -1   1   1       1027.35        987.66        18.79 o                         
   0   1   1       1355.52       1410.74        26.38 o                         
   1   1   1       1021.22        990.61        18.38 o                         
   2   1   1        103.45        111.18         2.05 o                         
   3   1   1        274.54        283.83         5.85 o                         
   4   1   1         38.68         38.41         1.16 o                         
   5   1   1        220.09        231.50         7.63 o                         
   6   1   1         14.54         13.90         1.04 o                         
  -6   2   1         28.07         26.18         1.46 o                         
  -5   2   1         31.46         31.05         1.95 o                         
  -4   2   1        154.99        152.49         4.77 o                         
  -3   2   1         37.13         37.81         0.83 o                         
  -2   2   1        189.80        197.98         5.15 o                         
  -1   2   1       1231.49       1228.46        24.61 o                         
   0   2   1       1907.49       1909.13        43.21 o                         
   1   2   1       1231.34       1237.26        24.79 o                         
   2   2   1        189.89        200.20         3.62 o                         
   3   2   1         37.13         37.15         1.01 o                         
   4   2   1        156.15        157.02         4.52 o                         
   5   2   1         32.02         30.66         1.98 o                         
   6   2   1         29.17         26.83         1.55 o                         
  -6   3   1         24.81         24.81         1.49 o                         
  -5   3   1         33.00         34.88         1.66 o                         
  -4   3   1         85.67         94.22         4.72 o                         
  -3   3   1        417.98        452.60        14.83 o                         
  -2   3   1        100.50        101.59         1.88 o                         
  -1   3   1        749.19        755.78        13.93 o                         
   0   3   1       4493.04       4819.77       138.58 o                         
   1   3   1        752.59        766.77        14.35 o                         
   2   3   1        101.10        106.19         2.46 o                         
   3   3   1        419.38        440.88         9.64 o                         
   4   3   1         85.79         87.89         3.50 o                         
   5   3   1         33.04         32.45         1.84 o                         
   6   3   1         24.16         22.69         1.50 o                         
  -6   4   1         33.38         28.67         1.75 o                         
  -5   4   1         66.95         64.74         2.69 o                         
  -4   4   1         30.49         32.49         1.71 o                         
  -3   4   1         28.93         30.96         1.15 o                         
  -2   4   1        365.12        369.52        11.46 o                         
  -1   4   1        675.12        666.08        14.78 o                         
   0   4   1       1888.85       1938.52        45.64 o                         
   1   4   1        676.82        670.15        12.36 o                         
   2   4   1        367.50        375.83         9.89 o                         
   3   4   1         28.54         29.68         1.23 o                         
   4   4   1         30.53         32.77         1.55 o                         
   5   4   1         66.93         59.53         2.51 o                         
   6   4   1         33.53         31.90         1.59 o                         
  -6   5   1         47.59         50.85         2.64 o                         
  -5   5   1         32.47         30.06         1.61 o                         
  -4   5   1        141.43        139.84         4.77 o                         
  -3   5   1        344.78        357.28        11.56 o                         
  -2   5   1         78.65         76.72         2.93 o                         
  -1   5   1        163.33        150.70         4.03 o                         
   0   5   1        325.36        342.70         6.68 o                         
   1   5   1        163.49        146.44         4.73 o                         
   2   5   1         78.08         78.21         3.08 o                         
   3   5   1        345.44        348.36        12.05 o                         
   4   5   1        142.88        136.84         4.47 o                         
   5   5   1         32.30         29.69         1.68 o                         
   6   5   1         48.33         50.40         2.63 o                         
  -5   6   1          0.88          1.81         0.52 o                         
  -4   6   1        169.16        178.54         7.79 o                         
  -3   6   1         80.87         80.92         2.79 o                         
  -2   6   1          7.23         10.11         1.04 o                         
  -1   6   1        293.21        299.95        11.18 o                         
   0   6   1         41.59         47.23         1.64 o                         
   1   6   1        295.45        310.49        10.24 o                         
   2   6   1          7.76         12.82         1.25 o                         
   3   6   1         80.31         78.67         3.16 o                         
   4   6   1        168.71        172.07         5.69 o                         
   5   6   1          0.86          0.49         0.42 o                         
  -5   7   1         10.55         10.84         0.77 o                         
  -4   7   1         31.49         32.20         1.42 o                         
  -3   7   1         58.03         58.33         2.72 o                         
  -2   7   1         14.53         16.36         1.51 o                         
  -1   7   1        197.71        203.96         7.50 o                         
   0   7   1         32.72         30.65         1.43 o                         
   1   7   1        198.96        199.92         7.35 o                         
   2   7   1         15.10         13.82         1.09 o                         
   3   7   1         59.09         57.17         2.30 o                         
   4   7   1         31.47         33.27         1.55 o                         
   5   7   1         11.09          8.68         1.19 o                         
  -4   8   1         42.76         36.54         2.32 o                         
  -3   8   1         12.71         13.30         1.82 o                         
  -2   8   1         57.53         60.53         4.34 o                         
  -1   8   1         69.53         73.99         5.37 o                         
   0   8   1         80.88         78.77         3.12 o                         
   1   8   1         69.20         78.68         7.60 o                         
   2   8   1         57.35         54.50         3.15 o                         
   3   8   1         12.32         12.40         1.03 o                         
   4   8   1         42.41         39.26         2.72 o                         
  -3   9   1          0.45          0.44         0.46 o                         
  -2   9   1          6.18          5.89         0.89 o                         
  -1   9   1         89.80         75.82         6.56 o                         
   0   9   1         18.41         18.04         1.47 o                         
   1   9   1         89.70         75.08         5.41 o                         
   2   9   1          6.31          7.90         1.23 o                         
   3   9   1          0.47          0.50         0.69 o                         
  -2  10   1         10.65         13.23         1.28 o                         
  -1  10   1          1.04          0.38         0.54 o                         
   0  10   1          3.68          2.27         1.10 o                         
   1  10   1          1.00          0.28         0.30 o                         
   2  10   1         10.30         12.69         1.43 o                         
   0   0   2       3730.17       3751.26       115.95 o                         
   1   0   2       3614.34       3619.34        84.22 o                         
   2   0   2         27.44         28.14         0.62 o                         
   3   0   2         73.17         78.91         1.75 o                         
   4   0   2         56.68         57.48         1.50 o                         
   5   0   2         24.23         31.26         1.61 o                         
   6   0   2         51.07         53.47         2.19 o                         
  -6   1   2         18.03         17.50         1.16 o                         
  -5   1   2        373.40        380.43        13.01 o                         
  -4   1   2         44.83         41.64         1.13 o                         
  -3   1   2        324.29        306.91         6.96 o                         
  -2   1   2       1369.87       1330.68        27.51 o                         
  -1   1   2       2019.41       1975.71        43.51 o                         
   0   1   2       1445.05       1459.28        28.43 o                         
   1   1   2       2009.73       1967.27        40.84 o                         
   2   1   2       1376.06       1303.85        25.82 o                         
   3   1   2        325.04        307.62         8.60 o                         
   4   1   2         44.34         40.01         1.21 o                         
   5   1   2        373.58        396.95        12.58 o                         
   6   1   2         18.02         16.75         0.87 o                         
  -6   2   2         13.22         14.03         1.10 o                         
  -5   2   2         77.15         78.57         2.80 o                         
  -4   2   2        114.42        117.93         3.49 o                         
  -3   2   2         35.78         35.08         0.92 o                         
  -2   2   2         13.66         18.08         0.51 o                         
  -1   2   2        350.02        341.11         5.63 o                         
   0   2   2       3201.00       3487.28        88.60 o                         
   1   2   2        350.01        343.05         5.50 o                         
   2   2   2         13.35         17.14         0.46 o                         
   3   2   2         35.91         35.90         0.89 o                         
   4   2   2        114.88        125.69         3.79 o                         
   5   2   2         76.82         78.15         2.93 o                         
   6   2   2         13.24         14.68         1.05 o                         
  -6   3   2         56.11         54.34         2.39 o                         
  -5   3   2         49.04         51.64         2.05 o                         
  -4   3   2        151.09        152.74         4.35 o                         
  -3   3   2        400.64        412.00        12.25 o                         
  -2   3   2        358.82        325.34         7.53 o                         
  -1   3   2       1043.19       1055.91        21.34 o                         
   0   3   2       1572.47       1624.04        34.64 o                         
   1   3   2       1043.24       1066.18        21.95 o                         
   2   3   2        358.36        325.74         5.98 o                         
   3   3   2        400.25        407.31        10.21 o                         
   4   3   2        150.70        152.95         4.45 o                         
   5   3   2         48.99         50.07         2.17 o                         
   6   3   2         57.54         57.21         2.15 o                         
  -6   4   2         85.68         78.01         4.88 o                         
  -5   4   2          4.99          4.98         0.73 o                         
  -4   4   2        100.13        101.44         5.14 o                         
  -3   4   2         87.06         83.25         2.48 o                         
  -2   4   2        407.85        389.73        11.07 o                         
  -1   4   2       1144.10       1138.35        24.64 o                         
   0   4   2         23.52         28.86         0.49 o                         
   1   4   2       1142.31       1134.57        23.47 o                         
   2   4   2        405.99        391.96        11.04 o                         
   3   4   2         87.40         77.74         2.54 o                         
   4   4   2         99.60         98.86         4.07 o                         
   5   4   2          5.28          5.83         0.82 o                         
   6   4   2         85.47         86.59         3.63 o                         
  -6   5   2         44.15         49.40         2.71 o                         
  -5   5   2        179.95        180.32         6.70 o                         
  -4   5   2        130.85        129.05         5.38 o                         
  -3   5   2         79.84         79.91         3.08 o                         
  -2   5   2         58.27         65.87         2.34 o                         
  -1   5   2        262.44        253.55         7.26 o                         
   0   5   2        209.86        191.76         3.36 o                         
   1   5   2        262.31        253.53         5.97 o                         
   2   5   2         57.74         64.55         4.16 o                         
   3   5   2         79.12         79.27         3.39 o                         
   4   5   2        131.14        130.89         4.28 o                         
   5   5   2        180.31        177.69         6.72 o                         
   6   5   2         43.74         49.79         2.51 o                         
  -5   6   2         91.42         86.28         2.99 o                         
  -4   6   2        241.52        241.37        10.61 o                         
  -3   6   2         32.37         34.59         1.49 o                         
  -2   6   2        347.67        363.70        13.26 o                         
  -1   6   2         43.87         49.00         1.65 o                         
   0   6   2         83.99         75.90         3.30 o                         
   1   6   2         42.46         45.67         1.83 o                         
   2   6   2        346.72        371.27        12.01 o                         
   3   6   2         32.71         33.59         1.65 o                         
   4   6   2        240.76        233.04         7.67 o                         
   5   6   2         91.90         86.68         3.15 o                         
  -5   7   2          3.06          2.45         0.44 o                         
  -4   7   2          4.41          5.46         0.64 o                         
  -3   7   2        263.07        271.20        14.96 o                         
  -2   7   2        518.32        533.40        23.40 o                         
  -1   7   2        102.93        109.52         4.13 o                         
   0   7   2          2.92          3.90         0.77 o                         
   1   7   2        102.85        109.89         3.77 o                         
   2   7   2        519.64        515.62        19.21 o                         
   3   7   2        265.85        245.40        12.54 o                         
   4   7   2          4.28          5.71         0.64 o                         
   5   7   2          3.19          2.32         0.50 o                         
  -4   8   2          0.02          0.18         0.29 o                         
  -3   8   2         24.18         24.14         1.80 o                         
  -2   8   2         62.81         68.70         4.15 o                         
  -1   8   2         51.30         55.43         4.58 o                         
   0   8   2         98.35         98.16         3.64 o                         
   1   8   2         51.06         54.90         3.94 o                         
   2   8   2         63.25         64.74         2.80 o                         
   3   8   2         24.81         22.38         1.46 o                         
   4   8   2          0.02          0.30         0.40 o                         
  -3   9   2          4.78          5.71         0.77 o                         
  -2   9   2        152.63        138.56        10.61 o                         
  -1   9   2        140.09        121.60        10.82 o                         
   0   9   2         35.80         46.41         2.96 o                         
   1   9   2        139.45        130.65         7.46 o                         
   2   9   2        154.35        148.73         9.96 o                         
   3   9   2          4.76          6.44         0.87 o                         
  -2  10   2         12.41         12.70         1.61 o                         
  -1  10   2         43.75         39.93         8.14 o                         
   0  10   2          0.56          0.68         0.69 o                         
   1  10   2         44.43         44.69         3.09 o                         
   2  10   2         12.80         13.61         1.24 o                         
   1   0   3       1839.25       1709.64        35.13 o                         
   2   0   3        665.32        666.93        13.60 o                         
   3   0   3          7.67          9.66         0.39 o                         
   4   0   3         20.80         15.79         0.60 o                         
   5   0   3        268.57        270.32         8.34 o                         
   6   0   3         88.88         83.94         3.34 o                         
  -6   1   3         78.25         79.93         3.14 o                         
  -5   1   3         45.36         43.93         2.01 o                         
  -4   1   3        729.97        768.59        22.52 o                         
  -3   1   3        295.63        312.99         6.65 o                         
  -2   1   3       1295.42       1298.60        27.32 o                         
  -1   1   3        951.21        890.77        16.45 o                         
   0   1   3         13.96         15.31         0.40 o                         
   1   1   3        958.16        897.10        15.90 o                         
   2   1   3       1291.06       1259.29        23.90 o                         
   3   1   3        296.19        301.95         7.92 o                         
   4   1   3        728.39        771.85        25.90 o                         
   5   1   3         45.90         46.65         1.72 o                         
   6   1   3         77.79         77.70         2.50 o                         
  -6   2   3         15.85         16.12         1.14 o                         
  -5   2   3         89.34         88.87         3.06 o                         
  -4   2   3         29.72         29.10         1.06 o                         
  -3   2   3        337.59        354.89         7.79 o                         
  -2   2   3       1061.91       1085.87        21.77 o                         
  -1   2   3        364.09        350.31         5.48 o                         
   0   2   3          1.88          3.88         0.26 o                         
   1   2   3        363.72        362.03         5.65 o                         
   2   2   3       1056.61       1087.16        22.21 o                         
   3   2   3        340.57        343.34         8.63 o                         
   4   2   3         29.41         29.08         1.08 o                         
   5   2   3         89.48         87.52         2.81 o                         
   6   2   3         15.97         15.40         0.97 o                         
  -6   3   3          3.07          2.68         0.58 o                         
  -5   3   3         78.83         79.93         2.81 o                         
  -4   3   3        138.30        136.97         4.51 o                         
  -3   3   3        256.79        278.69         6.99 o                         
  -2   3   3        117.00        113.08         2.30 o                         
  -1   3   3        542.00        551.65         9.89 o                         
   0   3   3        311.90        336.08         5.33 o                         
   1   3   3        542.85        557.69        10.21 o                         
   2   3   3        116.46        109.78         1.97 o                         
   3   3   3        257.76        262.87         6.73 o                         
   4   3   3        137.73        140.75         4.12 o                         
   5   3   3         78.67         77.09         3.02 o                         
   6   3   3          3.15          2.74         0.49 o                         
  -6   4   3         15.82         15.36         1.21 o                         
  -5   4   3        156.28        154.21         5.42 o                         
  -4   4   3          8.90          9.33         0.83 o                         
  -3   4   3        158.21        158.30         6.97 o                         
  -2   4   3        775.84        749.77        19.17 o                         
  -1   4   3        184.25        172.55         3.05 o                         
   0   4   3        169.42        184.50         2.79 o                         
   1   4   3        187.27        179.60         2.93 o                         
   2   4   3        775.16        766.41        22.80 o                         
   3   4   3        156.93        154.39         5.11 o                         
   4   4   3          8.37          8.79         0.80 o                         
   5   4   3        156.37        145.04         5.12 o                         
   6   4   3         15.64         15.68         1.20 o                         
  -6   5   3          9.70         11.14         1.05 o                         
  -5   5   3         16.51         16.90         1.18 o                         
  -4   5   3         40.54         41.38         1.94 o                         
  -3   5   3         31.02         32.33         1.55 o                         
  -2   5   3          9.77         10.87         0.58 o                         
  -1   5   3        132.31        130.14         3.43 o                         
   0   5   3        877.74        902.99        19.53 o                         
   1   5   3        135.09        134.57         2.95 o                         
   2   5   3          9.83         10.87         0.72 o                         
   3   5   3         31.85         31.56         1.40 o                         
   4   5   3         40.43         40.12         1.84 o                         
   5   5   3         16.44         16.60         1.31 o                         
   6   5   3          9.41         10.60         1.01 o                         
  -5   6   3         71.90         73.77         2.39 o                         
  -4   6   3         38.82         43.10         1.96 o                         
  -3   6   3          7.74          9.02         0.75 o                         
  -2   6   3        206.29        208.48         7.63 o                         
  -1   6   3        105.15        125.46         4.10 o                         
   0   6   3          0.60          1.72         0.29 o                         
   1   6   3        104.36        122.84         3.99 o                         
   2   6   3        206.91        207.12         7.11 o                         
   3   6   3          7.48          9.80         0.96 o                         
   4   6   3         39.42         40.78         1.76 o                         
   5   6   3         70.72         75.36         2.96 o                         
  -5   7   3         23.82         25.54         1.25 o                         
  -4   7   3         36.21         37.56         2.14 o                         
  -3   7   3         12.22         13.29         1.23 o                         
  -2   7   3         39.23         38.71         1.85 o                         
  -1   7   3        194.25        202.12         8.51 o                         
   0   7   3        530.90        541.64        19.78 o                         
   1   7   3        194.98        201.81         8.19 o                         
   2   7   3         38.68         37.90         1.83 o                         
   3   7   3         12.31         15.05         1.40 o                         
   4   7   3         36.66         38.29         1.55 o                         
   5   7   3         23.71         23.77         1.32 o                         
  -4   8   3         15.66         15.35         0.89 o                         
  -3   8   3          1.12          1.23         0.58 o                         
  -2   8   3         79.14         78.01         5.35 o                         
  -1   8   3        112.35        107.30         5.61 o                         
   0   8   3          1.08          0.59         0.42 o                         
   1   8   3        112.94        111.19         5.12 o                         
   2   8   3         79.52         79.24         3.64 o                         
   3   8   3          1.23          1.69         0.47 o                         
   4   8   3         15.59         16.79         1.70 o                         
  -3   9   3         65.89         61.98         3.40 o                         
  -2   9   3         20.94         16.87         1.19 o                         
  -1   9   3         24.47         21.71         3.07 o                         
   0   9   3          1.71          0.97         0.69 o                         
   1   9   3         24.82         24.60         1.47 o                         
   2   9   3         20.85         18.66         1.40 o                         
   3   9   3         66.51         63.96         3.03 o                         
  -2  10   3         35.03         33.85         2.54 o                         
  -1  10   3         36.81         45.12         3.16 o                         
   0  10   3         13.99         12.96         3.63 o                         
   1  10   3         36.21         38.59         1.68 o                         
   2  10   3         34.76         33.64         2.01 o                         
   0   0   4        819.78        784.22        18.48 o                         
   1   0   4        598.54        569.69         8.99 o                         
   2   0   4        621.86        605.83        10.93 o                         
   3   0   4        126.30        137.71         3.19 o                         
   4   0   4          0.21          1.31         0.29 o                         
   5   0   4          1.56          1.94         0.58 o                         
   6   0   4          0.02          1.05         0.46 o                         
  -6   1   4         30.33         30.41         1.78 o                         
  -5   1   4         17.80         19.36         1.11 o                         
  -4   1   4        271.32        269.07         7.65 o                         
  -3   1   4        277.85        269.27         6.74 o                         
  -2   1   4        425.16        422.70         8.37 o                         
  -1   1   4       1897.10       1846.25        41.55 o                         
   0   1   4       1658.81       1584.94        32.20 o                         
   1   1   4       1900.83       1897.46        38.89 o                         
   2   1   4        421.45        411.80         6.53 o                         
   3   1   4        274.86        262.40         5.53 o                         
   4   1   4        270.66        272.20         8.07 o                         
   5   1   4         17.55         19.45         1.01 o                         
   6   1   4         30.80         30.58         1.41 o                         
  -6   2   4         31.94         29.12         1.50 o                         
  -5   2   4        150.74        154.87         5.18 o                         
  -4   2   4        402.94        390.25        11.59 o                         
  -3   2   4         57.28         58.66         1.59 o                         
  -2   2   4        400.79        414.41         7.53 o                         
  -1   2   4         46.19         54.01         0.99 o                         
   0   2   4        236.19        219.08         3.00 o                         
   1   2   4         48.50         55.88         0.77 o                         
   2   2   4        397.16        396.22         6.71 o                         
   3   2   4         57.34         56.77         1.68 o                         
   4   2   4        403.68        394.81        11.56 o                         
   5   2   4        149.62        154.20         4.77 o                         
   6   2   4         31.90         27.51         1.44 o                         
  -6   3   4         16.65         18.71         1.13 o                         
  -5   3   4        155.07        157.24         5.09 o                         
  -4   3   4        214.71        219.52         6.75 o                         
  -3   3   4         91.21         97.61         2.73 o                         
  -2   3   4         73.81         70.36         1.52 o                         
  -1   3   4        523.27        520.44         9.30 o                         
   0   3   4        659.52        708.22        12.91 o                         
   1   3   4        520.19        521.65         9.14 o                         
   2   3   4         74.09         69.89         1.46 o                         
   3   3   4         90.31         94.21         2.21 o                         
   4   3   4        213.82        218.34         5.84 o                         
   5   3   4        155.71        159.56         5.57 o                         
   6   3   4         16.53         17.18         0.95 o                         
  -6   4   4          1.74          1.49         0.49 o                         
  -5   4   4         70.89         68.16         2.47 o                         
  -4   4   4         79.58         78.54         3.30 o                         
  -3   4   4        178.96        175.96         5.43 o                         
  -2   4   4         86.59         93.18         2.98 o                         
  -1   4   4        821.65        868.79        18.05 o                         
   0   4   4        718.64        773.15        16.08 o                         
   1   4   4        820.72        862.02        18.39 o                         
   2   4   4         86.11         89.52         3.02 o                         
   3   4   4        179.29        179.48         5.33 o                         
   4   4   4         80.07         78.21         3.11 o                         
   5   4   4         70.35         65.45         2.75 o                         
   6   4   4          1.86          1.39         0.50 o                         
  -5   5   4          4.39          4.96         0.66 o                         
  -4   5   4         90.01         88.30         3.27 o                         
  -3   5   4          1.35          3.22         0.53 o                         
  -2   5   4        494.04        521.51        16.32 o                         
  -1   5   4        301.62        286.47         9.86 o                         
   0   5   4         44.31         50.67         1.18 o                         
   1   5   4        300.47        282.36         7.18 o                         
   2   5   4        492.15        524.83        17.53 o                         
   3   5   4          1.23          3.63         0.64 o                         
   4   5   4         90.33         91.52         3.42 o                         
   5   5   4          4.49          5.39         0.89 o                         
  -5   6   4         53.06         47.03         1.77 o                         
  -4   6   4          8.99          9.75         0.87 o                         
  -3   6   4        378.44        386.57        13.95 o                         
  -2   6   4        112.08        123.16         6.19 o                         
  -1   6   4        391.49        424.10        13.78 o                         
   0   6   4        210.59        200.71         7.21 o                         
   1   6   4        389.73        409.90        13.31 o                         
   2   6   4        110.34        121.19         4.42 o                         
   3   6   4        379.92        382.45        12.80 o                         
   4   6   4          9.21          9.43         0.90 o                         
   5   6   4         52.83         44.18         3.17 o                         
  -5   7   4         10.41          9.31         0.86 o                         
  -4   7   4         46.36         44.42         1.83 o                         
  -3   7   4        250.06        252.97        10.74 o                         
  -2   7   4         98.87         96.96         4.28 o                         
  -1   7   4         19.47         20.91         1.57 o                         
   0   7   4         19.36         19.95         1.04 o                         
   1   7   4         19.13         21.33         1.80 o                         
   2   7   4         98.74         98.08         3.64 o                         
   3   7   4        251.59        248.21         9.56 o                         
   4   7   4         47.57         43.70         1.88 o                         
   5   7   4         10.25          8.78         0.92 o                         
  -4   8   4         35.07         31.10         1.66 o                         
  -3   8   4         14.75         12.63         1.52 o                         
  -2   8   4          1.32          1.81         0.73 o                         
  -1   8   4         34.85         32.79         2.45 o                         
   0   8   4         28.24         35.28         2.13 o                         
   1   8   4         34.88         36.39         2.16 o                         
   2   8   4          1.39          1.41         0.57 o                         
   3   8   4         14.90         11.68         1.41 o                         
   4   8   4         34.90         34.12         1.88 o                         
  -3   9   4         16.12         14.33         1.16 o                         
  -2   9   4         16.33         16.70         1.42 o                         
  -1   9   4         17.85         14.91         4.71 o                         
   0   9   4        111.43        115.64         8.17 o                         
   1   9   4         18.32         21.76         1.28 o                         
   2   9   4         16.40         19.28         1.25 o                         
   3   9   4         15.96         13.26         1.57 o                         
  -2  10   4         14.77         21.19         2.95 o                         
  -1  10   4         42.54         44.68         3.53 o                         
   0  10   4          2.63          3.26         1.11 o                         
   1  10   4         42.79         40.41         2.49 o                         
   2  10   4         14.50         17.85         1.60 o                         
   1   0   5          8.22          9.42         0.23 o                         
   2   0   5        447.71        409.55         8.14 o                         
   3   0   5          3.35          4.70         0.49 o                         
   4   0   5        306.05        307.93         8.93 o                         
   5   0   5        261.74        255.28         9.24 o                         
   6   0   5          0.59          0.72         0.43 o                         
  -6   1   5          7.25          7.04         0.96 o                         
  -5   1   5         86.12         87.63         3.23 o                         
  -4   1   5        469.37        474.93        14.45 o                         
  -3   1   5         55.13         53.05         1.54 o                         
  -2   1   5        542.19        580.77        12.37 o                         
  -1   1   5        147.42        150.08         2.91 o                         
   0   1   5          4.11          6.19         0.44 o                         
   1   1   5        145.39        143.80         1.98 o                         
   2   1   5        539.16        577.07         9.96 o                         
   3   1   5         54.58         52.55         1.49 o                         
   4   1   5        470.19        483.24        16.56 o                         
   5   1   5         84.08         86.77         3.08 o                         
   6   1   5          7.27          6.21         0.64 o                         
  -6   2   5          1.49          0.91         0.43 o                         
  -5   2   5          1.98          2.06         0.58 o                         
  -4   2   5         85.67         86.28         2.68 o                         
  -3   2   5        182.59        175.66         4.47 o                         
  -2   2   5        264.11        266.77         5.67 o                         
  -1   2   5       1840.81       1773.84        40.36 o                         
   0   2   5        941.93        965.46        18.11 o                         
   1   2   5       1837.61       1799.57        37.15 o                         
   2   2   5        260.32        251.41         4.31 o                         
   3   2   5        182.19        178.47         4.28 o                         
   4   2   5         84.63         88.95         2.74 o                         
   5   2   5          2.10          2.32         0.51 o                         
   6   2   5          1.45          0.84         0.36 o                         
  -6   3   5          9.00          7.24         0.54 o                         
  -5   3   5          3.71          5.15         0.96 o                         
  -4   3   5        226.09        235.33         7.32 o                         
  -3   3   5          4.37          4.43         0.55 o                         
  -2   3   5         46.52         43.94         1.59 o                         
  -1   3   5         71.39         66.34         1.17 o                         
   0   3   5       2489.99       2483.37        57.09 o                         
   1   3   5         71.41         66.79         1.01 o                         
   2   3   5         45.37         42.89         0.95 o                         
   3   3   5          4.48          6.91         0.47 o                         
   4   3   5        224.92        229.65         6.19 o                         
   5   3   5          3.76          3.64         0.59 o                         
   6   3   5          9.14          6.91         0.69 o                         
  -6   4   5         36.59         38.88         2.02 o                         
  -5   4   5         39.40         39.03         1.77 o                         
  -4   4   5        138.59        135.12         4.15 o                         
  -3   4   5        246.79        243.25         6.80 o                         
  -2   4   5          6.27          9.44         1.01 o                         
  -1   4   5         34.46         32.93         0.63 o                         
   0   4   5         29.96         35.05         0.73 o                         
   1   4   5         34.24         34.22         0.69 o                         
   2   4   5          6.43          7.15         0.52 o                         
   3   4   5        245.65        251.89         7.04 o                         
   4   4   5        138.56        131.66         3.99 o                         
   5   4   5         39.32         38.84         2.04 o                         
   6   4   5         36.42         38.79         2.12 o                         
  -5   5   5         33.75         37.94         1.64 o                         
  -4   5   5         78.95         79.65         2.75 o                         
  -3   5   5        234.80        242.64         7.71 o                         
  -2   5   5        191.72        204.23         6.71 o                         
  -1   5   5         86.02         86.22         2.28 o                         
   0   5   5         89.29         80.25         2.10 o                         
   1   5   5         85.18         88.30         1.93 o                         
   2   5   5        190.67        200.06         5.80 o                         
   3   5   5        232.24        235.49         7.66 o                         
   4   5   5         79.31         73.75         3.37 o                         
   5   5   5         33.28         35.48         1.69 o                         
  -5   6   5          3.06          3.01         0.53 o                         
  -4   6   5          1.15          1.20         0.44 o                         
  -3   6   5         19.56         19.73         1.56 o                         
  -2   6   5        473.11        511.82        20.32 o                         
  -1   6   5        158.03        145.11         4.56 o                         
   0   6   5         83.26         80.65         2.54 o                         
   1   6   5        159.56        149.69         4.82 o                         
   2   6   5        473.15        522.27        19.94 o                         
   3   6   5         19.94         17.85         1.16 o                         
   4   6   5          1.27          1.73         0.61 o                         
   5   6   5          2.91          2.93         0.56 o                         
  -4   7   5         15.02         13.48         0.98 o                         
  -3   7   5        210.28        213.21         7.41 o                         
  -2   7   5         54.43         53.53         2.37 o                         
  -1   7   5        233.05        237.16        16.19 o                         
   0   7   5        414.93        366.33        12.74 o                         
   1   7   5        234.02        258.56        10.44 o                         
   2   7   5         55.19         55.37         2.45 o                         
   3   7   5        210.83        214.45         8.04 o                         
   4   7   5         14.78         12.48         0.92 o                         
  -4   8   5         19.48         22.17         1.36 o                         
  -3   8   5         47.08         47.09         2.16 o                         
  -2   8   5         23.45         18.59         1.57 o                         
  -1   8   5          6.98          8.90         1.11 o                         
   0   8   5         91.81         92.51         6.01 o                         
   1   8   5          7.17          6.64         0.86 o                         
   2   8   5         23.28         19.61         1.27 o                         
   3   8   5         48.79         45.22         1.79 o                         
   4   8   5         19.43         30.51         8.05 o                         
  -3   9   5         85.93         89.19         5.58 o                         
  -2   9   5         26.13         26.60         2.96 o                         
  -1   9   5          2.00          3.50         0.77 o                         
   0   9   5         66.46         64.11         5.01 o                         
   1   9   5          1.88          3.54         0.62 o                         
   2   9   5         26.46         26.16         2.17 o                         
   3   9   5         86.05         88.40         4.66 o                         
  -1  10   5         47.04         45.27         8.63 o                         
   0  10   5         21.19         15.48         2.18 o                         
   1  10   5         46.12         48.15         3.79 o                         
   0   0   6       1714.87       1675.75        48.95 o                         
   1   0   6        892.79        878.55        17.01 o                         
   2   0   6        121.65        113.82         2.22 o                         
   3   0   6        326.68        332.14         6.77 o                         
   4   0   6         47.31         50.33         1.78 o                         
   5   0   6        101.54         99.37         3.75 o                         
   6   0   6         46.73         45.69         1.98 o                         
  -6   1   6          5.16          6.62         0.87 o                         
  -5   1   6         90.92         85.70         2.86 o                         
  -4   1   6        120.96        128.55         3.81 o                         
  -3   1   6          7.53         10.96         0.43 o                         
  -2   1   6        172.19        174.60         3.66 o                         
  -1   1   6        248.11        252.32         4.28 o                         
   0   1   6         36.04         34.24         0.93 o                         
   1   1   6        248.59        255.04         3.83 o                         
   2   1   6        171.02        173.03         2.68 o                         
   3   1   6          7.68         12.57         0.55 o                         
   4   1   6        122.44        126.83         3.86 o                         
   5   1   6         90.13         87.04         3.03 o                         
   6   1   6          5.11          5.52         0.59 o                         
  -6   2   6          6.85          8.66         0.68 o                         
  -5   2   6         11.04         13.29         1.02 o                         
  -4   2   6        132.59        131.17         4.12 o                         
  -3   2   6        121.69        123.78         3.24 o                         
  -2   2   6        103.23        100.39         2.01 o                         
  -1   2   6        814.25        847.98        17.26 o                         
   0   2   6       1447.20       1439.32        30.29 o                         
   1   2   6        814.24        856.87        15.13 o                         
   2   2   6        104.33         98.02         1.56 o                         
   3   2   6        121.84        118.12         2.98 o                         
   4   2   6        133.04        134.31         4.42 o                         
   5   2   6         11.01         12.86         0.81 o                         
   6   2   6          7.00          8.61         0.74 o                         
  -6   3   6         17.40         19.84         1.06 o                         
  -5   3   6         40.26         37.14         1.58 o                         
  -4   3   6         19.30         20.03         1.08 o                         
  -3   3   6        249.18        246.75         6.85 o                         
  -2   3   6        416.93        412.32         9.76 o                         
  -1   3   6       1281.51       1350.41        30.21 o                         
   0   3   6          0.25          1.80         0.19 o                         
   1   3   6       1277.16       1354.17        29.61 o                         
   2   3   6        417.19        421.94         7.41 o                         
   3   3   6        245.07        239.53         6.25 o                         
   4   3   6         19.56         21.72         1.01 o                         
   5   3   6         39.97         35.96         1.53 o                         
   6   3   6         17.26         20.76         1.31 o                         
  -6   4   6          6.05          6.96         0.87 o                         
  -5   4   6          3.65          4.74         0.63 o                         
  -4   4   6         24.96         22.40         1.10 o                         
  -3   4   6        139.83        139.60         4.12 o                         
  -2   4   6         43.50         46.33         1.24 o                         
  -1   4   6         11.50         10.26         0.42 o                         
   0   4   6        270.83        275.68         5.40 o                         
   1   4   6         11.79         10.14         0.46 o                         
   2   4   6         42.36         44.74         1.08 o                         
   3   4   6        140.57        153.17         4.39 o                         
   4   4   6         25.54         23.34         1.19 o                         
   5   4   6          3.82          4.66         0.79 o                         
   6   4   6          6.09          6.17         0.82 o                         
  -5   5   6         14.70         15.02         0.87 o                         
  -4   5   6          5.44          5.40         0.60 o                         
  -3   5   6         53.70         54.82         2.02 o                         
  -2   5   6        266.58        256.83         8.85 o                         
  -1   5   6         13.93         14.29         0.84 o                         
   0   5   6          0.15          2.75         0.61 o                         
   1   5   6         13.77         14.69         0.91 o                         
   2   5   6        263.43        253.25         7.92 o                         
   3   5   6         54.18         57.14         2.05 o                         
   4   5   6          5.09          4.59         0.69 o                         
   5   5   6         14.33         14.45         0.98 o                         
  -5   6   6         72.25         70.14         2.54 o                         
  -4   6   6        207.36        205.73         6.13 o                         
  -3   6   6         99.42         98.96         4.84 o                         
  -2   6   6         19.85         20.21         1.25 o                         
  -1   6   6         29.18         33.32         1.46 o                         
   0   6   6        215.78        214.14         6.64 o                         
   1   6   6         30.79         33.08         1.28 o                         
   2   6   6         20.58         21.33         1.61 o                         
   3   6   6        100.14         95.61         3.52 o                         
   4   6   6        207.55        205.79         8.52 o                         
   5   6   6         73.22         67.18         3.13 o                         
  -4   7   6         29.43         29.96         1.43 o                         
  -3   7   6         49.64         48.96         2.54 o                         
  -2   7   6         27.31         23.05         1.42 o                         
  -1   7   6        108.50        107.48         4.24 o                         
   0   7   6         49.63         54.80         2.26 o                         
   1   7   6        108.64        109.53         4.50 o                         
   2   7   6         27.45         24.47         1.56 o                         
   3   7   6         49.48         48.68         2.24 o                         
   4   7   6         30.30         30.36         1.73 o                         
  -3   8   6          5.60          6.47         0.71 o                         
  -2   8   6        102.28        105.01         4.67 o                         
  -1   8   6          7.10          4.92         2.32 o                         
   0   8   6        223.36        221.65        19.46 o                         
   1   8   6          6.78          7.21         0.72 o                         
   2   8   6        101.35        106.68         4.12 o                         
   3   8   6          5.57          5.47         0.66 o                         
  -2   9   6         37.06         33.57         1.95 o                         
  -1   9   6         16.88         16.81         1.61 o                         
   0   9   6          1.54          2.07         0.91 o                         
   1   9   6         16.77         18.36         1.46 o                         
   2   9   6         36.45         31.78         2.86 o                         
   0  10   6         43.50         42.36         4.50 o                         
   1   0   7        692.97        665.63        12.14 o                         
   2   0   7        714.43        712.60        13.32 o                         
   3   0   7        187.98        173.57         4.02 o                         
   4   0   7        130.83        141.60         4.39 o                         
   5   0   7         58.67         57.67         2.49 o                         
   6   0   7          0.05          0.42         0.37 o                         
  -6   1   7         61.91         68.25         2.58 o                         
  -5   1   7         58.64         55.02         2.11 o                         
  -4   1   7        120.75        114.39         3.41 o                         
  -3   1   7         91.46         91.74         2.19 o                         
  -2   1   7         14.89         15.31         0.41 o                         
  -1   1   7        377.63        383.75         6.78 o                         
   0   1   7        415.37        389.03         6.45 o                         
   1   1   7        377.44        372.05         5.96 o                         
   2   1   7         14.22         14.35         0.40 o                         
   3   1   7         90.11         90.53         2.50 o                         
   4   1   7        121.05        115.41         3.57 o                         
   5   1   7         58.52         55.34         1.96 o                         
   6   1   7         62.04         71.07         2.83 o                         
  -6   2   7         19.84         18.43         1.59 o                         
  -5   2   7         81.83         78.28         2.90 o                         
  -4   2   7         96.28         96.27         3.19 o                         
  -3   2   7        257.29        271.60         8.02 o                         
  -2   2   7        400.49        413.49         8.21 o                         
  -1   2   7        535.56        525.97        10.16 o                         
   0   2   7         14.86         11.01         0.31 o                         
   1   2   7        535.34        531.89         9.61 o                         
   2   2   7        402.42        400.29         7.58 o                         
   3   2   7        258.02        261.90         6.99 o                         
   4   2   7         96.97         94.86         2.83 o                         
   5   2   7         82.35         75.63         2.36 o                         
   6   2   7         19.77         18.49         1.03 o                         
  -6   3   7          3.32          4.39         0.58 o                         
  -5   3   7        102.24        101.49         3.53 o                         
  -4   3   7        204.91        208.43         6.00 o                         
  -3   3   7        171.74        163.87         4.40 o                         
  -2   3   7        131.66        129.78         2.79 o                         
  -1   3   7        381.14        394.66         7.25 o                         
   0   3   7         90.67         80.26         1.34 o                         
   1   3   7        383.31        398.31         7.40 o                         
   2   3   7        131.70        125.87         2.56 o                         
   3   3   7        169.46        155.73         4.16 o                         
   4   3   7        204.23        196.91         6.04 o                         
   5   3   7        101.90         97.15         2.99 o                         
   6   3   7          3.20          4.50         0.83 o                         
  -5   4   7          2.70          3.32         0.54 o                         
  -4   4   7         84.73         83.06         2.57 o                         
  -3   4   7         21.35         23.80         0.99 o                         
  -2   4   7         98.12         90.40         2.70 o                         
  -1   4   7         50.59         56.36         1.49 o                         
   0   4   7        194.29        200.66         4.24 o                         
   1   4   7         50.77         54.73         1.24 o                         
   2   4   7         99.26         95.08         2.51 o                         
   3   4   7         21.83         22.91         1.01 o                         
   4   4   7         86.33         81.96         2.93 o                         
   5   4   7          2.51          3.34         0.67 o                         
  -5   5   7          9.60          9.70         0.64 o                         
  -4   5   7         18.27         17.39         0.92 o                         
  -3   5   7        258.01        253.91         8.92 o                         
  -2   5   7         34.25         32.81         1.58 o                         
  -1   5   7        193.13        197.20         6.25 o                         
   0   5   7          4.92          9.19         1.55 o                         
   1   5   7        192.25        191.23         5.42 o                         
   2   5   7         33.96         32.29         1.21 o                         
   3   5   7        259.71        261.68         9.13 o                         
   4   5   7         17.46         17.31         1.13 o                         
   5   5   7          9.54         10.28         1.13 o                         
  -5   6   7         33.80         38.20         2.87 o                         
  -4   6   7         14.87         14.32         1.14 o                         
  -3   6   7         63.35         62.66         2.81 o                         
  -2   6   7        144.26        149.37         5.80 o                         
  -1   6   7        518.89        527.99        20.56 o                         
   0   6   7        269.56        285.28         9.16 o                         
   1   6   7        518.72        539.89        18.41 o                         
   2   6   7        144.46        153.13         5.73 o                         
   3   6   7         64.25         62.69         3.44 o                         
   4   6   7         15.25         14.61         1.01 o                         
   5   6   7         33.95         37.97         2.51 o                         
  -4   7   7          8.47          7.54         0.95 o                         
  -3   7   7         91.73         94.10         3.32 o                         
  -2   7   7        197.63        192.74         7.23 o                         
  -1   7   7         67.97         61.25         3.97 o                         
   0   7   7          1.43          1.32         0.42 o                         
   1   7   7         67.63         68.50         2.74 o                         
   2   7   7        197.74        193.02         7.23 o                         
   3   7   7         91.89         89.32         3.86 o                         
   4   7   7          8.09          7.70         0.83 o                         
  -3   8   7          2.43          2.19         0.47 o                         
  -2   8   7         50.05         45.79         1.92 o                         
  -1   8   7         27.36         22.38         1.94 o                         
   0   8   7         55.21         52.64         2.92 o                         
   1   8   7         27.10         21.58         1.56 o                         
   2   8   7         50.34         45.26         2.43 o                         
   3   8   7          2.53          2.24         0.69 o                         
  -2   9   7         26.33         24.41         2.44 o                         
  -1   9   7         28.43         23.37         3.47 o                         
   0   9   7         40.94         31.73         2.42 o                         
   1   9   7         29.28         23.25         2.40 o                         
   2   9   7         26.86         22.59         1.37 o                         
   0   0   8        436.58        445.29        11.85 o                         
   1   0   8         14.39         12.27         0.33 o                         
   2   0   8          3.56          3.37         0.22 o                         
   3   0   8         35.97         32.54         1.16 o                         
   4   0   8         61.69         59.49         2.35 o                         
   5   0   8          0.15          0.32         0.43 o                         
   6   0   8         10.66          9.82         0.83 o                         
  -6   1   8          8.72          9.68         0.83 o                         
  -5   1   8         18.64         19.63         1.29 o                         
  -4   1   8          9.91          8.94         0.81 o                         
  -3   1   8        335.90        329.20         8.94 o                         
  -2   1   8        360.22        367.28         7.82 o                         
  -1   1   8        300.64        286.62         5.39 o                         
   0   1   8         83.22         67.31         1.15 o                         
   1   1   8        299.70        283.06         4.64 o                         
   2   1   8        361.28        350.07         7.45 o                         
   3   1   8        333.22        327.55         8.99 o                         
   4   1   8         10.21          9.59         0.89 o                         
   5   1   8         18.45         21.01         1.16 o                         
   6   1   8          8.82          8.23         1.22 o                         
  -6   2   8          4.58          5.68         0.65 o                         
  -5   2   8          8.96          8.76         0.80 o                         
  -4   2   8        136.03        136.03         5.73 o                         
  -3   2   8          2.18          2.60         0.45 o                         
  -2   2   8         69.13         79.86         3.55 o                         
  -1   2   8        274.33        293.79         6.57 o                         
   0   2   8         60.03         73.33         1.10 o                         
   1   2   8        273.26        282.80         5.01 o                         
   2   2   8         70.14         77.92         2.13 o                         
   3   2   8          2.31          3.93         0.52 o                         
   4   2   8        135.89        127.58         4.00 o                         
   5   2   8          9.15          9.63         0.74 o                         
   6   2   8          4.64          5.43         1.19 o                         
  -5   3   8         64.03         65.73         2.26 o                         
  -4   3   8         63.88         60.14         2.12 o                         
  -3   3   8        205.95        205.65         5.98 o                         
  -2   3   8        264.34        270.09         7.17 o                         
  -1   3   8         35.30         42.51         1.06 o                         
   0   3   8        375.69        383.71         7.96 o                         
   1   3   8         35.74         45.06         1.13 o                         
   2   3   8        263.53        263.54         7.34 o                         
   3   3   8        208.53        204.89         5.36 o                         
   4   3   8         64.60         60.02         2.06 o                         
   5   3   8         64.40         63.14         2.03 o                         
  -5   4   8          9.47          8.88         0.76 o                         
  -4   4   8         68.83         64.56         2.94 o                         
  -3   4   8         49.80         52.85         1.74 o                         
  -2   4   8        113.65        120.99         3.68 o                         
  -1   4   8         47.65         52.46         2.27 o                         
   0   4   8        272.55        271.30         7.08 o                         
   1   4   8         47.87         53.61         1.48 o                         
   2   4   8        114.15        114.17         3.16 o                         
   3   4   8         50.66         50.21         1.90 o                         
   4   4   8         70.48         69.43         2.52 o                         
   5   4   8          9.65          8.50         0.84 o                         
  -5   5   8          6.06          5.80         0.76 o                         
  -4   5   8         49.35         51.43         1.89 o                         
  -3   5   8          3.23          5.36         0.92 o                         
  -2   5   8         65.77         62.82         2.38 o                         
  -1   5   8        145.65        147.51         4.69 o                         
   0   5   8          1.16          1.18         0.42 o                         
   1   5   8        146.23        143.89         4.26 o                         
   2   5   8         65.80         62.17         2.40 o                         
   3   5   8          3.13          6.68         0.94 o                         
   4   5   8         48.41         50.11         2.12 o                         
   5   5   8          5.82          6.23         0.93 o                         
  -4   6   8         46.40         44.17         1.95 o                         
  -3   6   8         42.56         43.21         2.10 o                         
  -2   6   8         94.87         95.25         3.30 o                         
  -1   6   8         48.12         43.43         1.71 o                         
   0   6   8         34.69         39.51         1.61 o                         
   1   6   8         47.51         43.79         1.75 o                         
   2   6   8         95.24         95.73         4.18 o                         
   3   6   8         42.68         42.83         2.23 o                         
   4   6   8         46.58         43.07         2.08 o                         
  -4   7   8         30.27         30.47         1.75 o                         
  -3   7   8         15.88         15.22         1.09 o                         
  -2   7   8         15.49         13.35         0.94 o                         
  -1   7   8          0.66          0.96         0.47 o                         
   0   7   8        232.42        218.46         7.75 o                         
   1   7   8          0.63          0.93         0.52 o                         
   2   7   8         15.45         15.89         2.16 o                         
   3   7   8         15.81         14.87         1.19 o                         
   4   7   8         29.57         27.22         1.75 o                         
  -3   8   8         15.96         14.31         0.93 o                         
  -2   8   8          5.34          5.31         0.60 o                         
  -1   8   8         15.99         13.81         1.15 o                         
   0   8   8         16.16         18.42         1.21 o                         
   1   8   8         16.10         14.09         1.21 o                         
   2   8   8          5.06          4.78         0.78 o                         
   3   8   8         15.63         12.94         0.99 o                         
  -2   9   8         13.32          9.14         1.09 o                         
  -1   9   8        107.25         97.04        22.12 o                         
   0   9   8          2.01          3.15         0.68 o                         
   1   9   8        105.65         93.47        18.62 o                         
   2   9   8         13.82         10.28         0.99 o                         
   1   0   9        499.99        489.94        10.55 o                         
   2   0   9        179.33        178.81         4.08 o                         
   3   0   9          7.08          6.97         0.67 o                         
   4   0   9         27.68         26.21         1.47 o                         
   5   0   9        127.77        119.05         4.13 o                         
  -5   1   9         55.36         53.65         2.04 o                         
  -4   1   9        387.81        385.04        12.40 o                         
  -3   1   9         65.43         69.51         2.17 o                         
  -2   1   9        146.26        154.38         3.81 o                         
  -1   1   9        362.12        361.22         7.77 o                         
   0   1   9         33.57         36.52         0.71 o                         
   1   1   9        365.35        370.59         8.43 o                         
   2   1   9        147.85        151.53         3.68 o                         
   3   1   9         65.05         63.82         1.93 o                         
   4   1   9        388.52        389.26        12.69 o                         
   5   1   9         55.82         55.33         2.17 o                         
  -5   2   9         35.31         31.73         1.38 o                         
  -4   2   9         19.33         19.38         1.06 o                         
  -3   2   9        228.14        236.83         6.78 o                         
  -2   2   9          7.67          7.30         0.53 o                         
  -1   2   9        217.73        233.59         5.25 o                         
   0   2   9        156.40        152.05         3.20 o                         
   1   2   9        218.50        227.21         4.97 o                         
   2   2   9          7.40          6.22         0.53 o                         
   3   2   9        230.27        226.43         6.56 o                         
   4   2   9         19.14         18.34         0.96 o                         
   5   2   9         35.63         32.10         1.31 o                         
  -5   3   9         13.03         12.27         0.79 o                         
  -4   3   9         11.92         11.94         0.88 o                         
  -3   3   9         27.42         30.70         1.26 o                         
  -2   3   9        114.89        123.90         5.26 o                         
  -1   3   9         50.25         52.09         1.51 o                         
   0   3   9        403.65        417.26        11.45 o                         
   1   3   9         50.68         49.95         1.48 o                         
   2   3   9        114.91        119.45         3.22 o                         
   3   3   9         27.42         28.91         1.15 o                         
   4   3   9         12.08         11.47         0.83 o                         
   5   3   9         12.77         12.23         0.75 o                         
  -5   4   9         84.45         82.45         3.79 o                         
  -4   4   9          0.49          3.63         1.06 o                         
  -3   4   9        189.92        174.91         5.28 o                         
  -2   4   9        127.02        131.35         4.25 o                         
  -1   4   9        110.78        115.03         4.07 o                         
   0   4   9         10.29         13.21         0.78 o                         
   1   4   9        112.45        115.25         3.26 o                         
   2   4   9        125.94        124.39         3.75 o                         
   3   4   9        190.78        175.13         5.28 o                         
   4   4   9          0.55          1.35         0.50 o                         
   5   4   9         84.18         80.77         3.55 o                         
  -4   5   9         17.65         17.37         1.13 o                         
  -3   5   9          5.86          6.55         0.88 o                         
  -2   5   9          5.54          6.84         0.80 o                         
  -1   5   9        389.16        407.85        13.65 o                         
   0   5   9        320.89        324.73        10.72 o                         
   1   5   9        386.07        397.78        12.58 o                         
   2   5   9          5.84          5.43         0.83 o                         
   3   5   9          5.91          5.93         0.71 o                         
   4   5   9         17.60         16.53         1.24 o                         
  -4   6   9         26.00         28.81         1.43 o                         
  -3   6   9         10.12          9.90         1.06 o                         
  -2   6   9         75.98         82.51         2.80 o                         
  -1   6   9         43.07         41.22         2.00 o                         
   0   6   9        243.28        238.54         7.80 o                         
   1   6   9         43.87         43.92         1.86 o                         
   2   6   9         75.93         81.84         3.69 o                         
   3   6   9         10.17         10.18         1.17 o                         
   4   6   9         25.77         28.00         1.89 o                         
  -3   7   9          9.01         11.41         0.90 o                         
  -2   7   9          0.43          0.83         0.38 o                         
  -1   7   9         54.99         51.91         2.18 o                         
   0   7   9          1.69          0.80         0.40 o                         
   1   7   9         54.51         52.59         2.24 o                         
   2   7   9          0.48          0.84         0.43 o                         
   3   7   9          9.19         10.85         0.98 o                         
  -2   8   9          1.88          2.53         0.50 o                         
  -1   8   9         14.94         14.38         1.00 o                         
   0   8   9          0.00          0.21         0.31 o                         
   1   8   9         15.30         15.47         1.13 o                         
   2   8   9          1.90          3.03         0.69 o                         
  -1   9   9         19.04         18.82         1.48 o                         
   0   9   9         43.73         50.55         3.89 o                         
   1   9   9         19.40         18.62         2.29 o                         
   0   0  10         54.19         59.33         2.55 o                         
   1   0  10         81.41         79.52         1.88 o                         
   2   0  10         76.38         73.56         2.25 o                         
   3   0  10        231.11        245.55         7.61 o                         
   4   0  10        207.76        196.30         6.56 o                         
   5   0  10         15.42         14.17         0.92 o                         
  -5   1  10          9.43         10.66         0.78 o                         
  -4   1  10         38.59         46.24         1.99 o                         
  -3   1  10         64.32         62.89         2.11 o                         
  -2   1  10          7.92          9.95         0.63 o                         
  -1   1  10        134.61        132.98         3.02 o                         
   0   1  10         82.62         87.07         2.29 o                         
   1   1  10        134.35        132.78         3.58 o                         
   2   1  10          7.83          9.46         0.62 o                         
   3   1  10         65.57         63.60         2.29 o                         
   4   1  10         38.69         46.30         1.97 o                         
   5   1  10          9.55         11.49         0.89 o                         
  -5   2  10         59.08         57.04         2.21 o                         
  -4   2  10         25.67         27.13         1.22 o                         
  -3   2  10        118.16        121.99         3.29 o                         
  -2   2  10        199.10        193.99         4.84 o                         
  -1   2  10        248.48        252.34         6.10 o                         
   0   2  10          7.01          8.18         0.63 o                         
   1   2  10        250.72        250.07         7.36 o                         
   2   2  10        199.22        187.87         5.98 o                         
   3   2  10        118.34        118.66         3.75 o                         
   4   2  10         25.46         26.98         1.43 o                         
   5   2  10         60.29         59.40         1.98 o                         
  -5   3  10         31.86         38.30         2.76 o                         
  -4   3  10        109.73        111.77         3.41 o                         
  -3   3  10         22.42         25.52         1.14 o                         
  -2   3  10        134.69        133.08         3.67 o                         
  -1   3  10         52.86         54.49         1.67 o                         
   0   3  10          1.91          1.98         0.44 o                         
   1   3  10         52.97         51.40         1.68 o                         
   2   3  10        132.88        128.20         3.94 o                         
   3   3  10         22.38         24.36         1.17 o                         
   4   3  10        110.03        107.91         3.78 o                         
   5   3  10         31.21         32.87         1.45 o                         
  -5   4  10          6.03          3.77         0.64 o                         
  -4   4  10         22.89         23.22         0.86 o                         
  -3   4  10         16.61         17.21         0.88 o                         
  -2   4  10         60.43         54.76         1.94 o                         
  -1   4  10        341.80        333.22        14.60 o                         
   0   4  10        147.60        143.27         4.59 o                         
   1   4  10        340.82        321.83         9.49 o                         
   2   4  10         60.07         52.63         1.89 o                         
   3   4  10         16.91         16.85         0.92 o                         
   4   4  10         22.41         22.37         1.21 o                         
   5   4  10          5.53          5.41         0.98 o                         
  -4   5  10         17.87         19.76         0.98 o                         
  -3   5  10         42.30         38.08         1.73 o                         
  -2   5  10         95.85         98.39         3.60 o                         
  -1   5  10         64.31         59.59         2.77 o                         
   0   5  10          0.19          1.32         0.52 o                         
   1   5  10         65.37         63.34         2.28 o                         
   2   5  10         96.52         95.92         3.44 o                         
   3   5  10         42.44         37.15         1.82 o                         
   4   5  10         18.09         19.54         2.49 o                         
  -4   6  10         11.11         12.43         0.82 o                         
  -3   6  10         71.75         74.48         2.93 o                         
  -2   6  10         54.35         51.98         2.20 o                         
  -1   6  10         19.99         22.39         1.40 o                         
   0   6  10          3.75          7.86         0.75 o                         
   1   6  10         20.16         22.69         1.03 o                         
   2   6  10         54.92         48.91         2.14 o                         
   3   6  10         71.59         74.12         3.22 o                         
   4   6  10         11.48         13.32         1.30 o                         
  -3   7  10         51.98         55.89         2.03 o                         
  -2   7  10          7.36          6.07         0.68 o                         
  -1   7  10         15.97         15.69         1.07 o                         
   0   7  10          5.72          7.71         0.78 o                         
   1   7  10         16.07         15.24         1.01 o                         
   2   7  10          7.27          6.46         0.83 o                         
   3   7  10         51.08         57.00         3.35 o                         
  -2   8  10         58.96         57.00         2.60 o                         
  -1   8  10         26.60         31.10         1.39 o                         
   0   8  10         32.97         29.18         1.52 o                         
   1   8  10         26.46         30.26         2.21 o                         
   2   8  10         57.65         56.40         3.58 o                         
   1   0  11        294.15        279.27         7.28 o                         
   2   0  11        205.10        204.28         5.66 o                         
   3   0  11          0.02          0.66         0.39 o                         
   4   0  11          0.10          0.66         0.48 o                         
   5   0  11         11.55         14.44         0.92 o                         
  -5   1  11         18.89         18.90         1.11 o                         
  -4   1  11         22.30         21.04         1.22 o                         
  -3   1  11          6.91          6.37         0.68 o                         
  -2   1  11        132.60        129.36         3.44 o                         
  -1   1  11         47.31         46.94         1.42 o                         
   0   1  11          0.29          2.80         0.66 o                         
   1   1  11         47.39         48.04         1.54 o                         
   2   1  11        132.97        128.84         3.73 o                         
   3   1  11          7.06          7.13         0.86 o                         
   4   1  11         22.04         20.30         1.36 o                         
   5   1  11         19.28         18.80         1.00 o                         
  -5   2  11         19.83         19.43         1.21 o                         
  -4   2  11         74.77         69.18         2.22 o                         
  -3   2  11         94.16         84.39         2.69 o                         
  -2   2  11         66.13         73.48         2.18 o                         
  -1   2  11        155.89        166.48         5.11 o                         
   0   2  11         10.16         10.73         0.70 o                         
   1   2  11        154.92        158.38         4.81 o                         
   2   2  11         66.08         70.46         2.54 o                         
   3   2  11         94.45         84.29         3.00 o                         
   4   2  11         74.60         69.61         2.45 o                         
   5   2  11         19.50         18.40         0.97 o                         
  -5   3  11         26.71         25.61         1.21 o                         
  -4   3  11         20.19         18.75         0.90 o                         
  -3   3  11         42.70         44.00         1.43 o                         
  -2   3  11         65.70         61.67         1.84 o                         
  -1   3  11         94.52         94.03         2.75 o                         
   0   3  11        276.84        267.93         7.74 o                         
   1   3  11         95.21         91.86         3.01 o                         
   2   3  11         65.79         59.78         2.28 o                         
   3   3  11         42.77         41.60         1.69 o                         
   4   3  11         20.17         19.55         1.59 o                         
   5   3  11         26.67         22.40         4.03 o                         
  -4   4  11         11.75         11.19         0.66 o                         
  -3   4  11         51.08         47.37         1.62 o                         
  -2   4  11        169.75        168.39         4.88 o                         
  -1   4  11        297.12        295.90         9.37 o                         
   0   4  11          2.43          4.39         0.72 o                         
   1   4  11        296.16        287.12         9.38 o                         
   2   4  11        170.97        159.43         5.22 o                         
   3   4  11         51.55         45.66         1.78 o                         
   4   4  11         11.91         11.30         0.81 o                         
  -4   5  11          9.48          8.14         0.68 o                         
  -3   5  11          4.66          5.00         0.68 o                         
  -2   5  11         36.24         38.27         1.78 o                         
  -1   5  11         10.32         12.82         0.94 o                         
   0   5  11        543.19        565.18        21.23 o                         
   1   5  11         10.16         11.40         1.03 o                         
   2   5  11         35.98         37.22         1.77 o                         
   3   5  11          4.65          4.68         0.75 o                         
   4   5  11          9.80          8.32         1.19 o                         
  -3   6  11        144.74        145.10         4.77 o                         
  -2   6  11         17.38         21.01         1.19 o                         
  -1   6  11         62.24         63.17         2.41 o                         
   0   6  11         12.30         15.48         1.02 o                         
   1   6  11         62.01         60.67         2.33 o                         
   2   6  11         17.36         19.58         1.22 o                         
   3   6  11        143.65        138.28         6.35 o                         
  -2   7  11         50.42         52.34         2.31 o                         
  -1   7  11          6.11          7.81         0.72 o                         
   0   7  11         14.80         13.09         0.81 o                         
   1   7  11          5.78          7.43         0.78 o                         
   2   7  11         49.83         51.22         2.57 o                         
  -1   8  11          4.62          3.53         0.88 o                         
   0   8  11         21.47         19.85         1.32 o                         
   1   8  11          4.68          4.65         0.77 o                         
   0   0  12        481.95        470.87        24.37 o                         
   1   0  12        262.21        270.63         7.23 o                         
   2   0  12         46.59         52.31         1.87 o                         
   3   0  12         18.88         24.14         3.08 o                         
   4   0  12          3.57          4.09         0.69 o                         
   5   0  12         24.31         26.06         1.34 o                         
  -4   1  12         19.76         19.09         1.17 o                         
  -3   1  12         94.25         90.08         2.81 o                         
  -2   1  12         23.94         26.44         1.07 o                         
  -1   1  12        282.31        275.98         7.12 o                         
   0   1  12         54.59         50.94         1.71 o                         
   1   1  12        280.87        273.39         7.65 o                         
   2   1  12         24.12         26.89         1.36 o                         
   3   1  12         93.99         90.98         3.21 o                         
   4   1  12         19.51         18.54         1.20 o                         
  -4   2  12         24.91         23.07         0.97 o                         
  -3   2  12         59.85         63.53         1.94 o                         
  -2   2  12         59.35         59.80         1.87 o                         
  -1   2  12         82.40         79.48         2.26 o                         
   0   2  12         87.20         84.00         2.46 o                         
   1   2  12         83.95         81.44         2.77 o                         
   2   2  12         59.59         57.21         2.22 o                         
   3   2  12         59.83         62.42         2.90 o                         
   4   2  12         25.35         23.46         1.28 o                         
  -4   3  12          2.36          3.04         0.43 o                         
  -3   3  12         42.62         40.55         1.43 o                         
  -2   3  12        106.96        105.82         3.16 o                         
  -1   3  12        120.23        120.57         3.68 o                         
   0   3  12         75.64         72.09         2.48 o                         
   1   3  12        121.31        122.79         4.00 o                         
   2   3  12        106.79        101.01         3.24 o                         
   3   3  12         42.11         37.08         1.64 o                         
   4   3  12          2.26          2.48         0.48 o                         
  -4   4  12          1.05          0.31         0.32 o                         
  -3   4  12         52.18         51.17         1.75 o                         
  -2   4  12         26.07         23.36         1.10 o                         
  -1   4  12         43.68         47.20         2.11 o                         
   0   4  12         30.04         34.20         1.60 o                         
   1   4  12         43.37         46.35         1.90 o                         
   2   4  12         25.89         21.97         1.18 o                         
   3   4  12         52.49         51.12         3.07 o                         
   4   4  12          1.02          0.61         0.37 o                         
  -3   5  12         15.82         20.92         1.36 o                         
  -2   5  12         64.48         64.82         2.44 o                         
  -1   5  12         28.54         26.50         1.58 o                         
   0   5  12         11.70         12.11         1.01 o                         
   1   5  12         29.03         27.93         1.52 o                         
   2   5  12         64.56         63.10         2.53 o                         
   3   5  12         15.58         17.62         1.17 o                         
  -3   6  12          8.06          7.79         0.76 o                         
  -2   6  12          8.68          8.95         0.92 o                         
  -1   6  12          7.47          8.79         0.83 o                         
   0   6  12         58.20         59.43         2.22 o                         
   1   6  12          7.25          8.69         0.77 o                         
   2   6  12          8.41          8.83         0.88 o                         
   3   6  12          8.07          7.66         1.43 o                         
  -2   7  12          3.54          5.52         0.78 o                         
  -1   7  12         33.43         31.99         1.32 o                         
   0   7  12         10.74         10.18         0.75 o                         
   1   7  12         32.75         31.47         2.09 o                         
   2   7  12          3.58          5.69         1.33 o                         
   1   0  13        303.73        310.10         8.41 o                         
   2   0  13          0.54          1.61         0.46 o                         
   3   0  13         80.54         64.00         2.40 o                         
   4   0  13          3.33          2.52         0.59 o                         
  -4   1  13          1.68          2.88         0.61 o                         
  -3   1  13         42.22         44.79         1.73 o                         
  -2   1  13        233.84        230.01         6.16 o                         
  -1   1  13         97.94         96.04         2.80 o                         
   0   1  13         52.98         54.02         1.93 o                         
   1   1  13         97.95         96.12         2.94 o                         
   2   1  13        234.57        235.61         7.38 o                         
   3   1  13         42.69         46.61         1.95 o                         
   4   1  13          1.76          3.53         0.60 o                         
  -4   2  13         14.96         13.16         0.72 o                         
  -3   2  13          8.02         10.85         0.66 o                         
  -2   2  13         61.66         63.63         2.01 o                         
  -1   2  13         66.89         70.65         2.38 o                         
   0   2  13         10.00         12.31         0.83 o                         
   1   2  13         66.84         69.52         2.62 o                         
   2   2  13         61.67         59.17         2.36 o                         
   3   2  13          8.05          9.40         0.94 o                         
   4   2  13         15.05         13.69         0.88 o                         
  -4   3  13         20.91         20.12         0.91 o                         
  -3   3  13          8.82          9.97         0.64 o                         
  -2   3  13          3.13          3.93         0.54 o                         
  -1   3  13        109.39        112.99         3.67 o                         
   0   3  13        101.81        101.44         3.25 o                         
   1   3  13        107.68        112.28         3.54 o                         
   2   3  13          3.03          3.43         0.59 o                         
   3   3  13          8.33          9.05         0.75 o                         
   4   3  13         20.92         20.06         1.53 o                         
  -3   4  13         26.62         27.63         1.18 o                         
  -2   4  13         39.57         40.51         1.59 o                         
  -1   4  13          5.86          6.11         0.76 o                         
   0   4  13        128.25        125.15         4.20 o                         
   1   4  13          5.98          6.33         0.68 o                         
   2   4  13         39.87         40.26         1.58 o                         
   3   4  13         27.22         27.36         1.25 o                         
  -3   5  13         15.69         16.59         1.02 o                         
  -2   5  13         11.33         10.91         1.01 o                         
  -1   5  13          1.65          1.75         0.62 o                         
   0   5  13         10.81         11.99         0.96 o                         
   1   5  13          1.53          1.90         0.55 o                         
   2   5  13         11.24         10.31         0.93 o                         
   3   5  13         15.90         16.37         1.37 o                         
  -2   6  13         27.64         30.68         1.80 o                         
  -1   6  13         20.56         21.87         1.24 o                         
   0   6  13         29.80         30.40         1.45 o                         
   1   6  13         20.27         22.04         1.16 o                         
   2   6  13         27.64         26.72         2.07 o                         
   0   7  13          0.03          0.20         0.29 o                         
   0   0  14        406.23        393.08        16.86 o                         
   1   0  14         26.06         24.51         1.20 o                         
   2   0  14          2.04          2.27         0.46 o                         
   3   0  14          0.93          1.24         0.45 o                         
   4   0  14          5.00          3.63         0.62 o                         
  -4   1  14          9.20          8.51         0.71 o                         
  -3   1  14         97.48        100.64         3.07 o                         
  -2   1  14         13.61         12.79         0.76 o                         
  -1   1  14         46.49         45.14         2.34 o                         
   0   1  14        134.24        130.10         3.95 o                         
   1   1  14         46.36         43.30         1.59 o                         
   2   1  14         13.78         13.38         0.92 o                         
   3   1  14         98.17         98.74         3.26 o                         
   4   1  14          9.35          9.10         0.73 o                         
  -3   2  14         23.24         28.10         1.07 o                         
  -2   2  14         15.11         16.95         0.85 o                         
  -1   2  14          1.28          1.94         0.49 o                         
   0   2  14         15.73         14.73         1.01 o                         
   1   2  14          1.08          1.60         0.44 o                         
   2   2  14         15.49         16.64         1.08 o                         
   3   2  14         23.52         27.22         1.39 o                         
  -3   3  14          1.68          1.12         0.38 o                         
  -2   3  14         63.99         70.15         2.32 o                         
  -1   3  14         11.63         12.00         0.86 o                         
   0   3  14         31.72         31.98         1.53 o                         
   1   3  14         11.66         11.95         0.80 o                         
   2   3  14         65.77         68.23         2.30 o                         
   3   3  14          1.75          1.19         0.40 o                         
  -3   4  14          8.11          8.15         0.66 o                         
  -2   4  14         37.43         37.05         1.57 o                         
  -1   4  14         65.75         64.98         2.29 o                         
   0   4  14         19.54         22.99         1.15 o                         
   1   4  14         66.44         67.34         2.57 o                         
   2   4  14         37.52         37.99         1.57 o                         
   3   4  14          8.11          7.12         1.11 o                         
  -2   5  14          1.24          1.19         0.47 o                         
  -1   5  14         15.98         15.83         1.18 o                         
   0   5  14         11.60         11.60         0.85 o                         
   1   5  14         15.54         14.50         1.40 o                         
   2   5  14          1.18          0.96         0.41 o                         
  -1   6  14         20.60         19.82         1.50 o                         
   0   6  14         14.56         14.20         0.85 o                         
   1   6  14         20.60         19.62         1.19 o                         
   1   0  15         16.82         18.11         0.99 o                         
   2   0  15          8.07          7.17         0.62 o                         
   3   0  15         13.15         17.14         0.93 o                         
  -3   1  15         53.58         55.09         1.80 o                         
  -2   1  15          4.26          3.65         0.61 o                         
  -1   1  15         35.85         33.19         1.32 o                         
   0   1  15         49.86         47.39         1.62 o                         
   1   1  15         35.04         32.29         1.43 o                         
   2   1  15          4.31          3.44         0.56 o                         
   3   1  15         53.47         51.07         3.45 o                         
  -3   2  15         28.59         28.45         1.42 o                         
  -2   2  15         19.39         19.62         0.97 o                         
  -1   2  15          1.08          1.48         0.50 o                         
   0   2  15          0.13          0.53         0.33 o                         
   1   2  15          1.22          1.41         0.37 o                         
   2   2  15         19.21         19.53         1.04 o                         
   3   2  15         28.01         25.70         1.57 o                         
  -2   3  15         10.36         11.09         0.74 o                         
  -1   3  15          3.89          4.11         0.58 o                         
   0   3  15          5.83          6.92         0.71 o                         
   1   3  15          3.75          3.80         0.54 o                         
   2   3  15         10.55         10.34         0.96 o                         
  -2   4  15         18.77         19.60         1.39 o                         
  -1   4  15          4.65          4.49         0.68 o                         
   0   4  15         23.07         24.69         1.24 o                         
   1   4  15          4.63          4.60         0.57 o                         
   2   4  15         19.30         21.04         1.36 o                         
  -1   5  15         33.19         36.48         1.97 o                         
   0   5  15          8.44          8.83         0.90 o                         
   1   5  15         33.46         32.40         1.44 o                         
   0   0  16         10.10         10.10         0.88 o                         
   1   0  16          0.71          1.44         0.56 o                         
   2   0  16         63.74         75.03         4.24 o                         
  -2   1  16         65.88         70.11         2.83 o                         
  -1   1  16          5.50          5.82         0.55 o                         
   0   1  16          0.06          0.18         0.29 o                         
   1   1  16          5.31          5.94         0.62 o                         
   2   1  16         66.55         72.63         2.36 o                         
  -2   2  16         23.78         25.89         1.31 o                         
  -1   2  16          6.64          7.74         0.69 o                         
   0   2  16         22.70         20.26         1.01 o                         
   1   2  16          6.74          7.58         0.72 o                         
   2   2  16         23.84         25.20         1.16 o                         
  -1   3  16          1.76          1.89         0.41 o                         
   0   3  16         23.68         24.55         1.09 o                         
   1   3  16          1.81          1.80         0.52 o                         
   0   4  16          3.06          4.38         0.69 o                         
   1   0  17         23.75         27.94         1.56 o                         
  -1   1  17          5.11          6.91         0.59 o                         
   0   1  17          5.39          5.84         0.70 o                         
   1   1  17          4.84          5.32         0.72 o                         
                                                                                
